# Supplementary material for: Synthesis, characterization, and crystal structure of aqua­bis­(4,4′-dimeth­oxy-2,2′-bi­pyridine)[μ-(2R,3R)-tartrato(4−)]dicopper(II) octa­hydrate
Source: Acta Crystallogr E Crystallogr Commun. 2019 Jun 11;75(Pt 7):972–5. doi: 10.1107/S2056989019008053 (PMC6659323; doi:10.1107/S2056989019008053)
Supplement: Supplementary file 1 [file e-75-00972-sup1.cif]

##############################################################################
#                                                                            #
# This CIF contains the data in a paper accepted for publication in          #
# Acta Crystallographica Section E. It conforms to the requirements of       #
# Notes for Authors for Acta Crystallographica Section E, and has been       #
# peer reviewed under the auspices of the IUCr Commission on Journals.       #
#                                                                            #
# Full details of the Crystallographic Information File format               #
# are given in the paper "The Crystallographic Information File (CIF):       #
# a New Standard Archive File for Crystallography" by S. R. Hall, F. H.      #
# Allen and I. D. Brown [Acta Cryst. (1991), A47, 655-685].                  #
#                                                                            #
# The current version of the core CIF dictionary is obtainable from          #
# ftp://ftp.iucr.org/pub/cif_core.dic.                                       #
#                                                                            #
# Software is freely available for graphical display of the structure(s)     #
# in this CIF. For information consult the CIF software page                 #
# http://www.iucr.org/resources/cif/software.                                #
#                                                                            #
# This file may be used for bona fide research purposes within the           #
# scientific community so long as proper attribution is given to the journal # 
# article from which it was obtained.                                        #
#                                                                            #
##############################################################################
data_I
_database_code_depnum_ccdc_archive 'CCDC 1920829'
_audit_creation_method
;
Olex2 1.2
(compiled 2018.05.29 svn.r3508 for OlexSys, GUI svn.r5506)
;
_journal_date_recd_electronic     2019-05-09
_journal_date_accepted     2019-06-04
_journal_name_full     'Acta Crystallographica, Section E'
_journal_year     2019
_journal_volume     75
_journal_issue      7
_journal_page_first     972
_journal_page_last     975
_journal_paper_category     GM
_journal_paper_doi     10.1107/S2056989019008053
_journal_coeditor_code     ZQ2247
_publ_contact_author_name     'Dr Dennis Wiedemann'
_publ_contact_author_address
;
Institut f\"ur Chemie
Technische Universit\"at Berlin
Stra\&e des 17. Juni 135
10623 Berlin
Germany
;
_publ_contact_author_email     'dennis.wiedemann@chem.tu-berlin.de'
_publ_contact_author_fax     '+49 30 314-79656'
_publ_contact_author_phone     '+49 30 314-26178'
_publ_section_title
;\
Synthesis, characterization, and crystal structure of
aquabis(4,4'-dimethoxy-2,2'-bipyridine)[\m-(2<i>R</i>,3<i>R</i>)-tartrato(4-)]\
dicopper(II) octahydrate
;
loop_
    _publ_author_name
    _publ_author_footnote
    _publ_author_address
    'Wiedemann, Dennis' .
;
Institut f\"ur Chemie
Technische Universit\"at Berlin
Strasse des 17. Juni 135
10623 Berlin
Germany
;
    'Kulko, Roman-David' .
;
Institut f\"ur Chemie
Technische Universit\"at Berlin
Strasse des 17. Juni 135
10623 Berlin
Germany
;
    'Grohmann, Andreas' .
;
Institut f\"ur Chemie
Technische Universit\"at Berlin
Strasse des 17. Juni 135
10623 Berlin
Germany
;
_publ_section_synopsis
;
The title compound crystallized from the mock-up of a typical electroless
copper bath (ECB) as used to deposit copper on printed circuit boards,
consisting of a copper(II) salt, soda lye, <i>L</i>-(+)-tartrate as a
complexing agent, and 2,2'-bypyridine derivative as a stabilizer. Its
layer-like crystal structure is dominated by extensive \p stacking and
classical hydrogen bonding.
;
_chemical_name_systematic
;\
Aqua-1\k<i>O</i>-bis(4,4'-dimethoxy-2,2'-bipyridine)-1\k^2^<i>N</i>,\
<i>N</i>';2\k^2^<i>N</i>,<i>N</i>'-[\m-(2<i>R</i>,3<i>R</i>)-2,3-\
dioxidosuccinato-1\k^2^<i>O</i>^1^,<i>O</i>^2^:2\k^2^<i>O</i>^3^,\
<i>O</i>^4^]dicopper(II) octahydrate
;
_chemical_name_common
;
Aquabis(4,4'-dimethoxy-2,2'-bipyridine)[\m-(2<i>R</i>,3<i>R</i>)-\
tartrato(4-)]dicopper(II) octahydrate
;
_chemical_formula_moiety     'C28 H28 Cu2 N4 O11, 8(H2 O)'
_chemical_formula_sum     'C28 H44 Cu2 N4 O19'
_chemical_formula_iupac     '[Cu2 (C12 H12 N2 O2)2 (C4 H2 O6) (H2 O)], 8H2 O'
_chemical_formula_weight     867.75
_chemical_absolute_configuration     rmad
_space_group_crystal_system     monoclinic
_space_group_name_H-M_alt     'P 1 21 1'
_space_group_name_Hall     'P 2yb'
loop_
    _space_group_symop_operation_xyz
    'x, y, z'
    '-x, y+1/2, -z'
_cell_length_a     8.5134(4)
_cell_length_b     23.7812(9)
_cell_length_c     8.9028(4)
_cell_angle_alpha     90
_cell_angle_beta     101.401(4)
_cell_angle_gamma     90
_cell_volume     1766.87(13)
_cell_formula_units_Z     2
_cell_measurement_reflns_used     8483
_cell_measurement_theta_min     3.6720
_cell_measurement_theta_max     32.4580
_cell_measurement_temperature     150.00(10)
_exptl_crystal_description     plate
_exptl_crystal_colour     'dark blue'
_exptl_crystal_size_max     0.835
_exptl_crystal_size_mid     0.701
_exptl_crystal_size_min     0.091
_exptl_crystal_density_diffrn     1.631
_exptl_crystal_density_meas     ?
_exptl_crystal_density_method     'not measured'
_exptl_crystal_F_000     900
loop_
    _exptl_crystal_face_index_h
    _exptl_crystal_face_index_k
    _exptl_crystal_face_index_l
    _exptl_crystal_face_perp_dist
    12 4 -1 0.3897
    0 -1 12 0.0457
    -12 -4 2 0.3999
    12 0 -3 0.3869
    0 -34 0 0.3304
    -1 33 0 0.3702
    2 33 0 0.3619
    0 1 -12 0.0456
    11 11 -3 0.4071
    7 28 -1 0.3950
_exptl_absorpt_coefficient_mu     1.291
_exptl_absorpt_correction_type     analytical
_exptl_absorpt_process_details
;
(CrysAlis PRO; Rigaku OD, 2015)
;
_exptl_absorpt_correction_T_min     0.440
_exptl_absorpt_correction_T_max     0.886
_diffrn_ambient_temperature     150.00(10)
_diffrn_source     'fine-focus sealed tube'
_diffrn_radiation_type     'Mo K\a'
_diffrn_radiation_wavelength     0.71073
_diffrn_radiation_monochromator     graphite
_diffrn_measurement_device_type     'Agilent Xcalibur'
_diffrn_measurement_device     '\k-geometry diffractometer'
_diffrn_measurement_method     '\w scans'
_diffrn_detector     'CCD plate'
_diffrn_measurement_specimen_support     'glass capillary'
_diffrn_detector_area_resol_mean     16.3031
_diffrn_reflns_number     19893
_diffrn_reflns_av_R_equivalents     0.0213
_diffrn_reflns_av_unetI/netI     0.0295
_diffrn_reflns_theta_min     3.472
_diffrn_reflns_theta_max     29.999
_diffrn_reflns_theta_full     26.000
_diffrn_measured_fraction_theta_max     0.998
_diffrn_measured_fraction_theta_full     0.997
_diffrn_reflns_limit_h_min     -11
_diffrn_reflns_limit_h_max     11
_diffrn_reflns_limit_k_min     -33
_diffrn_reflns_limit_k_max     31
_diffrn_reflns_limit_l_min     -11
_diffrn_reflns_limit_l_max     12
_diffrn_standards_number     0
_diffrn_standards_interval_count     .
_diffrn_standards_interval_time     .
_diffrn_standards_decay_%     ?
_diffrn_radiation_probe     x-ray
_refine_special_details
;
Hydrogen atoms were located on difference Fourier maps for
 the complex and most water molecules or inferred from neighbouring sites for
 the water molecule containing O68. Hydrogen positions were refined semi-freely
 for oxygen-bound atoms with <i>d</i>(O---H) \\simeq 0.84(2) \%A,
 <i>d</i>(H...H) \\simeq 1.33 \%A, and <i>U</i>~iso~(H) = 1.2<i>U</i>~eq~(O).
;
_reflns_number_total     8971
_reflns_number_gt     8476
_reflns_threshold_expression     I>2\s(I)
_refine_ls_structure_factor_coef     Fsqd
_refine_ls_matrix_type     full
_refine_ls_R_factor_all     0.0309
_refine_ls_R_factor_gt     0.0280
_refine_ls_wR_factor_gt     0.0705
_refine_ls_wR_factor_ref     0.0718
_refine_ls_goodness_of_fit_ref     1.036
_refine_ls_restrained_S_all     1.038
_refine_ls_number_reflns     8971
_refine_ls_number_parameters     536
_refine_ls_number_restraints     25
_refine_ls_hydrogen_treatment     heteroxyz
_refine_ls_weighting_scheme     calc
_refine_ls_weighting_details
              'w=1/[\s^2^(Fo^2^)+(0.0455P)^2^+0.0799P] where P=(Fo^2^+2Fc^2^)/3'
_atom_sites_solution_hydrogens     mixed
_atom_sites_solution_primary     dual
_atom_sites_solution_secondary     difmap
_refine_ls_shift/su_max     0.001
_refine_ls_shift/su_mean     0.000
_refine_diff_density_max     0.487
_refine_diff_density_min     -0.496
_refine_ls_extinction_method     none
_refine_ls_extinction_coef     .
_refine_ls_abs_structure_details
;
Flack <i>x</i> determined using 2429 quotients
[(<i>I</i>^+^)-(<i>I</i>^-^)]/[(<i>I</i>^+^)+(<i>I</i>^-^)]
(Parsons <i>et al.</i>,  2013)
;
_refine_ls_abs_structure_Flack     -0.010(6)
loop_
    _atom_type_symbol
    _atom_type_description
    _atom_type_scat_dispersion_real
    _atom_type_scat_dispersion_imag
    _atom_type_scat_source
    'C' 'C' 0.0033 0.0016
                         'International Tables Vol C Tables 4.2.6.8 and 6.1.1.4'
    'H' 'H' 0.0000 0.0000
                         'International Tables Vol C Tables 4.2.6.8 and 6.1.1.4'
    'Cu' 'Cu' 0.3201 1.2651
                         'International Tables Vol C Tables 4.2.6.8 and 6.1.1.4'
    'N' 'N' 0.0061 0.0033
                         'International Tables Vol C Tables 4.2.6.8 and 6.1.1.4'
    'O' 'O' 0.0106 0.0060
                         'International Tables Vol C Tables 4.2.6.8 and 6.1.1.4'
_computing_data_collection
;
CrysAlis PRO (Rigaku OD, 2015)
;
_computing_cell_refinement
;
CrysAlis PRO (Rigaku OD, 2015)
;
_computing_data_reduction
;
CrysAlis PRO (Rigaku OD, 2015)
;
_computing_structure_solution
;
<i>SHELXT</i> (Sheldrick, 2015a)
;
_computing_structure_refinement
;
SHELXL (Sheldrick, 2015b)
;
_computing_molecular_graphics
;
ORTEP-3 for Windows (Farrugia, 2012) and Mercury (Macrae <i>et al.</i>,
2008)
;
_computing_publication_material
;
<i>OLEX2</i> (Dolomanov <i>et al.</i>,  2009) and publCIF (Westrip,
2010)
;
loop_
    _atom_site_type_symbol
    _atom_site_label
    _atom_site_fract_x
    _atom_site_fract_y
    _atom_site_fract_z
    _atom_site_U_iso_or_equiv
    _atom_site_adp_type
    _atom_site_calc_flag
    _atom_site_occupancy
    _atom_site_disorder_assembly
    _atom_site_disorder_group
    C C11 1.2715(3) 0.41601(12) 1.1226(3) 0.0182(5) Uani d 1 . .
    H H11 1.283890 0.379796 1.168495 0.022 Uiso calc 1 . .
    C C12 1.3710(3) 0.45876(13) 1.1865(3) 0.0200(5) Uani d 1 . .
    H H12 1.451278 0.452042 1.275142 0.024 Uiso calc 1 . .
    C C13 1.3535(3) 0.51201(13) 1.1204(3) 0.0170(5) Uani d 1 . .
    C C14 1.2344(3) 0.52043(12) 0.9885(3) 0.0164(5) Uani d 1 . .
    H H14 1.219570 0.556191 0.940163 0.020 Uiso calc 1 . .
    C C15 1.1396(3) 0.47504(12) 0.9311(3) 0.0145(5) Uani d 1 . .
    C C17 1.4390(4) 0.60720(13) 1.1263(4) 0.0245(6) Uani d 1 . .
    H H17A 1.456712 0.606259 1.020808 0.037 Uiso calc 1 . .
    H H17B 1.518812 0.631776 1.188359 0.037 Uiso calc 1 . .
    H H17C 1.331302 0.621650 1.126726 0.037 Uiso calc 1 . .
    C C21 0.8061(3) 0.42851(13) 0.6374(3) 0.0193(5) Uani d 1 . .
    H H21 0.749051 0.394330 0.612752 0.023 Uiso calc 1 . .
    C C22 0.7652(3) 0.47396(13) 0.5435(3) 0.0200(5) Uani d 1 . .
    H H22 0.681591 0.471184 0.455702 0.024 Uiso calc 1 . .
    C C23 0.8477(3) 0.52418(13) 0.5782(3) 0.0178(5) Uani d 1 . .
    C C24 0.9754(3) 0.52630(12) 0.7051(3) 0.0159(5) Uani d 1 . .
    H H24 1.037174 0.559525 0.729475 0.019 Uiso calc 1 . .
    C C25 1.0079(3) 0.47817(11) 0.7933(3) 0.0145(5) Uani d 1 . .
    C C27 0.8802(4) 0.62092(14) 0.5171(4) 0.0300(7) Uani d 1 . .
    H H27A 0.865758 0.635393 0.616547 0.045 Uiso calc 1 . .
    H H27B 0.836620 0.647981 0.436580 0.045 Uiso calc 1 . .
    H H27C 0.994577 0.615298 0.519038 0.045 Uiso calc 1 . .
    C C31 0.3834(3) 0.43168(13) 0.6794(3) 0.0205(5) Uani d 1 . .
    H H31 0.349432 0.393596 0.668076 0.025 Uiso calc 1 . .
    C C32 0.3125(4) 0.46999(14) 0.5734(3) 0.0213(5) Uani d 1 . .
    H H32 0.230184 0.458718 0.490547 0.026 Uiso calc 1 . .
    C C33 0.3622(3) 0.52578(13) 0.5883(3) 0.0193(5) Uani d 1 . .
    C C34 0.4843(3) 0.54103(12) 0.7115(3) 0.0166(5) Uani d 1 . .
    H H34 0.521299 0.578745 0.724106 0.020 Uiso calc 1 . .
    C C35 0.5496(3) 0.49946(12) 0.8148(3) 0.0154(5) Uani d 1 . .
    C C37 0.3456(4) 0.61790(14) 0.4770(4) 0.0290(7) Uani d 1 . .
    H H37A 0.338665 0.637059 0.572958 0.043 Uiso calc 1 . .
    H H37B 0.280905 0.638229 0.390659 0.043 Uiso calc 1 . .
    H H37C 0.457485 0.616927 0.464978 0.043 Uiso calc 1 . .
    C C41 0.8415(3) 0.46603(13) 1.1602(3) 0.0192(5) Uani d 1 . .
    H H41 0.869537 0.433356 1.220971 0.023 Uiso calc 1 . .
    C C42 0.9236(3) 0.51491(13) 1.2011(3) 0.0213(6) Uani d 1 . .
    H H42 1.008567 0.515850 1.288088 0.026 Uiso calc 1 . .
    C C43 0.8816(3) 0.56337(13) 1.1140(3) 0.0204(5) Uani d 1 . .
    C C44 0.7578(3) 0.56044(12) 0.9846(3) 0.0168(5) Uani d 1 . .
    H H44 0.727153 0.592557 0.922194 0.020 Uiso calc 1 . .
    C C45 0.6817(3) 0.50923(12) 0.9505(3) 0.0160(5) Uani d 1 . .
    C C47 0.9181(4) 0.66188(15) 1.0865(5) 0.0335(7) Uani d 1 . .
    H H47A 0.933207 0.659815 0.980339 0.050 Uiso calc 1 . .
    H H47B 0.983627 0.692454 1.139794 0.050 Uiso calc 1 . .
    H H47C 0.804933 0.669051 1.087414 0.050 Uiso calc 1 . .
    C C51 0.5003(3) 0.28733(12) 0.9647(3) 0.0164(5) Uani d 1 . .
    C C54 0.6577(3) 0.29477(12) 1.0809(3) 0.0152(5) Uani d 1 . .
    H H54 0.664279 0.266896 1.165969 0.018 Uiso calc 1 . .
    C C56 0.7939(3) 0.28407(12) 0.9911(3) 0.0148(5) Uani d 1 . .
    H H56 0.776060 0.246864 0.938153 0.018 Uiso calc 1 . .
    C C58 0.9527(3) 0.28248(13) 1.1070(3) 0.0192(5) Uani d 1 . .
    N N10 1.1565(3) 0.42400(10) 0.9965(3) 0.0151(4) Uani d 1 . .
    N N20 0.9238(3) 0.43016(10) 0.7633(3) 0.0150(4) Uani d 1 . .
    N N30 0.4999(3) 0.44568(10) 0.7997(3) 0.0175(4) Uani d 1 . .
    N N40 0.7216(3) 0.46292(10) 1.0359(3) 0.0167(4) Uani d 1 . .
    O O16 1.4539(3) 0.55171(10) 1.1887(2) 0.0223(4) Uani d 1 . .
    O O26 0.7974(3) 0.56828(10) 0.4865(2) 0.0239(4) Uani d 1 . .
    O O36 0.2861(3) 0.56124(10) 0.4806(2) 0.0244(4) Uani d 1 . .
    O O46 0.9656(3) 0.60980(10) 1.1623(3) 0.0265(5) Uani d 1 . .
    O O50 0.4432(2) 0.33278(9) 0.8974(2) 0.0206(4) Uani d 1 . .
    O O52 0.4392(3) 0.24029(9) 0.9335(2) 0.0217(4) Uani d 1 . .
    O O53 0.6716(3) 0.34935(8) 1.1395(2) 0.0185(4) Uani d 1 . .
    O O55 0.7926(2) 0.32664(9) 0.8810(2) 0.0170(4) Uani d 1 . .
    O O57 1.0554(3) 0.31931(10) 1.0907(3) 0.0293(5) Uani d 1 . .
    O O59 0.9761(3) 0.24641(10) 1.2100(2) 0.0233(4) Uani d 1 . .
    O O60 1.1234(3) 0.32417(11) 0.7440(3) 0.0333(6) Uani d 1 . .
    H H60A 1.217(6) 0.321(2) 0.788(5) 0.040 Uiso d 1 . .
    H H60B 1.084(6) 0.300(2) 0.691(5) 0.040 Uiso d 1 . .
    Cu Cu1 0.98891(3) 0.36813(2) 0.91447(4) 0.01545(7) Uani d 1 . .
    Cu Cu2 0.59542(4) 0.39447(2) 0.96609(4) 0.01590(7) Uani d 1 . .
    O O61 0.4573(3) 0.17342(10) 0.1868(3) 0.0273(5) Uani d 1 . .
    H H61A 0.421(5) 0.1934(16) 0.245(4) 0.033 Uiso d 1 . .
    H H61B 0.450(5) 0.1945(16) 0.112(3) 0.033 Uiso d 1 . .
    O O62 0.6964(3) 0.27767(12) 0.6111(3) 0.0283(5) Uani d 1 . .
    H H62A 0.633(4) 0.2548(15) 0.623(5) 0.034 Uiso d 1 . .
    H H62B 0.720(5) 0.2935(17) 0.692(3) 0.034 Uiso d 1 . .
    O O63 0.7991(3) 0.14628(10) 0.1929(3) 0.0292(5) Uani d 1 . .
    H H63A 0.852(4) 0.1759(14) 0.196(5) 0.035 Uiso d 1 . .
    H H63B 0.703(3) 0.1559(18) 0.192(5) 0.035 Uiso d 1 . .
    O O64 0.4289(3) 0.21351(11) 0.6298(3) 0.0284(5) Uani d 1 . .
    H H64A 0.403(5) 0.2303(18) 0.701(3) 0.034 Uiso d 1 . .
    H H64B 0.364(4) 0.2296(18) 0.558(3) 0.034 Uiso d 1 . .
    O O65 0.3108(3) 0.25427(12) 0.3445(3) 0.0295(5) Uani d 1 . .
    H H65A 0.219(3) 0.2590(18) 0.297(4) 0.035 Uiso d 1 . .
    H H65B 0.359(5) 0.2835(13) 0.351(5) 0.035 Uiso d 1 . .
    O O66 0.5228(3) 0.34554(12) 0.3780(3) 0.0312(5) Uani d 1 . .
    H H66A 0.562(5) 0.3509(19) 0.306(3) 0.037 Uiso d 1 . .
    H H66B 0.582(4) 0.330(2) 0.446(4) 0.037 Uiso d 1 . .
    O O67 0.9808(3) 0.24228(14) 0.5446(3) 0.0396(6) Uani d 1 . .
    H H67A 0.887(4) 0.251(2) 0.552(5) 0.048 Uiso d 1 . .
    H H67B 0.982(6) 0.243(2) 0.452(3) 0.048 Uiso d 1 . .
    O O68 0.0583(5) 0.37893(15) 0.4180(4) 0.0594(9) Uani d 1 . .
    H H68A 0.037(7) 0.3483(18) 0.359(5) 0.071 Uiso d 1 . .
    H H68B 0.065(7) 0.366(2) 0.515(3) 0.071 Uiso d 1 . .
loop_
    _atom_site_aniso_label
    _atom_site_aniso_U_11
    _atom_site_aniso_U_22
    _atom_site_aniso_U_33
    _atom_site_aniso_U_12
    _atom_site_aniso_U_13
    _atom_site_aniso_U_23
    C11 0.0168(12) 0.0151(13) 0.0211(12) -0.0010(10) 0.0000(9) 0.0043(10)
    C12 0.0184(12) 0.0220(14) 0.0180(12) -0.0040(11) -0.0004(10) 0.0012(11)
    C13 0.0165(11) 0.0191(13) 0.0158(11) -0.0048(10) 0.0038(9) -0.0034(10)
    C14 0.0170(11) 0.0150(12) 0.0175(11) -0.0018(10) 0.0042(9) 0.0004(10)
    C15 0.0121(11) 0.0158(13) 0.0157(11) -0.0003(9) 0.0033(9) -0.0004(9)
    C17 0.0309(15) 0.0152(13) 0.0274(14) -0.0069(11) 0.0058(12) -0.0028(11)
    C21 0.0177(12) 0.0203(14) 0.0196(12) -0.0036(10) 0.0031(9) -0.0013(11)
    C22 0.0165(12) 0.0229(14) 0.0189(12) -0.0005(10) -0.0007(9) 0.0004(11)
    C23 0.0169(12) 0.0186(13) 0.0179(11) 0.0022(10) 0.0032(9) 0.0026(10)
    C24 0.0151(11) 0.0148(12) 0.0183(11) 0.0004(9) 0.0048(9) -0.0007(10)
    C25 0.0140(11) 0.0145(12) 0.0157(10) 0.0014(9) 0.0046(9) -0.0005(9)
    C27 0.0337(16) 0.0181(15) 0.0348(16) 0.0021(12) -0.0014(13) 0.0074(12)
    C31 0.0218(12) 0.0159(13) 0.0233(12) -0.0016(10) 0.0030(10) -0.0001(11)
    C32 0.0222(12) 0.0211(14) 0.0193(12) -0.0021(11) 0.0008(10) 0.0011(11)
    C33 0.0220(13) 0.0204(14) 0.0161(11) 0.0038(11) 0.0055(10) 0.0036(10)
    C34 0.0209(12) 0.0122(12) 0.0179(11) 0.0012(10) 0.0068(9) 0.0015(9)
    C35 0.0167(11) 0.0138(12) 0.0167(11) 0.0005(9) 0.0061(9) -0.0003(10)
    C37 0.0421(18) 0.0213(16) 0.0224(14) 0.0019(13) 0.0037(13) 0.0062(12)
    C41 0.0242(13) 0.0146(13) 0.0189(12) 0.0047(10) 0.0043(10) 0.0012(10)
    C42 0.0209(13) 0.0214(15) 0.0200(12) 0.0027(11) 0.0007(10) -0.0017(11)
    C43 0.0208(13) 0.0176(13) 0.0239(12) -0.0001(10) 0.0074(10) -0.0036(11)
    C44 0.0189(12) 0.0129(12) 0.0195(11) 0.0005(10) 0.0057(9) -0.0012(10)
    C45 0.0179(11) 0.0147(13) 0.0174(11) 0.0021(9) 0.0079(9) 0.0004(10)
    C47 0.0354(17) 0.0169(15) 0.0461(19) -0.0074(13) 0.0026(14) 0.0008(14)
    C51 0.0161(11) 0.0152(13) 0.0193(12) -0.0019(10) 0.0067(9) 0.0033(10)
    C54 0.0177(11) 0.0101(12) 0.0176(11) -0.0009(9) 0.0028(9) 0.0014(9)
    C56 0.0144(11) 0.0133(12) 0.0155(10) -0.0021(9) 0.0002(8) 0.0000(9)
    C58 0.0179(12) 0.0160(13) 0.0216(12) -0.0012(10) -0.0012(9) 0.0015(10)
    N10 0.0141(9) 0.0144(11) 0.0161(9) -0.0022(8) 0.0014(8) 0.0000(8)
    N20 0.0142(9) 0.0138(11) 0.0168(9) 0.0004(8) 0.0024(7) 0.0007(8)
    N30 0.0196(10) 0.0129(11) 0.0199(10) 0.0012(9) 0.0038(8) 0.0013(9)
    N40 0.0190(10) 0.0131(11) 0.0184(10) 0.0024(9) 0.0044(8) 0.0000(9)
    O16 0.0244(10) 0.0199(11) 0.0207(9) -0.0093(8) -0.0003(8) -0.0036(8)
    O26 0.0247(10) 0.0198(10) 0.0241(10) 0.0019(8) -0.0026(8) 0.0062(8)
    O36 0.0289(11) 0.0200(11) 0.0218(9) 0.0034(9) -0.0011(8) 0.0063(8)
    O46 0.0256(10) 0.0192(11) 0.0326(11) -0.0032(9) 0.0005(8) -0.0027(9)
    O50 0.0162(9) 0.0165(10) 0.0281(10) -0.0012(8) 0.0017(8) 0.0054(8)
    O52 0.0233(10) 0.0175(10) 0.0240(9) -0.0051(8) 0.0039(8) 0.0022(8)
    O53 0.0294(10) 0.0093(9) 0.0169(8) 0.0006(7) 0.0048(7) -0.0002(7)
    O55 0.0145(8) 0.0188(10) 0.0166(8) -0.0041(7) 0.0007(6) 0.0039(7)
    O57 0.0209(10) 0.0231(12) 0.0374(12) -0.0077(9) -0.0102(9) 0.0142(10)
    O59 0.0221(10) 0.0192(10) 0.0262(10) -0.0021(8) -0.0013(8) 0.0067(9)
    O60 0.0181(10) 0.0263(13) 0.0525(15) 0.0028(9) -0.0001(10) -0.0113(11)
    Cu1 0.01300(13) 0.01261(15) 0.01936(14) -0.00242(12) -0.00014(10)
                                                                     0.00193(13)
    Cu2 0.01896(15) 0.01035(14) 0.01850(14) 0.00071(13) 0.00396(10) 0.00248(12)
    O61 0.0383(13) 0.0166(11) 0.0283(11) 0.0021(9) 0.0101(10) 0.0035(9)
    O62 0.0311(12) 0.0342(14) 0.0183(10) -0.0094(10) 0.0014(9) -0.0032(9)
    O63 0.0298(11) 0.0163(11) 0.0406(13) -0.0026(9) 0.0051(10) 0.0010(10)
    O64 0.0360(13) 0.0240(12) 0.0227(10) -0.0019(10) 0.0002(9) 0.0003(9)
    O65 0.0235(11) 0.0343(14) 0.0274(11) 0.0028(10) -0.0032(9) 0.0015(10)
    O66 0.0395(13) 0.0320(13) 0.0245(11) 0.0059(11) 0.0121(9) 0.0053(10)
    O67 0.0366(14) 0.0479(17) 0.0336(13) 0.0007(13) 0.0052(11) -0.0124(12)
    O68 0.085(2) 0.038(2) 0.0514(18) -0.0002(17) 0.0039(17) 0.0004(14)
_geom_special_details
;
 All esds (except the esd in the dihedral angle between two l.s. planes)
 are estimated using the full covariance matrix.  The cell esds are taken
 into account individually in the estimation of esds in distances, angles
 and torsion angles; correlations between esds in cell parameters are only
 used when they are defined by crystal symmetry.  An approximate (isotropic)
 treatment of cell esds is used for estimating esds involving l.s. planes.
 ------------------------------------------------------------------------
 l.s. plane 1
 ------------------------------------------------------------------------
 Equation (<i>x</i>, <i>y</i>, <i>z</i> in crystal coordinates):
 --6.8237(16) <i>x</i> + 5.2625(12) <i>y</i> + 6.259(2) <i>z</i> = 3.953(6)
 Defining atoms and their deviation from the plane:
 N30: --0.014(2) \%A
 C31: --0.046(3) \%A
 C32: --0.024(3) \%A
 C33:  0.024(3) \%A
 C34:  0.042(3) \%A
 C35:  0.024(2) \%A
 O36:  0.055(2) \%A
 C37: --0.075(3) \%A
 N40:  0.042(2) \%A
 C41:  0.018(3) \%A
 C42: --0.029(3) \%A
 C43: --0.033(3) \%A
 C44: --0.014(3) \%A
 C45:  0.023(2) \%A
 O46: --0.059(2) \%A
 C47:  0.065(3) \%A
 Rms deviation: 0.041 \%A
 ------------------------------------------------------------------------
 l.s. plane 2
 ------------------------------------------------------------------------
 Equation (<i>x</i>, <i>y</i>, <i>z</i> in crystal coordinates):
 --6.6296(17) <i>x</i> + 6.166(11) <i>y</i> + 6.3561(18) <i>z</i> = 1.306(6)
 Defining atoms and their deviation from the plane:
 N10: --0.025(2) \%A
 C11: --0.035(2) \%A
 C12: --0.025(3) \%A
 C13: --0.001(3) \%A
 C14:  0.002(3) \%A
 C15: --0.014(2) \%A
 O16:  0.013(2) \%A
 C17:  0.056(3) \%A
 N20:  0.074(2) \%A
 C21:  0.043(2) \%A
 C22: --0.003(3) \%A
 C23: --0.019(3) \%A
 C24: --0.046(2) \%A
 C25:  0.003(2) \%A
 O26:  0.004(2) \%A
 C27: --0.026(3) \%A
 Rms deviation: 0.032 \%A
 ------------------------------------------------------------------------
 Angle between planes 1 and 2: 2.70(4)\%
;
loop_
    _geom_bond_atom_site_label_1
    _geom_bond_atom_site_label_2
    _geom_bond_site_symmetry_2
    _geom_bond_distance
    _geom_bond_publ_flag
    C11 H11 . 0.9500 ?
    C11 C12 . 1.373(4) ?
    C11 N10 . 1.350(3) ?
    C12 H12 . 0.9500 ?
    C12 C13 . 1.392(4) ?
    C13 C14 . 1.406(4) ?
    C13 O16 . 1.336(3) ?
    C14 H14 . 0.9500 ?
    C14 C15 . 1.384(4) ?
    C15 C25 . 1.491(4) ?
    C15 N10 . 1.342(4) ?
    C17 H17A . 0.9800 ?
    C17 H17B . 0.9800 ?
    C17 H17C . 0.9800 ?
    C17 O16 . 1.428(4) ?
    C21 H21 . 0.9500 ?
    C21 C22 . 1.368(4) ?
    C21 N20 . 1.349(3) ?
    C22 H22 . 0.9500 ?
    C22 C23 . 1.389(4) ?
    C23 C24 . 1.406(4) ?
    C23 O26 . 1.346(3) ?
    C24 H24 . 0.9500 ?
    C24 C25 . 1.385(4) ?
    C25 N20 . 1.346(4) ?
    C27 H27A . 0.9800 ?
    C27 H27B . 0.9800 ?
    C27 H27C . 0.9800 ?
    C27 O26 . 1.436(4) ?
    C31 H31 . 0.9500 ?
    C31 C32 . 1.364(4) ?
    C31 N30 . 1.350(4) ?
    C32 H32 . 0.9500 ?
    C32 C33 . 1.391(4) ?
    C33 C34 . 1.402(4) ?
    C33 O36 . 1.343(3) ?
    C34 H34 . 0.9500 ?
    C34 C35 . 1.389(4) ?
    C35 C45 . 1.497(4) ?
    C35 N30 . 1.345(4) ?
    C37 H37A . 0.9800 ?
    C37 H37B . 0.9800 ?
    C37 H37C . 0.9800 ?
    C37 O36 . 1.442(4) ?
    C41 H41 . 0.9500 ?
    C41 C42 . 1.368(4) ?
    C41 N40 . 1.351(4) ?
    C42 H42 . 0.9500 ?
    C42 C43 . 1.396(4) ?
    C43 C44 . 1.401(4) ?
    C43 O46 . 1.340(4) ?
    C44 H44 . 0.9500 ?
    C44 C45 . 1.385(4) ?
    C45 N40 . 1.344(4) ?
    C47 H47A . 0.9800 ?
    C47 H47B . 0.9800 ?
    C47 H47C . 0.9800 ?
    C47 O46 . 1.430(4) ?
    C51 C54 . 1.532(4) ?
    C51 O50 . 1.284(4) ?
    C51 O52 . 1.242(4) ?
    C54 H54 . 1.0000 ?
    C54 C56 . 1.554(4) ?
    C54 O53 . 1.395(3) ?
    C56 H56 . 1.0000 ?
    C56 C58 . 1.530(4) ?
    C56 O55 . 1.408(3) ?
    C58 O57 . 1.266(4) ?
    C58 O59 . 1.242(4) ?
    N10 Cu1 . 1.980(2) ?
    N20 Cu1 . 2.000(2) ?
    N30 Cu2 . 1.965(2) ?
    N40 Cu2 . 1.981(2) ?
    O50 Cu2 . 1.973(2) ?
    O53 Cu2 . 1.887(2) ?
    O55 Cu1 . 1.9128(19) ?
    O57 Cu1 . 1.944(2) ?
    O60 H60A . 0.81(5) ?
    O60 H60B . 0.77(5) ?
    O60 Cu1 . 2.322(3) ?
    O61 H61A . 0.81(2) ?
    O61 H61B . 0.82(2) ?
    O62 H62A . 0.79(2) ?
    O62 H62B . 0.80(2) ?
    O63 H63A . 0.83(2) ?
    O63 H63B . 0.85(2) ?
    O64 H64A . 0.81(2) ?
    O64 H64B . 0.85(2) ?
    O65 H65A . 0.82(2) ?
    O65 H65B . 0.81(2) ?
    O66 H66A . 0.79(2) ?
    O66 H66B . 0.80(2) ?
    O67 H67A . 0.84(2) ?
    O67 H67B . 0.83(2) ?
    O68 H68A . 0.90(3) ?
    O68 H68B . 0.91(2) ?
loop_
    _geom_contact_atom_site_label_1
    _geom_contact_atom_site_label_2
    _geom_contact_distance
    _geom_contact_site_symmetry_2
    _geom_contact_publ_flag
    O55 Cu2 2.549(2) . ?
loop_
    _geom_angle_atom_site_label_1
    _geom_angle_atom_site_label_2
    _geom_angle_atom_site_label_3
    _geom_angle_site_symmetry_1
    _geom_angle_site_symmetry_3
    _geom_angle
    _geom_angle_publ_flag
    C12 C11 H11 . . 119.1 ?
    N10 C11 H11 . . 119.1 ?
    N10 C11 C12 . . 121.8(3) ?
    C11 C12 H12 . . 120.2 ?
    C11 C12 C13 . . 119.6(2) ?
    C13 C12 H12 . . 120.2 ?
    C12 C13 C14 . . 118.8(3) ?
    O16 C13 C12 . . 116.4(2) ?
    O16 C13 C14 . . 124.7(3) ?
    C13 C14 H14 . . 121.0 ?
    C15 C14 C13 . . 118.0(3) ?
    C15 C14 H14 . . 121.0 ?
    C14 C15 C25 . . 123.6(3) ?
    N10 C15 C14 . . 122.7(2) ?
    N10 C15 C25 . . 113.6(2) ?
    H17A C17 H17B . . 109.5 ?
    H17A C17 H17C . . 109.5 ?
    H17B C17 H17C . . 109.5 ?
    O16 C17 H17A . . 109.5 ?
    O16 C17 H17B . . 109.5 ?
    O16 C17 H17C . . 109.5 ?
    C22 C21 H21 . . 118.6 ?
    N20 C21 H21 . . 118.6 ?
    N20 C21 C22 . . 122.8(3) ?
    C21 C22 H22 . . 120.4 ?
    C21 C22 C23 . . 119.2(2) ?
    C23 C22 H22 . . 120.4 ?
    C22 C23 C24 . . 119.1(3) ?
    O26 C23 C22 . . 116.7(2) ?
    O26 C23 C24 . . 124.2(3) ?
    C23 C24 H24 . . 121.2 ?
    C25 C24 C23 . . 117.5(3) ?
    C25 C24 H24 . . 121.2 ?
    C24 C25 C15 . . 122.8(2) ?
    N20 C25 C15 . . 113.9(2) ?
    N20 C25 C24 . . 123.4(2) ?
    H27A C27 H27B . . 109.5 ?
    H27A C27 H27C . . 109.5 ?
    H27B C27 H27C . . 109.5 ?
    O26 C27 H27A . . 109.5 ?
    O26 C27 H27B . . 109.5 ?
    O26 C27 H27C . . 109.5 ?
    C32 C31 H31 . . 118.7 ?
    N30 C31 H31 . . 118.7 ?
    N30 C31 C32 . . 122.7(3) ?
    C31 C32 H32 . . 120.4 ?
    C31 C32 C33 . . 119.1(3) ?
    C33 C32 H32 . . 120.4 ?
    C32 C33 C34 . . 119.1(3) ?
    O36 C33 C32 . . 115.9(3) ?
    O36 C33 C34 . . 125.1(3) ?
    C33 C34 H34 . . 120.9 ?
    C35 C34 C33 . . 118.2(3) ?
    C35 C34 H34 . . 120.9 ?
    C34 C35 C45 . . 124.2(2) ?
    N30 C35 C34 . . 122.3(2) ?
    N30 C35 C45 . . 113.5(2) ?
    H37A C37 H37B . . 109.5 ?
    H37A C37 H37C . . 109.5 ?
    H37B C37 H37C . . 109.5 ?
    O36 C37 H37A . . 109.5 ?
    O36 C37 H37B . . 109.5 ?
    O36 C37 H37C . . 109.5 ?
    C42 C41 H41 . . 119.1 ?
    N40 C41 H41 . . 119.1 ?
    N40 C41 C42 . . 121.9(3) ?
    C41 C42 H42 . . 120.2 ?
    C41 C42 C43 . . 119.5(3) ?
    C43 C42 H42 . . 120.2 ?
    C42 C43 C44 . . 119.0(3) ?
    O46 C43 C42 . . 116.1(3) ?
    O46 C43 C44 . . 124.9(3) ?
    C43 C44 H44 . . 121.1 ?
    C45 C44 C43 . . 117.9(3) ?
    C45 C44 H44 . . 121.1 ?
    C44 C45 C35 . . 123.9(2) ?
    N40 C45 C35 . . 113.3(2) ?
    N40 C45 C44 . . 122.8(2) ?
    H47A C47 H47B . . 109.5 ?
    H47A C47 H47C . . 109.5 ?
    H47B C47 H47C . . 109.5 ?
    O46 C47 H47A . . 109.5 ?
    O46 C47 H47B . . 109.5 ?
    O46 C47 H47C . . 109.5 ?
    O50 C51 C54 . . 114.7(2) ?
    O52 C51 C54 . . 121.8(2) ?
    O52 C51 O50 . . 123.4(2) ?
    C51 C54 H54 . . 110.2 ?
    C51 C54 C56 . . 106.0(2) ?
    C56 C54 H54 . . 110.2 ?
    O53 C54 C51 . . 111.0(2) ?
    O53 C54 H54 . . 110.2 ?
    O53 C54 C56 . . 109.1(2) ?
    C54 C56 H56 . . 109.1 ?
    C58 C56 C54 . . 107.9(2) ?
    C58 C56 H56 . . 109.1 ?
    O55 C56 C54 . . 109.6(2) ?
    O55 C56 H56 . . 109.1 ?
    O55 C56 C58 . . 111.8(2) ?
    O57 C58 C56 . . 116.4(2) ?
    O59 C58 C56 . . 120.4(2) ?
    O59 C58 O57 . . 123.3(3) ?
    C11 N10 Cu1 . . 124.3(2) ?
    C15 N10 C11 . . 119.1(2) ?
    C15 N10 Cu1 . . 116.08(17) ?
    C21 N20 Cu1 . . 126.8(2) ?
    C25 N20 C21 . . 117.9(2) ?
    C25 N20 Cu1 . . 115.24(17) ?
    C31 N30 Cu2 . . 125.1(2) ?
    C35 N30 C31 . . 118.7(2) ?
    C35 N30 Cu2 . . 116.03(19) ?
    C41 N40 Cu2 . . 125.2(2) ?
    C45 N40 C41 . . 119.0(3) ?
    C45 N40 Cu2 . . 115.79(18) ?
    C13 O16 C17 . . 118.4(2) ?
    C23 O26 C27 . . 118.6(2) ?
    C33 O36 C37 . . 118.7(2) ?
    C43 O46 C47 . . 118.6(2) ?
    C51 O50 Cu2 . . 108.45(17) ?
    C54 O53 Cu2 . . 103.46(15) ?
    C56 O55 Cu1 . . 112.06(15) ?
    C56 O55 Cu2 . . 99.39(15) ?
    Cu1 O55 Cu2 . . 103.52(9) ?
    C58 O57 Cu1 . . 114.07(18) ?
    H60A O60 H60B . . 119(5) ?
    Cu1 O60 H60A . . 107(3) ?
    Cu1 O60 H60B . . 122(4) ?
    N10 Cu1 N20 . . 80.60(9) ?
    N10 Cu1 O60 . . 97.51(9) ?
    N20 Cu1 O60 . . 89.96(10) ?
    O55 Cu1 N10 . . 161.28(9) ?
    O55 Cu1 N20 . . 99.09(9) ?
    O55 Cu1 O57 . . 85.65(8) ?
    O55 Cu1 O60 . . 101.20(9) ?
    O57 Cu1 N10 . . 91.69(9) ?
    O57 Cu1 N20 . . 168.93(10) ?
    O57 Cu1 O60 . . 98.98(11) ?
    N30 Cu2 N40 . . 81.11(10) ?
    N30 Cu2 O50 . . 94.51(10) ?
    N30 Cu2 O55 . . 111.51(8) ?
    N40 Cu2 O55 . . 105.38(8) ?
    O50 Cu2 N40 . . 172.01(10) ?
    O50 Cu2 O55 . . 82.41(8) ?
    O53 Cu2 N30 . . 173.36(10) ?
    O53 Cu2 N40 . . 97.64(9) ?
    O53 Cu2 O50 . . 85.94(9) ?
    O53 Cu2 O55 . . 75.12(7) ?
    H61A O61 H61B . . 100(4) ?
    H62A O62 H62B . . 105(4) ?
    H63A O63 H63B . . 107(4) ?
    H64A O64 H64B . . 97(4) ?
    H65A O65 H65B . . 110(4) ?
    H66A O66 H66B . . 113(4) ?
    H67A O67 H67B . . 106(4) ?
    H68A O68 H68B . . 104(4) ?
loop_
    _geom_torsion_atom_site_label_1
    _geom_torsion_atom_site_label_2
    _geom_torsion_atom_site_label_3
    _geom_torsion_atom_site_label_4
    _geom_torsion_site_symmetry_1
    _geom_torsion_site_symmetry_2
    _geom_torsion_site_symmetry_3
    _geom_torsion_site_symmetry_4
    _geom_torsion
    _geom_torsion_publ_flag
    C11 C12 C13 C14 . . . . -0.6(4) ?
    C11 C12 C13 O16 . . . . 179.8(3) ?
    C12 C11 N10 C15 . . . . 0.4(4) ?
    C12 C11 N10 Cu1 . . . . -170.9(2) ?
    C12 C13 C14 C15 . . . . 0.3(4) ?
    C12 C13 O16 C17 . . . . -179.2(3) ?
    C13 C14 C15 C25 . . . . 179.2(2) ?
    C13 C14 C15 N10 . . . . 0.3(4) ?
    C14 C13 O16 C17 . . . . 1.2(4) ?
    C14 C15 C25 C24 . . . . 4.0(4) ?
    C14 C15 C25 N20 . . . . -175.8(2) ?
    C14 C15 N10 C11 . . . . -0.7(4) ?
    C14 C15 N10 Cu1 . . . . 171.4(2) ?
    C15 C25 N20 C21 . . . . -177.6(2) ?
    C15 C25 N20 Cu1 . . . . 2.6(3) ?
    C21 C22 C23 C24 . . . . 2.7(4) ?
    C21 C22 C23 O26 . . . . -176.8(3) ?
    C22 C21 N20 C25 . . . . -2.7(4) ?
    C22 C21 N20 Cu1 . . . . 177.2(2) ?
    C22 C23 C24 C25 . . . . -2.7(4) ?
    C22 C23 O26 C27 . . . . -179.3(3) ?
    C23 C24 C25 C15 . . . . -179.8(2) ?
    C23 C24 C25 N20 . . . . 0.0(4) ?
    C24 C23 O26 C27 . . . . 1.2(4) ?
    C24 C25 N20 C21 . . . . 2.6(4) ?
    C24 C25 N20 Cu1 . . . . -177.2(2) ?
    C25 C15 N10 C11 . . . . -179.7(2) ?
    C25 C15 N10 Cu1 . . . . -7.7(3) ?
    C31 C32 C33 C34 . . . . 0.2(4) ?
    C31 C32 C33 O36 . . . . -179.4(3) ?
    C32 C31 N30 C35 . . . . -0.8(4) ?
    C32 C31 N30 Cu2 . . . . 174.7(2) ?
    C32 C33 C34 C35 . . . . -0.5(4) ?
    C32 C33 O36 C37 . . . . -171.8(3) ?
    C33 C34 C35 C45 . . . . 179.2(2) ?
    C33 C34 C35 N30 . . . . 0.2(4) ?
    C34 C33 O36 C37 . . . . 8.5(4) ?
    C34 C35 C45 C44 . . . . -2.7(4) ?
    C34 C35 C45 N40 . . . . 178.2(2) ?
    C34 C35 N30 C31 . . . . 0.5(4) ?
    C34 C35 N30 Cu2 . . . . -175.4(2) ?
    C35 C45 N40 C41 . . . . 178.8(2) ?
    C35 C45 N40 Cu2 . . . . -1.2(3) ?
    C41 C42 C43 C44 . . . . -1.2(4) ?
    C41 C42 C43 O46 . . . . 179.0(3) ?
    C42 C41 N40 C45 . . . . -0.2(4) ?
    C42 C41 N40 Cu2 . . . . 179.8(2) ?
    C42 C43 C44 C45 . . . . 0.7(4) ?
    C42 C43 O46 C47 . . . . -174.1(3) ?
    C43 C44 C45 C35 . . . . -179.0(2) ?
    C43 C44 C45 N40 . . . . 0.1(4) ?
    C44 C43 O46 C47 . . . . 6.1(4) ?
    C44 C45 N40 C41 . . . . -0.3(4) ?
    C44 C45 N40 Cu2 . . . . 179.6(2) ?
    C45 C35 N30 C31 . . . . -178.6(2) ?
    C45 C35 N30 Cu2 . . . . 5.5(3) ?
    C51 C54 C56 C58 . . . . -171.8(2) ?
    C51 C54 C56 O55 . . . . 66.2(3) ?
    C51 C54 O53 Cu2 . . . . -41.2(2) ?
    C54 C51 O50 Cu2 . . . . 3.5(3) ?
    C54 C56 C58 O57 . . . . -118.9(3) ?
    C54 C56 C58 O59 . . . . 61.3(3) ?
    C54 C56 O55 Cu1 . . . . 119.29(19) ?
    C54 C56 O55 Cu2 . . . . 10.5(2) ?
    C54 O53 Cu2 N40 . . . . -152.04(16) ?
    C54 O53 Cu2 O50 . . . . 35.14(17) ?
    C54 O53 Cu2 O55 . . . . -48.08(15) ?
    C56 C54 O53 Cu2 . . . . 75.3(2) ?
    C56 C58 O57 Cu1 . . . . -2.3(4) ?
    C58 C56 O55 Cu1 . . . . -0.3(3) ?
    C58 C56 O55 Cu2 . . . . -109.1(2) ?
    N10 C11 C12 C13 . . . . 0.2(4) ?
    N10 C15 C25 C24 . . . . -177.0(2) ?
    N10 C15 C25 N20 . . . . 3.3(3) ?
    N20 C21 C22 C23 . . . . 0.0(4) ?
    N30 C31 C32 C33 . . . . 0.5(4) ?
    N30 C35 C45 C44 . . . . 176.4(2) ?
    N30 C35 C45 N40 . . . . -2.7(3) ?
    N40 C41 C42 C43 . . . . 1.0(4) ?
    O16 C13 C14 C15 . . . . 180.0(3) ?
    O26 C23 C24 C25 . . . . 176.8(3) ?
    O36 C33 C34 C35 . . . . 179.1(3) ?
    O46 C43 C44 C45 . . . . -179.5(3) ?
    O50 C51 C54 C56 . . . . -92.3(3) ?
    O50 C51 C54 O53 . . . . 26.1(3) ?
    O52 C51 C54 C56 . . . . 84.0(3) ?
    O52 C51 C54 O53 . . . . -157.6(3) ?
    O52 C51 O50 Cu2 . . . . -172.7(2) ?
    O53 C54 C56 C58 . . . . 68.6(3) ?
    O53 C54 C56 O55 . . . . -53.4(3) ?
    O55 C56 C58 O57 . . . . 1.8(4) ?
    O55 C56 C58 O59 . . . . -178.1(3) ?
    O59 C58 O57 Cu1 . . . . 177.5(2) ?
loop_
    _geom_hbond_atom_site_label_D
    _geom_hbond_atom_site_label_H
    _geom_hbond_atom_site_label_A
    _geom_hbond_site_symmetry_A
    _geom_hbond_distance_DH
    _geom_hbond_distance_HA
    _geom_hbond_distance_DA
    _geom_hbond_angle_DHA
    _geom_hbond_publ_flag
    O60 H60A O50 1_655 0.81(5) 2.00(5) 2.802(3) 167(5) yes
    O60 H60B O67 . 0.77(5) 1.98(5) 2.750(4) 177(5) yes
    O61 H61A O65 . 0.81(2) 2.02(3) 2.813(4) 166(4) yes
    O61 H61B O52 1_554 0.82(2) 1.92(2) 2.739(3) 177(4) yes
    O62 H62A O64 . 0.79(2) 2.01(3) 2.774(3) 164(5) yes
    O62 H62B O55 . 0.80(2) 1.85(2) 2.650(3) 174(5) yes
    O63 H63A O59 1_554 0.83(2) 1.97(2) 2.806(3) 178(4) yes
    O63 H63B O61 . 0.85(2) 2.13(2) 2.970(3) 176(4) yes
    O64 H64A O52 . 0.81(2) 2.05(3) 2.762(3) 146(4) yes
    O64 H64B O65 . 0.85(2) 1.95(3) 2.719(3) 149(4) yes
    O65 H65A O59 1_454 0.82(2) 2.08(3) 2.871(3) 162(4) yes
    O65 H65B O66 . 0.81(2) 2.01(2) 2.801(4) 167(4) yes
    O66 H66A O53 1_554 0.79(2) 1.91(3) 2.680(3) 169(5) yes
    O66 H66B O62 . 0.80(2) 2.02(3) 2.808(4) 167(5) yes
    O67 H67A O62 . 0.84(2) 1.91(3) 2.737(4) 168(5) yes
    O67 H67B O59 1_554 0.83(2) 2.15(2) 2.973(3) 178(5) yes
    O68 H68A O57 1_454 0.90(3) 2.52(4) 3.236(4) 138(5) yes
    O68 H68B O60 1_455 0.91(2) 2.23(3) 3.129(5) 169(5) yes
_shelx_space_group_comment
;
The symmetry employed for this shelxl refinement is uniquely defined
by the following loop, which should always be used as a source of
symmetry information in preference to the above space-group names.
They are only intended as comments.
;
_shelx_hkl_file
;
   0 -36   0 9953.48 657.229   2
   0 -35   0 227.946 330.071   2
   0 -35   1 4800.03 487.991   2
   0 -34   0 3790.00 462.750   4
   0 -34   0 3474.34 447.459   2
   0 -34   1 10779.2 695.400   4
   0 -34   1 10247.3 641.530   2
   0 -34  -1 9911.59 647.654   2
   0 -34   2 3772.10 444.971   2
   0 -34   3 6266.76 539.787   2
   0 -33   0 1016.10 326.430   4
   0 -33   0 325.778 303.385   2
   0 -33   1 1651.57 401.388   4
   0 -33  -1 1590.08 429.717   4
   0 -33   1 1429.15 350.995   2
   0 -33  -1 2270.10 417.869   2
   0 -33   2 2190.23 372.555   2
   0 -33  -2 1921.58 452.569   4
   0 -33   2 2024.63 373.372   4
   0 -33   3 11406.3 669.940   2
   0 -33  -3 10786.7 747.525   4
   0 -33   3 10993.3 688.057   4
   0 -33   4 11512.7 686.899   2
   0 -33   4 10617.8 632.939   7
   0 -32   0 10857.1 675.694   4
   0 -32   0 11026.7 632.805   2
   0 -32   1 10360.2 613.175   2
   0 -32  -1 10842.9 708.034   4
   0 -32   1 10376.0 659.611   4
   0 -32  -2 2674.56 478.854   4
   0 -32   2 3027.54 418.228   4
   0 -32   2 3314.98 420.977   2
   0 -32  -3 2521.05 483.642   4
   0 -32   3 2281.54 355.609   7
   0 -32   3 2711.27 398.574   4
   0 -32   3 2412.91 415.759   2
   0 -32  -4 37.5117 395.747   4
   0 -32   4 635.493 297.241   7
   0 -32   4 909.177 347.809   2
   0 -32   5 595.291 283.178   7
   0 -31   0 87.4164 264.234   4
   0 -31   0 644.272 315.125   2
   0 -31  -1 5964.95 562.840   4
   0 -31   1 6545.17 532.488   4
   0 -31   1 5555.97 471.745   2
   0 -31   2 3283.50 361.386   7
   0 -31  -2 4020.02 533.993   4
   0 -31   2 3558.40 461.011   4
   0 -31   2 3807.23 438.450   2
   0 -31   3 12784.3 644.790   7
   0 -31  -3 12800.9 791.119   4
   0 -31   3 13696.5 719.268   4
   0 -31   3 13454.2 695.323   2
   0 -31   4 5790.93 499.836   2
   0 -31  -4 5945.42 648.454   4
   0 -31   4 5868.04 463.725   7
   0 -31  -5 35.5855 446.740   4
   0 -31   5 868.965 306.541   7
   0 -31   5 465.094 340.365   2
   0 -31   6 1040.11 315.699   7
   0 -31  -6 1272.05 507.071   4
   0 -30   0 8451.83 553.047   2
   0 -30   0 8116.32 585.067   4
   0 -30  -1 7701.94 614.635   4
   0 -30   1 7770.28 485.859   7
   0 -30   1 8066.51 531.687   2
   0 -30   1 7738.68 557.083   4
   0 -30  -2 10075.3 684.898   4
   0 -30   2 10914.8 653.229   4
   0 -30   2 11462.1 585.838   7
   0 -30   2 11111.4 634.837   2
   0 -30   3 10852.3 585.554   7
   0 -30   3 9833.02 580.994   2
   0 -30   3 10158.9 623.422   4
   0 -30  -3 9674.01 709.375   4
   0 -30   4 4208.11 467.231   2
   0 -30  -4 3734.92 501.054   4
   0 -30   4 4473.15 416.132   7
   0 -30  -5 6487.09 674.217   4
   0 -30   5 6247.16 489.169   7
   0 -30   5 5677.18 512.152   2
   0 -30   6 4052.75 416.968   7
   0 -30  -6 3680.44 592.639   4
   0 -30  -7 2433.66 542.106   4
   0 -29   0 1143.39 346.167   4
   0 -29   0 1489.47 365.646   2
   0 -29   1 10191.4 531.223   7
   0 -29   1 10745.1 599.722   2
   0 -29  -1 10745.1 667.306   4
   0 -29   1 10681.1 631.223   4
   0 -29   2 12947.4 665.059   4
   0 -29   2 13830.3 664.597   2
   0 -29  -2 12917.0 743.841   4
   0 -29   2 13078.6 608.565   7
   0 -29   3 4735.37 445.206   4
   0 -29   3 3854.49 374.270   7
   0 -29   3 4329.76 442.404   2
   0 -29  -3 3870.79 525.235   4
   0 -29  -4 3086.02 491.106   4
   0 -29   4 1996.73 342.458   2
   0 -29   4 2803.49 350.573   7
   0 -29   5 1589.85 406.728   2
   0 -29   5 1017.16 278.309   7
   0 -29  -5 375.722 407.004   4
   0 -29  -6 1980.92 527.978   4
   0 -29   6 2660.47 384.049   7
   0 -29   7 1313.28 324.432   7
   0 -29  -7 1212.99 471.461   4
   0 -28   0 25882.9 953.998   4
   0 -28   0 25666.0 797.670   7
   0 -28   1 13564.9 640.051   2
   0 -28   1 13483.2 684.509   4
   0 -28   1 13738.9 594.820   7
   0 -28  -1 13619.4 735.571   4
   0 -28   2 2217.75 310.938   7
   0 -28   2 1934.93 332.328   2
   0 -28  -2 1485.02 362.709   4
   0 -28   2 1235.56 306.798   4
   0 -28   3 4540.39 439.952   4
   0 -28   3 4852.57 399.368   7
   0 -28   3 4864.16 428.347   2
   0 -28  -3 4677.07 507.269   4
   0 -28   4 1745.25 303.936   7
   0 -28   4 2508.28 390.351   2
   0 -28  -4 1796.24 432.845   4
   0 -28   5 10332.9 620.332   2
   0 -28  -5 8780.28 705.443   4
   0 -28   5 10554.3 587.657   7
   0 -28  -6 7677.05 778.427   4
   0 -28   6 8237.60 554.432   7
   0 -28  -7 5313.23 701.991   4
   0 -28   7 4182.56 425.668   7
   0 -27   0 1257.76 243.754   7
   0 -27   0 1321.80 343.881   4
   0 -27   1 4335.50 350.874   7
   0 -27   1 4638.13 444.250   4
   0 -27   1 6092.14 479.349   2
   0 -27  -1 5183.75 355.876   7
   0 -27  -1 5403.14 510.566   4
   0 -27   2 10004.1 568.899   4
   0 -27   2 10499.9 515.951   7
   0 -27   2 10298.7 571.675   2
   0 -27  -2 10017.6 634.301   4
   0 -27  -3 12150.0 723.076   4
   0 -27   3 12417.6 627.595   4
   0 -27   3 12501.1 611.440   2
   0 -27   3 13202.4 593.028   7
   0 -27   4 7172.78 503.020   2
   0 -27  -4 7236.94 649.354   4
   0 -27   4 6992.85 461.744   7
   0 -27   5 5073.72 453.289   2
   0 -27   5 6123.79 453.459   7
   0 -27  -5 5348.51 623.349   4
   0 -27  -6 3582.41 617.175   4
   0 -27   6 3853.11 396.408   7
   0 -27   7 4161.17 419.923   7
   0 -27  -7 2827.04 559.931   4
   0 -26   0 29474.2 824.531   7
   0 -26   0 28322.4 959.084   4
   0 -26  -1 17471.6 614.639   7
   0 -26   1 17655.8 638.870   7
   0 -26  -1 17994.6 788.794   4
   0 -26   1 17328.1 727.281   4
   0 -26   1 18306.5 718.658   2
   0 -26   2 6969.81 467.272   2
   0 -26  -2 6579.49 528.157   4
   0 -26   2 6574.10 467.052   4
   0 -26   2 6745.05 410.437   7
   0 -26  -3 6493.19 575.314   4
   0 -26   3 6318.19 416.040   7
   0 -26   3 6411.74 455.732   2
   0 -26   3 5780.37 447.357   4
   0 -26  -4 7196.90 625.127   4
   0 -26   4 7169.91 484.714   2
   0 -26   4 7288.00 447.417   7
   0 -26   5 5012.70 469.757   2
   0 -26  -5 4200.78 602.699   4
   0 -26   5 4507.31 388.801   7
   0 -26  -6 6204.52 669.329   4
   0 -26   6 6112.74 465.520   7
   0 -26   7 2881.29 362.400   7
   0 -26  -7 3173.59 574.266   4
   0 -26  -8 70.5749 447.285   4
   0 -26   8 482.330 286.990   7
   0 -25   0 90.7148 298.080   4
   0 -25   0 326.654 166.294   7
   0 -25   1 7213.73 404.032   7
   0 -25   1 7337.38 460.957   2
   0 -25  -1 7011.43 533.893   4
   0 -25   1 7339.10 476.907   4
   0 -25  -1 6720.85 377.077   7
   0 -25   2 5541.24 433.347   2
   0 -25   2 6772.39 404.069   7
   0 -25   2 5386.03 421.246   4
   0 -25  -2 5353.38 508.673   4
   0 -25  -3 11024.4 695.370   4
   0 -25   3 10641.0 508.339   7
   0 -25   3 11558.9 574.495   2
   0 -25   3 10575.9 553.501   4
   0 -25  -4 2415.32 446.758   4
   0 -25   4 2214.75 298.929   7
   0 -25   4 2961.87 380.665   2
   0 -25   4 2499.06 311.566   4
   0 -25   5 8877.94 509.361   7
   0 -25  -5 7906.23 655.621   4
   0 -25  -6 6794.74 727.210   4
   0 -25   6 7906.25 501.705   7
   0 -25   7 8874.28 571.844   7
   0 -25  -7 8529.15 791.632   4
   0 -25   8 3266.97 399.920   7
   0 -25  -8 3250.62 560.020   4
   0 -25  -9 6402.25 602.839   6
   0 -24   0 6293.41 360.735   7
   0 -24   0 6414.83 485.272   4
   0 -24   1 2325.31 251.848   7
   0 -24   1 2286.70 332.489   4
   0 -24   1 2760.01 239.172   1
   0 -24  -1 2418.28 238.396   7
   0 -24   1 2968.68 335.003   2
   0 -24  -1 2236.03 362.075   4
   0 -24   2 6135.27 332.223   1
   0 -24  -2 5752.41 510.622   4
   0 -24   2 6343.43 378.305   7
   0 -24   2 6600.98 455.540   2
   0 -24   2 6294.52 457.909   4
   0 -24   3 5686.97 329.775   1
   0 -24   3 5888.76 417.950   2
   0 -24  -3 5300.20 520.226   4
   0 -24   3 5396.65 362.548   7
   0 -24   3 4985.35 403.170   4
   0 -24   4 7236.43 385.926   1
   0 -24   4 7536.36 445.497   7
   0 -24   4 7022.12 448.625   4
   0 -24   4 7026.61 466.602   2
   0 -24  -4 7451.99 599.662   4
   0 -24   5 22945.4 829.339   2
   0 -24   5 23030.8 721.314   1
   0 -24  -5 21823.9 999.218   4
   0 -24   5 22549.6 788.155   7
   0 -24   6 10775.2 566.636   7
   0 -24   6 11153.7 539.723   1
   0 -24   7 3272.26 367.941   7
   0 -24  -7 2035.89 545.396   4
   0 -24   8 331.234 287.956   7
   0 -24  -8-106.687 440.036   4
   0 -24  -9 52.0610 258.871   6
   0 -23   0 2181.43 245.662   7
   0 -23   0 2014.93 378.313   4
   0 -23   1 7149.37 374.910   7
   0 -23   1 6912.84 334.104   1
   0 -23  -1 6906.72 489.749   4
   0 -23   1 6998.39 468.873   4
   0 -23  -1 6867.10 363.276   7
   0 -23   1 7177.47 441.944   2
   0 -23   2 10454.6 418.541   1
   0 -23   2 10215.7 501.414   2
   0 -23  -2 10583.1 620.877   4
   0 -23   2 10552.3 531.986   4
   0 -23   2 10477.3 464.590   7
   0 -23   3 3836.10 293.004   1
   0 -23   3 4017.40 320.113   7
   0 -23   3 3923.10 364.851   2
   0 -23   3 3598.56 349.651   4
   0 -23  -3 3489.24 438.358   4
   0 -23  -4 174.609 403.172   4
   0 -23   4 714.636 199.264   7
   0 -23   4 970.273 301.686   2
   0 -23   4 212.847 200.789   4
   0 -23   4 804.904 201.516   1
   0 -23   5 3435.54 403.778   2
   0 -23   5 3179.25 322.995   7
   0 -23  -5 3133.50 528.782   4
   0 -23   5 3638.99 317.005   1
   0 -23   6 14080.7 633.046   7
   0 -23   6 14717.8 619.546   1
   0 -23  -6 13220.3 839.779   4
   0 -23   7 7717.74 497.506   7
   0 -23  -7 8270.69 736.364   4
   0 -23   7 8558.02 534.031   1
   0 -23   8 7856.23 557.508   1
   0 -23  -8 8058.49 682.046   4
   0 -23   8 8080.35 558.036   7
   0 -23   9 2785.43 401.462   7
   0 -23  -9 2677.06 408.389   6
   0 -22   0 47193.6 1169.88   4
   0 -22   0 47121.1 1007.20   7
   0 -22   1 14717.1 467.653   1
   0 -22  -1 14066.3 652.521   4
   0 -22  -1 13847.4 495.075   7
   0 -22   1 15476.7 617.856   4
   0 -22   1 14793.8 513.559   7
   0 -22  -2 8392.18 390.019   7
   0 -22   2 8992.74 476.886   4
   0 -22   2 8341.69 370.076   1
   0 -22   2 8587.56 476.221   2
   0 -22   2 8639.68 405.600   7
   0 -22  -2 8306.95 555.994   4
   0 -22   3 10537.5 516.576   4
   0 -22   3 11099.8 444.422   1
   0 -22  -3 10836.5 641.303   4
   0 -22   3 11882.7 541.421   2
   0 -22   3 11698.2 488.271   7
   0 -22   4 11898.5 478.769   1
   0 -22   4 12549.5 557.876   2
   0 -22   4 11604.3 510.632   7
   0 -22   4 11584.3 532.632   4
   0 -22  -4 11972.4 696.650   4
   0 -22   5 7339.23 404.799   1
   0 -22   5 8355.10 501.764   2
   0 -22   5 7194.46 424.141   7
   0 -22   6 9816.31 519.863   7
   0 -22  -6 8899.11 734.188   4
   0 -22   6 10038.6 509.052   1
   0 -22   7 611.506 257.580   7
   0 -22   7 348.330 236.522   1
   0 -22  -7 414.058 485.148   4
   0 -22   8 1136.67 322.592   1
   0 -22   8 1233.37 282.126   7
   0 -22  -8 674.567 428.722   4
   0 -22   9 3091.23 390.699   1
   0 -22  -9 3263.69 437.099   6
   0 -22  10 2520.48 395.396   1
   0 -21   0 404.184 165.184   7
   0 -21   0 893.075 329.019   4
   0 -21  -1 3312.62 263.810   7
   0 -21   1 3414.96 341.718   4
   0 -21   1 3246.95 250.043   1
   0 -21   1 3701.29 270.672   7
   0 -21  -1 3353.18 380.948   4
   0 -21   2 2518.79 225.708   1
   0 -21  -2 2663.48 378.757   4
   0 -21   2 2756.68 246.383   7
   0 -21   2 3058.57 319.047   4
   0 -21   2 2974.42 308.964   2
   0 -21  -2 2852.03 247.487   7
   0 -21   3 1189.43 213.493   7
   0 -21   3 1058.07 210.799   1
   0 -21   3 1676.46 317.415   2
   0 -21  -3 684.150 382.784   4
   0 -21   3 1198.06 261.143   4
   0 -21   4 1496.04 221.157   1
   0 -21   4 1792.16 294.863   2
   0 -21   4 1273.61 230.408   4
   0 -21  -4 1879.58 443.963   4
   0 -21   4 1726.08 240.155   7
   0 -21   5 1969.32 263.592   7
   0 -21   5 2369.36 359.206   2
   0 -21   5 1959.13 250.877   1
   0 -21  -5 1395.29 465.567   4
   0 -21   6 1400.07 267.819   1
   0 -21  -6 1161.62 450.930   4
   0 -21   6 1186.12 229.228   7
   0 -21   7 20145.1 770.535   1
   0 -21  -7 19448.0 1016.82   4
   0 -21  -8 8868.28 696.566   4
   0 -21   8 9286.55 598.380   1
   0 -21   9 5529.36 480.669   1
   0 -21  -9 6279.27 532.623   6
   0 -21  10 4893.59 478.785   1
   0 -20   0 18006.5 536.123   7
   0 -20   0 16820.0 665.606   4
   0 -20   1 7989.24 489.145   4
   0 -20   1 7640.21 366.912   7
   0 -20  -1 6923.74 492.401   4
   0 -20   1 8491.99 359.472   1
   0 -20  -1 7761.38 366.780   7
   0 -20  -2 3224.13 257.477   7
   0 -20   2 3294.37 242.190   1
   0 -20   2 3409.45 324.707   4
   0 -20   2 3662.40 328.781   2
   0 -20  -2 3428.64 407.740   4
   0 -20   2 3890.49 277.283   7
   0 -20   3 20306.6 665.580   4
   0 -20  -3 20291.8 819.237   4
   0 -20   3 20728.7 666.213   2
   0 -20   3 20836.0 634.693   7
   0 -20   3 20162.0 576.903   1
   0 -20   4 12164.2 507.811   4
   0 -20   4 12392.4 500.566   7
   0 -20  -4 12438.3 698.910   4
   0 -20   4 12843.7 473.996   1
   0 -20   4 12454.4 540.685   2
   0 -20   5 24161.0 773.378   2
   0 -20   5 22657.0 722.743   7
   0 -20   5 23356.2 695.316   1
   0 -20   6 12185.6 542.507   1
   0 -20  -6 11285.3 793.174   4
   0 -20  -7 747.475 487.636   4
   0 -20   7 1804.50 324.817   1
   0 -20  -8 1705.07 465.377   4
   0 -20   8 2140.14 362.541   1
   0 -20  -9 1965.38 362.183   6
   0 -20   9 1822.63 323.625   1
   0 -20  10 4717.61 476.834   1
   0 -19   0 1130.66 296.840   4
   0 -19   0 78.6534 142.515   7
   0 -19  -1 60781.4 1108.48   7
   0 -19   1 59354.1 1129.36   7
   0 -19   1 60841.5 1071.84   1
   0 -19   1 61122.1 1266.56   4
   0 -19  -1 57248.4 1319.61   4
   0 -19   2 4897.22 363.851   4
   0 -19   2 4685.59 287.850   1
   0 -19   2 4578.29 287.482   7
   0 -19  -2 4268.83 296.974   7
   0 -19  -2 5220.96 526.391   4
   0 -19   3 4816.13 347.693   2
   0 -19   3 4933.56 307.938   7
   0 -19  -3 4408.03 487.504   4
   0 -19   3 4347.74 271.398   1
   0 -19   3 4366.22 323.770   4
   0 -19   4 2304.57 254.817   4
   0 -19  -4 2254.01 419.007   4
   0 -19   4 3075.40 333.549   2
   0 -19   4 2481.95 244.116   1
   0 -19   4 2845.42 259.482   7
   0 -19   5 5936.11 421.355   2
   0 -19   5 5202.43 333.678   1
   0 -19  -6 11900.7 789.638   4
   0 -19   6 13159.8 554.954   1
   0 -19   7 20460.0 765.154   1
   0 -19  -7 19174.7 1000.59   4
   0 -19  -8 17351.3 910.135   4
   0 -19   8 17777.6 773.094   1
   0 -19  -9 13613.1 748.601   6
   0 -19   9 13152.7 694.766   1
   0 -19  10 6580.23 532.146   1
   0 -19  11 3484.63 449.561   1
   0 -18   0 14931.0 592.638   4
   0 -18   0 13763.5 442.182   7
   0 -18  -1 8698.87 521.378   4
   0 -18   1 8923.03 334.984   1
   0 -18   1 9234.38 369.725   7
   0 -18   1 8974.12 457.675   4
   0 -18  -1 8500.39 352.254   7
   0 -18  -2 34691.0 765.483   7
   0 -18   2 35787.5 869.491   4
   0 -18   2 34115.9 737.792   1
   0 -18   2 34632.9 852.009   2
   0 -18  -2 33883.7 989.487   4
   0 -18   2 35668.7 797.595   7
   0 -18   3 564.034 159.559   1
   0 -18   3 403.256 136.559   7
   0 -18   3 810.886 236.500   2
   0 -18  -3 661.743 402.325   4
   0 -18   3 626.585 211.966   4
   0 -18   4 17929.6 552.612   1
   0 -18   4 16806.8 576.802   4
   0 -18   4 18593.3 624.157   2
   0 -18  -4 18268.9 817.226   4
   0 -18   4 18661.6 587.629   7
   0 -18   5 11916.2 478.272   1
   0 -18  -5 10809.9 693.783   4
   0 -18   5 11998.6 545.202   2
   0 -18   6 27539.1 805.937   1
   0 -18  -6 26055.0 1103.80   4
   0 -18  -7 3268.87 609.196   4
   0 -18   7 2791.96 317.749   1
   0 -18   8 3705.50 403.229   1
   0 -18  -8 2890.54 493.041   4
   0 -18   9 2637.34 393.121   1
   0 -18  -9 3127.14 385.785   6
   0 -18  10 1035.79 327.628   1
   0 -18  11 4174.47 467.507   1
   0 -17   0 82.9864 125.589   7
   0 -17   0 122.163 261.262   4
   0 -17   1 2860.76 216.184   7
   0 -17  -1 2700.51 215.168   7
   0 -17   1 2559.95 303.461   4
   0 -17  -1 2896.51 363.681   4
   0 -17   1 2822.18 206.850   1
   0 -17  -2 12793.8 605.497   4
   0 -17  -2 12637.3 424.827   7
   0 -17   2 13202.4 414.190   1
   0 -17   2 14414.3 457.017   7
   0 -17   2 13896.6 510.506   4
   0 -17   2 12980.4 495.354   2
   0 -17   3 2171.67 299.982   2
   0 -17   3 2165.51 240.836   4
   0 -17  -3 2310.90 393.577   4
   0 -17   3 1894.69 99.9990   3
   0 -17   3 2054.22 203.523   7
   0 -17   3 1971.06 209.214   1
   0 -17   4 3813.18 269.654   1
   0 -17   4 4073.20 328.461   2
   0 -17  -4 3703.94 489.483   4
   0 -17   4 3905.54 175.348   3
   0 -17   5 4376.72 340.437   2
   0 -17   5 4668.47 311.616   1
   0 -17  -5 4137.83 532.808   4
   0 -17   5 4156.64 217.143   3
   0 -17   6 19882.0 573.508   3
   0 -17   6 20886.1 689.519   1
   0 -17  -6 21411.3 994.763   4
   0 -17   7 9661.56 454.680   3
   0 -17   7 9374.48 521.883   1
   0 -17  -7 10310.7 762.909   4
   0 -17  -8 23196.5 1001.17   4
   0 -17   8 22337.7 863.379   1
   0 -17   9 12722.4 656.840   1
   0 -17  -9 13060.5 701.460   6
   0 -17  10 9346.94 579.057   1
   0 -17  11 1610.67 336.916   1
   0 -16   0 4988.30 252.727   7
   0 -16   0 4917.87 383.287   4
   0 -16  -1 342.972 310.212   4
   0 -16   1 701.308 142.174   7
   0 -16  -1 606.634 156.075   7
   0 -16   1 390.372 230.126   4
   0 -16   2 3080.99 287.526   4
   0 -16   2 3400.29 317.795   2
   0 -16  -2 3536.41 450.496   4
   0 -16   2 3295.63 230.133   1
   0 -16   2 3084.78 225.179   7
   0 -16  -2 2818.57 222.272   7
   0 -16   3 35435.0 791.433   7
   0 -16  -3 35898.8 1026.56   4
   0 -16   3 35527.1 566.778   3
   0 -16   3 34670.7 809.148   4
   0 -16   3 34733.2 827.011   2
   0 -16   3 34620.8 747.106   1
   0 -16  -4 9067.09 617.387   4
   0 -16   4 9507.43 387.703   1
   0 -16   4 10013.0 445.680   2
   0 -16   4 9759.86 285.463   3
   0 -16   5 33153.1 857.142   2
   0 -16  -5 30893.3 1092.51   4
   0 -16   5 32678.3 686.890   3
   0 -16   5 31950.7 794.710   1
   0 -16   6 3578.21 317.522   1
   0 -16  -6 3655.90 583.684   4
   0 -16   6 3385.16 255.682   3
   0 -16   7 21377.1 764.131   1
   0 -16  -7 21494.1 1018.34   4
   0 -16   8 1450.97 306.686   1
   0 -16  -8 1409.41 260.194   6
   0 -16   8 1035.58 198.556   3
   0 -16  -8 1989.37 501.825   4
   0 -16   9 1505.19 251.901   3
   0 -16   9 1994.53 343.137   1
   0 -16  -9 1426.14 296.746   6
   0 -16  10 1193.11 310.617   1
   0 -16  11 6146.71 508.525   1
   0 -15   0 822.071 284.193   4
   0 -15   0 332.123 111.669   7
   0 -15   1 5605.69 257.470   7
   0 -15  -1 6211.66 419.504   4
   0 -15   1 6557.24 375.297   4
   0 -15  -1 5571.19 259.296   7
   0 -15   2 38756.5 852.875   2
   0 -15   2 39202.9 860.906   4
   0 -15  -2 38220.4 999.667   4
   0 -15   2 39975.7 801.610   7
   0 -15   2 39279.3 759.746   1
   0 -15   3 7965.81 332.979   1
   0 -15  -3 8750.90 564.084   4
   0 -15   3 8576.01 221.887   3
   0 -15   3 8882.60 393.033   2
   0 -15   3 8744.35 376.284   4
   0 -15   4 4368.44 196.571   3
   0 -15   4 4435.02 273.481   1
   0 -15   4 4071.69 304.904   2
   0 -15  -4 4174.29 518.478   4
   0 -15  -5 5038.66 599.794   4
   0 -15   5 5565.90 330.186   1
   0 -15  -6 750.639 462.844   4
   0 -15   6 1150.32 235.384   1
   0 -15  -7 3373.73 556.113   4
   0 -15   7 3843.25 388.637   1
   0 -15   8 14467.3 666.197   1
   0 -15  -8 15548.3 833.874   4
   0 -15  -8 15433.6 690.681   6
   0 -15  -9 6458.26 488.123   6
   0 -15   9 6174.22 475.691   1
   0 -15  10 5357.77 403.583   3
   0 -15  10 5189.24 467.645   1
   0 -15  11 5261.28 503.963   1
   0 -14   0 21230.9 631.744   4
   0 -14   0 19701.2 477.295   7
   0 -14  -1 31274.5 825.639   4
   0 -14   1 31861.6 657.648   7
   0 -14   1 32248.9 753.474   4
   0 -14  -1 31338.3 644.955   7
   0 -14   2 797.295 54.7285   3
   0 -14   2 949.101 134.405   7
   0 -14   2 910.063 226.548   2
   0 -14  -2 808.420 357.906   4
   0 -14   2 856.573 139.586   1
   0 -14   2 771.127 183.850   4
   0 -14   3 2784.33 276.970   2
   0 -14   3 2583.47 127.714   3
   0 -14  -3 2598.39 395.370   4
   0 -14   3 2916.02 233.321   4
   0 -14   3 2635.30 202.192   1
   0 -14   4 13425.0 482.603   2
   0 -14   4 12695.6 440.102   1
   0 -14  -4 11884.2 677.499   4
   0 -14  -5 6908.60 624.085   4
   0 -14   5 6961.50 365.254   1
   0 -14  -6 19840.9 961.276   4
   0 -14   6 20549.9 669.999   1
   0 -14   7 11376.3 560.751   1
   0 -14  -7 10326.4 759.479   4
   0 -14  -8 21660.4 950.014   4
   0 -14   8 21676.9 803.575   1
   0 -14  -8 21692.8 807.413   6
   0 -14   9 1356.16 286.817   1
   0 -14  -9 1431.77 258.218   6
   0 -14  10 5023.64 437.051   1
   0 -14  10 5226.50 402.990   3
   0 -14  11 3400.60 406.048   1
   0 -14  11 3097.00 351.238   3
   0 -14  12 5357.53 461.814   3
   0 -13   0 193.262 103.527   7
   0 -13   0 497.273 229.225   4
   0 -13   1 12216.7 353.875   7
   0 -13  -1 11170.0 474.210   4
   0 -13  -1 11644.5 346.641   7
   0 -13   1 12142.9 431.261   4
   0 -13   2 5851.14 257.721   7
   0 -13   2 5745.24 305.254   4
   0 -13   2 5807.92 144.114   3
   0 -13   2 6251.10 253.202   1
   0 -13   2 6497.39 340.660   2
   0 -13  -2 5523.07 417.577   4
   0 -13  -3 21710.6 769.847   4
   0 -13   3 20082.3 396.868   3
   0 -13   3 20476.9 534.275   4
   0 -13   3 19746.9 547.800   2
   0 -13   3 19433.8 505.635   1
   0 -13  -4 20144.9 811.718   4
   0 -13   4 18728.8 530.589   1
   0 -13   4 20163.1 585.764   2
   0 -13  -5 15666.0 804.310   4
   0 -13   5 15777.5 525.236   1
   0 -13   6 1005.81 236.279   1
   0 -13  -6 977.951 515.065   4
   0 -13  -7 3330.66 576.557   4
   0 -13   7 3549.21 368.315   1
   0 -13  -8 10130.5 545.492   6
   0 -13  -8 9583.19 690.490   4
   0 -13   8 10493.4 583.960   1
   0 -13  -9 10189.7 571.914   6
   0 -13   9 10765.8 577.592   1
   0 -13  10 7000.88 521.759   1
   0 -13  11 1130.00 266.266   3
   0 -13  11 1470.48 340.637   1
   0 -13  12 162.736 247.526   3
   0 -12   0 14630.1 479.858   4
   0 -12   0 14413.6 368.601   7
   0 -12  -1 5808.10 230.312   7
   0 -12  -1 5366.97 359.301   4
   0 -12   1 5293.21 223.479   7
   0 -12   1 5831.26 296.668   4
   0 -12  -2 76821.1 1455.67   4
   0 -12   2 78708.1 1274.16   4
   0 -12   2 75841.2 1267.05   2
   0 -12   2 76650.3 1184.61   1
   0 -12   2 76480.5 1024.90   3
   0 -12   3 2593.31 223.969   2
   0 -12   3 2615.98 190.409   1
   0 -12  -3 3020.59 403.268   4
   0 -12   3 2901.36 207.037   4
   0 -12   4 46999.3 927.160   1
   0 -12   4 49167.6 968.381   2
   0 -12  -4 47087.8 1232.30   4
   0 -12   5 2113.38 228.521   1
   0 -12  -5 1764.31 481.683   4
   0 -12   6 6461.93 384.140   1
   0 -12  -6 6095.23 645.666   4
   0 -12   7 1053.06 283.476   1
   0 -12  -7 686.326 441.237   4
   0 -12   8 7505.33 484.163   1
   0 -12  -8 6781.33 599.769   4
   0 -12  -8 7398.86 459.922   6
   0 -12   9 6458.12 487.219   1
   0 -12  -9 5404.26 407.446   6
   0 -12  10 4587.06 430.926   1
   0 -12  11 1671.32 321.381   1
   0 -12  12 3756.03 406.881   3
   0 -11   0 748.475 109.423   7
   0 -11   0 721.156 211.201   4
   0 -11  -1 11974.1 460.860   4
   0 -11   1 12739.3 340.180   7
   0 -11   1 13452.8 415.827   4
   0 -11  -1 12336.7 332.624   7
   0 -11   2 13715.4 404.413   4
   0 -11  -2 15007.5 563.104   4
   0 -11   2 14199.1 365.966   1
   0 -11   2 14049.5 419.494   2
   0 -11   2 14180.3 266.471   3
   0 -11   3 7191.90 276.720   1
   0 -11   3 7002.97 310.607   2
   0 -11   3 6835.30 282.167   4
   0 -11  -3 6250.54 450.188   4
   0 -11   4 8729.95 345.125   1
   0 -11  -4 8989.71 568.762   4
   0 -11   4 9271.64 371.878   2
   0 -11  -4 8601.92 207.104   5
   0 -11  -5 1082.24 449.618   4
   0 -11   5 716.325 183.646   1
   0 -11  -6 32504.9 1201.04   4
   0 -11   6 36866.9 917.364   1
   0 -11  -7 27715.1 1075.39   4
   0 -11   7 27345.5 849.712   1
   0 -11  -8 14516.8 624.796   6
   0 -11  -8 14212.8 777.726   4
   0 -11   8 14839.6 635.431   1
   0 -11   9 19265.6 746.188   1
   0 -11  10 3832.54 390.767   1
   0 -11  11 1574.88 358.670   1
   0 -11  12 807.095 278.191   3
   0 -11  12 709.799 274.968   1
   0 -10   0 61107.0 1083.51   4
   0 -10   0 62133.6 949.245   7
   0 -10  -1 64610.9 1177.88   4
   0 -10   1 62924.9 983.606   7
   0 -10   1 63217.2 1062.50   4
   0 -10  -1 63570.5 974.617   7
   0 -10   2 105341. 1502.63   1
   0 -10   2 106865. 1558.58   4
   0 -10   2 102476. 1561.11   2
   0 -10  -2 107057. 1778.86   4
   0 -10   3 41307.1 764.387   4
   0 -10  -3 41038.0 1018.47   4
   0 -10   3 42026.4 813.459   2
   0 -10   3 42732.9 773.828   1
   0 -10  -4 7491.07 172.166   5
   0 -10  -4 7204.49 530.271   4
   0 -10   4 7199.94 313.149   1
   0 -10   4 8214.88 350.350   2
   0 -10   5 6807.41 343.160   1
   0 -10  -5 6728.48 588.784   4
   0 -10  -6 2957.28 545.623   4
   0 -10   6 4730.25 365.334   1
   0 -10  -7 17387.7 631.456   6
   0 -10   7 17590.9 676.700   1
   0 -10   8 10127.3 530.586   1
   0 -10  -8 10444.4 514.592   6
   0 -10  -8 10697.7 667.356   4
   0 -10   9 2594.01 329.153   1
   0 -10  10 3288.47 405.825   1
   0 -10  11 5053.96 451.886   1
   0 -10  12 2116.96 341.118   3
   0 -10  12 2548.02 398.066   1
   0  -9   0 270.690 87.5338   7
   0  -9   0 516.911 181.191   4
   0  -9   1 42855.5 699.466   1
   0  -9   1 43583.0 721.192   7
   0  -9  -1 43577.2 881.002   4
   0  -9  -1 44739.5 714.557   7
   0  -9   1 43026.4 782.117   4
   0  -9   2 95635.9 1394.59   4
   0  -9   2 94023.0 1356.89   1
   0  -9  -2 92924.6 1609.72   4
   0  -9   2 93572.7 1408.31   2
   0  -9   3 93596.9 1433.22   2
   0  -9  -3 94854.4 1693.30   4
   0  -9   3 92295.6 1397.50   1
   0  -9  -4 32513.3 939.903   4
   0  -9   4 33174.3 700.793   1
   0  -9   5 45608.4 942.596   1
   0  -9  -5 40995.3 1190.65   4
   0  -9   6 34624.3 888.993   1
   0  -9  -6 30276.3 1126.02   4
   0  -9   7 30424.1 876.364   1
   0  -9  -7 30367.3 844.265   6
   0  -9  -8 39999.6 1036.85   6
   0  -9   8 39809.6 1046.06   1
   0  -9  -8 37604.5 1189.38   4
   0  -9   9 21828.8 783.770   1
   0  -9  10 8232.66 530.712   1
   0  -9  11 3613.33 409.918   1
   0  -9  12 223.959 282.034   1
   0  -8   0 62884.1 1045.26   4
   0  -8   0 63167.2 924.180   7
   0  -8  -1 31149.5 711.035   4
   0  -8   1 31993.2 538.480   1
   0  -8   1 31315.2 428.553   3
   0  -8   1 32915.8 612.419   4
   0  -8  -1 31927.3 547.536   7
   0  -8   2 68446.1 1074.87   2
   0  -8  -2 68713.5 1263.14   4
   0  -8   2 70721.0 1059.15   4
   0  -8   2 68295.6 1034.46   1
   0  -8   3 104460. 1522.94   2
   0  -8   3 102855. 1496.31   1
   0  -8  -3 100300. 1334.54   5
   0  -8  -3 103178. 1771.37   4
   0  -8  -4 47445.5 1134.00   4
   0  -8   4 48116.7 896.081   1
   0  -8  -5 31166.1 1004.69   4
   0  -8   5 35651.2 809.137   1
   0  -8  -6 15410.7 815.533   4
   0  -8   6 16538.6 606.939   1
   0  -8   6 17112.3 585.661   9
   0  -8  -7 9904.89 676.129   4
   0  -8  -7 9562.53 452.899   6
   0  -8   7 9922.64 491.154   1
   0  -8   7 10164.5 473.365   9
   0  -8  -8 13677.5 549.179   6
   0  -8   8 12774.2 579.579   1
   0  -8  -8 12600.8 702.861   4
   0  -8   9 1608.87 349.602   1
   0  -8  10 1664.28 304.247   1
   0  -8  11 2671.88 383.627   1
   0  -8  12 522.707 274.150   1
   0  -7   0-2.89260 170.561   4
   0  -7   0 101.632 56.7358   7
   0  -7  -1 21068.8 543.754   4
   0  -7   1 20166.5 381.149   1
   0  -7   1 20662.5 437.719   4
   0  -7  -1 21157.1 392.644   7
   0  -7  -2 121194. 1890.20   4
   0  -7   2 119999. 1684.38   2
   0  -7   2 121730. 1659.98   4
   0  -7   2 121239. 1651.91   1
   0  -7   3 152199. 2093.46   1
   0  -7   3 153709. 2112.90   2
   0  -7  -3 148835. 1905.49   5
   0  -7  -3 148077. 2336.68   4
   0  -7   4 59500.9 1022.61   9
   0  -7  -4 59011.0 1252.47   4
   0  -7   4 57443.2 1026.12   1
   0  -7   5 34477.2 810.510   1
   0  -7   5 35793.2 812.872   9
   0  -7  -5 33857.2 1003.57   4
   0  -7   6 21534.8 649.686   9
   0  -7  -6 19596.4 848.267   4
   0  -7  -6 20504.1 613.190   6
   0  -7   6 20284.8 656.629   1
   0  -7  -7 20886.6 856.307   4
   0  -7   7 21869.4 709.623   1
   0  -7  -7 22692.6 680.964   6
   0  -7   7 22616.1 701.068   9
   0  -7  -8 49560.8 1315.41   4
   0  -7  -8 52793.4 1147.09   6
   0  -7   8 53163.2 1217.32   9
   0  -7   8 50875.0 1197.50   1
   0  -7   9 16141.9 658.877   1
   0  -7   9 16250.5 645.508   9
   0  -7  10 9144.13 536.742   1
   0  -7  11 1393.10 343.619   1
   0  -7  12 441.877 292.178   1
   0  -6   0 14591.3 281.847   7
   0  -6   0 13565.7 368.626   4
   0  -6   1 45265.3 681.300   1
   0  -6  -1 46055.9 858.028   4
   0  -6  -1 47015.7 693.665   7
   0  -6   1 45596.0 731.665   4
   0  -6   2 82613.9 1200.81   2
   0  -6   2 84093.2 1180.71   1
   0  -6   2 82504.7 1169.30   4
   0  -6  -2 80493.7 1383.19   4
   0  -6   3 90890.4 1322.48   9
   0  -6  -3 90586.1 1540.84   4
   0  -6   3 87965.3 1325.17   1
   0  -6   4 60450.7 1064.99   1
   0  -6   4 62622.6 1077.58   9
   0  -6   5 12636.9 462.988   1
   0  -6   5 12340.2 449.195   9
   0  -6   6 42736.4 965.589   9
   0  -6   6 39573.8 959.047   1
   0  -6  -6 41153.3 905.846   6
   0  -6   7 759.614 181.386   9
   0  -6   7 449.433 225.145   1
   0  -6  -8 4147.44 445.876   4
   0  -6   8 3865.66 353.551   1
   0  -6  -8 4153.41 285.720   6
   0  -6   8 4605.89 336.396   9
   0  -6   9 702.285 176.968   9
   0  -6   9 1024.29 283.508   1
   0  -6  10 3719.95 371.809   1
   0  -6  10 3756.26 349.144   9
   0  -6  11 2706.44 359.928   1
   0  -6  12 402.496 302.849   1
   0  -5   0-25.8271 103.897   4
   0  -5   0 56.5583 39.8273   7
   0  -5   1 7157.33 204.665   2
   0  -5  -1 7476.68 190.909   7
   0  -5  -1 7290.91 296.376   4
   0  -5   1 7203.45 201.835   4
   0  -5   1 7286.94 181.146   1
   0  -5   2 89466.5 1247.31   1
   0  -5  -2 88978.9 1428.33   4
   0  -5   2 89011.6 1259.86   2
   0  -5   3 25735.8 529.211   1
   0  -5   3 26828.0 532.607   9
   0  -5   3 26337.2 430.738   6
   0  -5   4 264550. 3550.56   1
   0  -5   4 263396. 3573.89   9
   0  -5  -5 14869.4 450.721   6
   0  -5   5 15216.3 497.141   9
   0  -5   5 13665.5 488.354   1
   0  -5   6 26504.5 719.172   9
   0  -5  -6 26871.7 678.250   6
   0  -5   6 26186.3 726.560   1
   0  -5  -7 6858.69 339.033   6
   0  -5   7 6818.19 387.541   1
   0  -5   7 6985.20 373.613   9
   0  -5   8 952.864 249.356   1
   0  -5   8 1050.56 187.744   9
   0  -5  -8 930.254 157.921   6
   0  -5   9 4316.18 370.125   1
   0  -5   9 4910.47 367.826   9
   0  -5  10 430.088 240.576   1
   0  -5  10 117.370 192.383   9
   0  -5  11-4.77131 258.290   1
   0  -5  12 2565.90 396.376   1
   0  -4   1 107051. 1413.33   4
   0  -4   1 107704. 1422.43   2
   0  -4  -1 105012. 1534.65   4
   0  -4   1 109969. 1399.43   1
   0  -4   2 77723.8 1119.66   1
   0  -4   2 79240.5 1117.21   9
   0  -4   2 81023.2 1053.47   6
   0  -4   2 79424.3 1130.64   2
   0  -4   3 15041.5 274.215   6
   0  -4   3 14236.0 372.767   1
   0  -4   3 14467.9 374.353   9
   0  -4   4 19614.9 526.123   9
   0  -4   4 19740.0 351.546   6
   0  -4   4 18820.5 509.256   1
   0  -4   5 107352. 1735.31   9
   0  -4  -5 105533. 1634.94   6
   0  -4   5 104067. 1723.93   1
   0  -4  -6 9748.56 370.841   6
   0  -4   6 9288.93 422.841   1
   0  -4   6 10170.5 423.930   9
   0  -4   7 2447.84 239.475   9
   0  -4   7 1927.04 268.654   1
   0  -4  -7 2269.27 192.940   6
   0  -4   8 11622.2 510.564   9
   0  -4   8 11117.9 513.040   1
   0  -4  -8 11965.2 432.407   6
   0  -4   9 374.472 227.180   1
   0  -4   9 599.157 181.279   9
   0  -4  10 6086.06 422.775   9
   0  -4  10 7032.12 465.093   1
   0  -4  11 437.516 280.730   1
   0  -4  11 680.620 245.639   9
   0  -4  12 1604.69 355.232   1
   0  -3   1 77493.2 1020.52   1
   0  -3   2 315186. 3959.71   1
   0  -3   2 317006. 3968.88   9
   0  -3   2 316770. 3866.52   6
   0  -3   3 6938.46 259.493   9
   0  -3   3 7281.21 266.067   1
   0  -3   3 7191.48 164.607   6
   0  -3   4 20980.5 536.231   9
   0  -3   4 19525.2 527.885   1
   0  -3   4 20197.3 363.707   6
   0  -3   4 20787.0 333.916   8
   0  -3  -4 20312.1 470.745   6
   0  -3   5 8553.75 355.573   9
   0  -3   5 8515.41 371.676   1
   0  -3  -5 8863.52 317.007   6
   0  -3   5 8668.64 197.527   8
   0  -3   6 8989.34 411.764   1
   0  -3  -6 9166.18 340.068   6
   0  -3   6 9811.04 409.159   9
   0  -3   6 9063.91 208.327   8
   0  -3   7 7654.69 383.558   9
   0  -3   7 7853.27 411.478   1
   0  -3  -7 7829.24 322.872   6
   0  -3  -8 14779.3 466.540   6
   0  -3   8 15165.1 585.617   9
   0  -3   8 15591.2 594.739   1
   0  -3   9 546.097 254.829   1
   0  -3   9 325.210 185.320   9
   0  -3  10 388.110 191.591   9
   0  -3  10 498.306 275.354   1
   0  -3  11 1870.84 292.061   9
   0  -3  11 1996.28 349.024   1
   0  -3  12 2496.80 396.290   1
   0  -2   2 50473.7 674.071   6
   0  -2   2 51207.0 789.384   9
   0  -2   2 49810.9 772.629   1
   0  -2   3 174140. 2378.44   1
   0  -2   3 170844. 2155.83   8
   0  -2   3 171479. 2181.35   6
   0  -2   3 172759. 2395.45   9
   0  -2   4 87543.4 1164.25   8
   0  -2   4 88761.6 1414.74   9
   0  -2   4 85707.5 1184.08   6
   0  -2   4 86760.9 1402.80   1
   0  -2  -4 85730.4 1297.41   6
   0  -2  -5 14732.0 396.528   6
   0  -2   5 15228.7 475.672   9
   0  -2   5 14885.6 472.572   1
   0  -2   5 14803.9 296.312   8
   0  -2   6 57838.9 1150.03   1
   0  -2   6 58627.2 855.920   8
   0  -2   6 59806.7 1171.43   9
   0  -2  -6 58146.1 1013.62   6
   0  -2   7 11163.2 476.697   1
   0  -2   7 11564.7 263.416   8
   0  -2  -7 11103.3 374.053   6
   0  -2   7 12206.0 487.842   9
   0  -2   8 3526.87 316.721   1
   0  -2   8 3930.13 313.281   9
   0  -2   9 1582.05 242.849   9
   0  -2   9 1738.92 270.375   1
   0  -2  10 646.253 195.855   9
   0  -2  10 1127.19 287.709   1
   0  -2  11 1591.77 281.593   9
   0  -2  11 2038.76 362.644   1
   0  -2  12 338.938 247.326   9
   0  -2  12 553.367 298.253   1
   0  -1   2 36882.3 642.409   9
   0  -1   2 35997.1 512.916   6
   0  -1   2 36369.3 503.464   8
   0  -1   2 38087.7 628.372   1
   0  -1   3 133576. 1788.03   6
   0  -1   3 135067. 1775.50   8
   0  -1   3 141933. 1981.00   9
   0  -1  -3 132531. 1850.28   6
   0  -1   3 138915. 1961.73   1
   0  -1  -4 132201. 1845.23   6
   0  -1   4 135256. 2003.53   9
   0  -1   4 136121. 1986.28   1
   0  -1   4 134481. 1763.32   8
   0  -1   5 144403. 2132.70   1
   0  -1   5 141969. 2151.31   9
   0  -1  -5 140083. 1962.56   6
   0  -1   5 141562. 1864.61   8
   0  -1   6 31354.1 776.671   9
   0  -1   6 31027.8 535.376   8
   0  -1   6 30432.3 760.723   1
   0  -1  -6 30747.1 622.612   6
   0  -1   7 3440.06 298.178   1
   0  -1   7 3421.37 271.925   9
   0  -1   7 3148.15 141.400   8
   0  -1  -7 3328.34 194.115   6
   0  -1   8 1875.15 271.255   1
   0  -1   8 1568.15 216.085   9
   0  -1   9 5048.06 365.304   9
   0  -1   9 5261.37 392.212   1
   0  -1  10 1552.55 278.513   9
   0  -1  10 1782.75 284.454   1
   0  -1  11 613.393 230.560   9
   0  -1  11 1160.98 320.339   1
   0  -1  12 1603.90 344.667   1
   0  -1  12 1460.79 293.872   9
   0   0   2 254237. 3172.41   1
   0   0   2 249588. 3190.13   9
   0   0  -3 30228.8 502.678   6
   0   0   3 31191.0 617.732   1
   0   0   3 30421.8 495.058   8
   0   0   3 32142.3 634.707   9
   0   0   4 6433.71 287.613   1
   0   0   4 6207.58 184.049   8
   0   0   4 6593.39 283.744   9
   0   0  -4 6337.93 197.424   6
   0   0  -5 1179.64 110.015   6
   0   0   5 1611.52 100.334   8
   0   0   5 1564.60 194.051   1
   0   0   5 1271.97 165.480   9
   0   0   6 824.455 175.076   9
   0   0   6 1013.15 93.8238   8
   0   0   6 995.770 209.168   1
   0   0  -6 930.075 107.991   6
   0   0   7 16035.3 565.512   1
   0   0   7 17069.8 383.192   8
   0   0   7 17029.1 589.822   9
   0   0  -7 16517.4 420.291   6
   0   0   8 2059.11 243.585   9
   0   0   8 1843.87 262.513   1
   0   0   9 233.983 158.302   9
   0   0   9 266.677 235.927   1
   0   0  10 7208.62 462.434   9
   0   0  10 8488.45 506.740   1
   0   0  11 1745.50 309.114   1
   0   0  11 2485.56 315.886   9
   0   0  12 942.756 320.114   1
   0   0  12 261.761 227.746   9
   0   1   2 26903.4 493.821   1
   0   1  -2 26973.2 401.609   6
   0   1  -3 121845. 1649.26   6
   0   1   3 127318. 1839.86   9
   0   1   3 127199. 1820.64   1
   0   1   4 137069. 2012.19   1
   0   1   4 134891. 1846.10   8
   0   1   4 138237. 2036.48   9
   0   1  -4 131554. 1810.90   6
   0   1   5 144802. 1977.72   8
   0   1   5 149990. 2188.02   1
   0   1   5 145267. 2211.30   9
   0   1  -6 32090.2 599.053   6
   0   1   6 32996.7 812.564   9
   0   1   6 32183.6 610.224   8
   0   1  -7 3506.89 178.768   6
   0   1   7 3821.34 312.842   1
   0   1   7 3700.07 179.662   8
   0   1   7 3713.29 287.715   9
   0   1   8 1474.97 230.718   9
   0   1   8 1588.00 252.127   1
   0   1   9 4756.98 371.087   9
   0   1   9 5790.75 402.802   1
   0   1  10 1998.73 287.304   9
   0   1  10 2265.61 314.278   1
   0   1  11 1035.80 255.776   9
   0   1  11 815.824 244.778   1
   0   1  12 1856.51 310.770   9
   0   1  12 2464.11 378.280   1
   0   2  -2 48619.1 657.002   6
   0   2   2 50686.6 760.972   1
   0   2   3 161090. 2217.40   1
   0   2  -3 160198. 2043.88   6
   0   2   4 93573.6 1467.33   1
   0   2  -4 90224.2 1258.36   6
   0   2   4 92573.5 1488.99   9
   0   2   5 13619.7 456.440   1
   0   2   5 13589.6 353.063   8
   0   2   5 13472.5 466.093   9
   0   2  -5 13466.4 313.478   6
   0   2   6 57579.1 1136.28   1
   0   2   6 55153.0 1142.90   9
   0   2   6 57612.1 942.044   8
   0   2  -6 54891.6 880.937   6
   0   2  -7 8879.71 275.950   6
   0   2   7 9678.86 445.178   9
   0   2   7 9527.96 307.691   8
   0   2   7 9859.16 454.015   1
   0   2   8 4246.97 324.472   9
   0   2   8 4964.84 358.552   1
   0   2   9 2012.29 286.992   1
   0   2   9 2011.58 263.163   9
   0   2  10 734.292 243.693   1
   0   2  10 930.378 232.112   9
   0   2  11 1289.78 277.358   9
   0   2  11 1313.54 319.609   1
   0   2  12 291.754 203.815   9
   0   2  12 154.039 250.306   1
   0   3  -1 82259.9 1068.71   9
   0   3  -2 295964. 3662.03   8
   0   3  -2 305003. 3732.00   4
   0   3  -3 13129.5 247.117   6
   0   3  -3 12292.2 211.529   8
   0   3   3 13549.7 361.155   1
   0   3   4 20525.7 533.573   1
   0   3  -4 20755.5 380.656   6
   0   3  -5 8914.59 242.182   6
   0   3   5 9616.70 400.716   1
   0   3   5 8796.97 385.059   9
   0   3   6 8726.59 405.481   9
   0   3  -6 8746.10 254.166   6
   0   3   6 8714.38 415.111   1
   0   3   6 8606.40 305.225   8
   0   3   7 6839.22 381.802   9
   0   3   7 7004.09 384.939   1
   0   3   7 7158.88 279.748   8
   0   3  -7 6482.95 225.261   6
   0   3   8 15875.9 438.133   8
   0   3   8 15929.7 609.205   9
   0   3   8 17114.6 621.389   1
   0   3   9 40.7811 149.941   9
   0   3   9 349.399 254.166   1
   0   3  10 187.978 187.455   9
   0   3  10-168.783 243.679   1
   0   3  11 1433.24 317.458   1
   0   3  11 1664.70 297.288   9
   0   3  12 2313.89 362.101   9
   0   4   1 102348. 1337.00   7
   0   4  -1 101788. 1326.54   1
   0   4  -1 101368. 1307.30   9
   0   4   2 64577.5 954.497   1
   0   4   3 17849.5 422.534   1
   0   4   3 16667.8 270.423   5
   0   4  -3 18068.5 275.115   8
   0   4   4 19841.8 520.450   1
   0   4  -4 20959.1 374.917   6
   0   4   4 19377.8 324.652   5
   0   4  -5 106599. 1461.52   6
   0   4   5 104028. 1733.89   1
   0   4   5 102797. 1745.28   9
   0   4   6 8369.94 416.090   1
   0   4  -6 8325.24 247.536   6
   0   4   6 8240.83 403.380   9
   0   4   6 7968.95 312.671   8
   0   4   7 2949.65 204.775   8
   0   4  -7 3032.90 151.720   6
   0   4   7 3425.77 292.743   1
   0   4   7 3047.55 271.346   9
   0   4   8 13708.4 560.222   1
   0   4   8 12867.8 551.584   9
   0   4   8 12549.5 404.703   8
   0   4   9 224.166 164.261   9
   0   4   9 615.950 241.582   1
   0   4  10 5622.41 419.912   9
   0   4  10 6068.29 433.310   1
   0   4  11 125.578 252.448   1
   0   4  11-41.6448 188.486   9
   0   4  12 1726.70 313.828   9
   0   5   0 65.5814 34.6905   7
   0   5   1 6705.37 176.428   7
   0   5  -3 28093.4 413.965   8
   0   5   3 27728.6 565.300   1
   0   5  -4 232721. 2800.36   8
   0   5   4 216790. 2790.22   5
   0   5   5 13560.8 255.963   5
   0   5   5 14127.5 480.926   1
   0   5   5 14590.9 507.103   9
   0   5   6 27163.6 459.544   5
   0   5   6 28519.6 772.154   9
   0   5   7 8288.68 339.199   8
   0   5   7 7785.06 420.387   9
   0   5   7 9252.77 457.077   1
   0   5   8 1596.68 240.238   9
   0   5   8 1145.44 149.810   8
   0   5   8 1557.39 271.866   1
   0   5   9 4004.99 343.627   9
   0   5   9 4258.09 361.458   1
   0   5  10 582.118 276.528   1
   0   5  10 91.6323 188.338   9
   0   5  11 471.711 224.861   9
   0   5  12 1970.88 312.373   9
   0   6  -3 86032.8 1131.14   8
   0   6   4 60579.7 1046.54   1
   0   6  -4 58851.7 798.796   8
   0   6   5 13206.7 464.411   1
   0   6   6 37672.0 926.841   9
   0   6   6 38080.4 919.891   1
   0   6   7 1413.77 273.337   1
   0   6   7 1502.13 240.479   9
   0   6   7 1470.26 182.398   8
   0   6   8 3523.18 345.695   1
   0   6   8 3642.65 330.261   9
   0   6   8 3165.71 237.062   8
   0   6   9 619.638 237.173   1
   0   6   9 618.617 234.618   9
   0   6  10 4160.47 376.029   9
   0   6  11 2060.00 320.490   9
   0   6  12 375.714 251.156   9
   0   7  -4 58250.9 805.283   8
   0   7   5 32422.5 738.637   1
   0   7  -5 28900.7 435.101   8
   0   7   6 21283.3 659.088   1
   0   7   6 20976.2 670.809   9
   0   7   7 19786.2 681.652   1
   0   7   7 19327.8 670.666   9
   0   7   8 47384.1 1159.09   9
   0   7   8 49583.3 1170.57   1
   0   7   8 47634.6 1010.29   8
   0   7   9 15810.9 659.228   9
   0   7  10 9737.51 539.336   9
   0   7  11 1142.46 247.674   9
   0   7  12 24.7408 194.293   9
   0   8  -4 47426.7 692.717   8
   0   8  -5 26586.3 415.683   8
   0   8   6 16649.3 598.840   9
   0   8   7 8832.40 465.764   9
   0   8   8 12264.3 560.355   9
   0   8   8 12173.3 475.578   8
   0   8   9 962.836 236.679   9
   0   8  10 1570.78 280.620   9
   0   8  11 1882.73 328.825   9
   0   8  12 503.523 248.497   9
   0   9  -5 37488.1 567.800   8
   0   9   6 32934.6 890.816   9
   0   9   7 27900.8 829.788   9
   0   9   8 38248.5 1021.84   9
   0   9   8 37117.6 918.696   8
   0   9   9 20667.8 761.197   9
   0   9  10 8442.49 515.868   9
   0   9  11 4092.02 406.311   9
   0   9  12 21.3814 224.657   9
   0  10   7 16998.1 641.011   9
   0  10   8 9272.00 486.187   9
   0  10   9 2412.64 248.540   8
   0  10   9 3075.67 342.926   9
   0  10  10 3049.52 344.535   9
   0  10  11 4592.13 424.901   9
   0  10  12 2706.63 357.969   9
   0  11   7 26881.6 818.544   9
   0  11   8 13947.9 603.425   9
   0  11   9 18703.7 731.308   9
   0  11   9 17125.2 635.012   8
   0  11  10 3149.20 357.097   9
   0  11  11 1060.47 271.009   9
   0  12   7 1433.02 231.467   9
   0  12   8 6975.87 449.562   9
   0  12   9 4691.15 389.648   9
   0  12   9 4160.89 341.613   8
   0  12  10 4439.69 402.299   9
   0  12  11 2470.55 353.284   9
   0  13   7 3797.99 333.891   9
   0  13   8 9236.53 505.454   9
   0  13   9 8843.99 509.027   9
   0  13   9 8483.11 473.854   8
   0  13  10 5352.59 429.823   9
   0  13  11 1427.52 302.228   9
   0  14   1 26700.5 389.492   3
   0  14   7 10101.5 512.644   9
   0  14   8 20153.7 744.349   9
   0  14   9 1218.45 241.491   9
   0  14   9 1277.03 244.588   8
   0  14  10 4819.54 414.114   9
   0  14  11 2851.78 352.553   9
   0  15   1 4528.07 102.033   3
   0  15   7 2568.95 284.155   9
   0  15   8 12432.1 586.454   9
   0  15   9 5410.78 428.877   9
   0  15  10 4951.78 419.187   9
   0  15  11 5377.14 457.716   9
   0  16   7 21074.1 751.676   9
   0  16   8 1151.88 248.118   9
   0  16   9 1211.51 264.508   9
   0  16  10 1320.86 249.691   9
   0  16  11 5270.40 463.044   9
   0  17   2 13152.1 277.523   3
   0  17   7 10111.9 517.061   9
   0  17   8 21620.0 790.521   9
   0  17   9 11063.6 578.702   9
   0  17  10 7764.58 512.054   9
   0  17  11 1506.41 303.636   9
   0  18   2 32619.2 521.516   3
   0  18   7 2784.27 308.829   9
   0  18   8 2703.37 314.180   9
   0  18   9 2477.77 308.490   9
   0  18  10 825.023 242.091   9
   0  18  11 4244.10 404.690   3
   0  18  11 4107.92 424.034   9
   0  19   3 4616.94 188.532   3
   0  19   7 19132.6 718.582   9
   0  19   8 18271.2 721.794   9
   0  19   9 10642.8 576.607   9
   0  19  10 5410.78 447.915   9
   0  19  11 2264.48 346.622   9
   0  20   7 650.940 196.788   9
   0  20   8 1080.91 227.831   9
   0  20   9 1663.73 271.845   9
   0  20  10 4551.26 410.718   9
   0  21   6 896.075 211.037   9
   0  21   7 17116.4 675.976   9
   0  21   8 7080.95 463.409   9
   0  21   9 4767.07 399.835   9
   0  21  10 2321.56 328.506   9
   0  22   6 8500.96 462.579   9
   0  22   7 139.872 183.561   9
   0  22   8 731.992 212.721   9
   0  22   9 2913.87 333.884   9
   0  22  10 2201.43 327.280   9
   0  22  10 2090.48 369.490   8
   0  23  10 6879.33 575.550   8
  -1 -35   1 708.539 325.208   2
  -1 -35   0 1246.28 366.227   2
   1 -35   1 1332.48 359.798   2
   1 -35   2 4553.05 486.769   2
  -1 -34   2 191.243 347.470   2
  -1 -34   1 3743.21 490.842   4
  -1 -34   1 3081.68 437.761   2
  -1 -34   0 1962.68 397.382   2
   1 -34   1 1672.30 340.226   2
   1 -34   2 3115.21 414.098   2
   1 -34   3 7603.86 566.777   7
   1 -34   3 7618.46 583.794   2
  -1 -33   4 3008.12 432.964   4
  -1 -33   3 416.750 294.619   4
   1 -33  -3 113.218 330.423   4
  -1 -33   3 186.658 304.109   2
  -1 -33   2 1771.16 403.385   4
  -1 -33   2 1282.53 383.368   2
   1 -33  -2 1595.13 420.112   4
  -1 -33   1 691.195 363.830   4
  -1 -33   1 287.171 347.056   2
   1 -33  -1 208.249 344.347   4
  -1 -33   0 404.895 341.283   2
   1 -33   0 1015.05 366.150   4
   1 -33   0 164.260 273.942   2
  -1 -33   0 403.996 365.196   4
   1 -33   1 796.888 318.282   4
   1 -33   1 1164.64 316.595   2
   1 -33   2 1220.53 326.206   2
   1 -33   2 1684.88 330.282   7
  -1 -33  -2 869.170 402.272   4
   1 -33   3 2896.61 405.479   2
   1 -33   3 2928.40 417.948   7
   1 -33   4 960.215 312.577   7
  -1 -32   6 1145.87 289.675   7
   1 -32  -5 1139.22 424.564   4
   1 -32  -4 268.249 390.403   4
  -1 -32   4 1057.66 313.602   4
  -1 -32   4 674.813 376.439   2
  -1 -32   3 1208.38 348.179   4
  -1 -32   3 503.662 290.760   2
   1 -32  -3 398.786 323.600   4
   1 -32  -2 1329.61 410.239   4
  -1 -32   2 904.333 361.033   4
  -1 -32   2 670.908 342.879   2
  -1 -32   1 2776.06 421.202   2
  -1 -32   1 3162.40 444.372   4
   1 -32  -1 2962.46 455.004   4
   1 -32  -1 2666.80 381.140   2
   1 -32   0 4706.70 476.381   4
   1 -32   0 5570.90 469.252   2
  -1 -32   0 5306.87 551.502   4
   1 -32   1 8146.51 541.968   7
   1 -32   1 8041.02 585.617   4
   1 -32   1 7494.43 531.990   2
  -1 -32  -1 7956.12 630.608   4
   1 -32   2 5752.91 471.335   2
  -1 -32  -2 4619.14 542.484   4
   1 -32   2 4996.70 476.144   4
   1 -32   2 5834.79 481.040   7
   1 -32   3 2448.74 352.646   7
  -1 -32  -3 2972.15 568.728   4
   1 -32   3 2652.78 389.127   2
  -1 -32  -4 1023.68 470.881   4
   1 -32   4 1592.91 339.826   7
  -1 -31   6-122.062 255.026   7
   1 -31  -6 264.887 385.919   4
  -1 -31   5 756.978 249.317   7
   1 -31  -5 686.068 381.122   4
  -1 -31   5 1371.18 371.235   2
   1 -31  -4 500.787 361.268   4
  -1 -31   4 1917.42 391.018   2
  -1 -31   4 1306.10 328.123   4
  -1 -31   4 1296.50 294.431   7
  -1 -31   3 4440.70 474.790   2
  -1 -31   3 4772.88 481.458   4
   1 -31  -3 4451.49 516.566   4
   1 -31  -2 761.220 363.051   4
  -1 -31   2 804.858 298.957   2
  -1 -31   2 1039.29 329.270   4
   1 -31  -1 417.707 329.237   4
   1 -31  -1 443.602 271.949   2
  -1 -31   1 387.992 337.835   2
  -1 -31   1 464.262 311.265   4
   1 -31   0 2182.68 331.307   7
   1 -31   0 2054.64 353.074   4
   1 -31   0 1625.65 332.633   2
  -1 -31   0 2236.49 448.983   4
   1 -31   1 8706.91 541.701   7
   1 -31   1 8055.10 565.000   4
   1 -31   1 9127.17 568.724   2
  -1 -31  -1 8561.46 655.715   4
   1 -31   2 1724.01 358.457   4
   1 -31   2 1593.70 348.294   2
   1 -31   2 1753.19 315.706   7
  -1 -31  -2 2721.56 526.708   4
   1 -31   3 967.367 299.451   7
  -1 -31  -3 1270.46 395.695   4
   1 -31   3 1515.34 358.565   2
   1 -31   4 3787.86 438.913   2
  -1 -31  -4 3358.30 551.238   4
   1 -31   4 4010.81 438.928   7
  -1 -31  -5 1856.79 536.636   4
   1 -31   5 2202.25 396.730   7
   1 -30  -7 3352.28 538.524   4
   1 -30  -6 345.724 381.941   4
  -1 -30   6 257.502 231.811   7
  -1 -30   5 4192.45 402.458   7
  -1 -30   5 3986.86 480.077   2
   1 -30  -5 4173.79 561.163   4
   1 -30  -4 4151.78 524.235   4
  -1 -30   4 4530.57 399.719   7
  -1 -30   4 3677.28 423.101   2
  -1 -30   4 3413.94 391.219   4
  -1 -30   3 1397.07 336.039   4
  -1 -30   3 1770.62 301.076   7
   1 -30  -3 1475.01 403.991   4
  -1 -30   3 1334.74 367.850   2
  -1 -30   2 3597.62 426.894   2
   1 -30  -2 3137.32 439.240   4
  -1 -30   2 3625.93 436.555   4
  -1 -30   1 2016.58 395.903   2
   1 -30  -1 1510.17 302.207   7
  -1 -30   1 1704.59 361.055   4
   1 -30  -1 1901.03 333.913   2
   1 -30  -1 2401.07 400.578   4
   1 -30   0 2271.91 378.155   4
   1 -30   0 1557.85 286.153   7
   1 -30   0 2179.84 343.647   2
  -1 -30   0 1896.58 387.721   4
   1 -30   1 4786.60 425.488   7
   1 -30   1 5657.02 497.953   4
  -1 -30  -1 5439.95 560.316   4
   1 -30   1 4535.02 439.905   2
   1 -30   2 5702.47 507.905   4
   1 -30   2 4932.62 440.600   7
  -1 -30  -2 5229.96 594.915   4
   1 -30   2 5497.11 443.309   2
   1 -30   3 1176.20 306.890   7
   1 -30   3 1129.50 309.847   2
  -1 -30  -3 1073.91 469.863   4
  -1 -30  -4 3715.70 613.518   4
   1 -30   4 3016.96 377.871   7
   1 -30   4 3137.60 427.027   2
  -1 -30  -5 5500.38 693.006   4
   1 -30   5 4591.71 428.757   7
  -1 -30  -6 7391.11 834.127   4
   1 -30   6 7952.62 569.258   7
   1 -29  -7 5031.54 592.279   4
  -1 -29   7 4946.19 459.013   7
   1 -29  -6 1791.26 445.031   4
  -1 -29   6 2387.87 358.456   7
  -1 -29   6 1975.88 368.475   2
   1 -29  -5 2943.90 504.612   4
  -1 -29   5 3184.60 344.813   7
  -1 -29   5 3014.73 419.721   2
   1 -29  -4 3597.37 481.157   4
  -1 -29   4 4028.59 462.917   2
  -1 -29   4 3603.93 406.393   4
  -1 -29   4 3876.68 368.123   7
   1 -29  -3 13846.6 754.238   4
  -1 -29   3 13052.8 660.209   4
  -1 -29   3 14018.9 689.785   2
  -1 -29   3 14607.5 627.786   7
  -1 -29   2 12402.7 669.504   4
   1 -29  -2 11601.0 686.196   4
  -1 -29   2 11158.9 623.962   2
   1 -29  -1 11388.2 564.893   7
  -1 -29   1 11926.8 646.660   2
   1 -29  -1 11010.3 577.560   2
  -1 -29   1 10893.8 646.351   4
   1 -29  -1 12513.3 676.921   4
   1 -29   0 8750.31 583.645   4
   1 -29   0 7964.46 496.899   2
   1 -29   0 8112.14 491.575   7
  -1 -29   0 8137.18 593.123   4
  -1 -29  -1 6473.11 592.860   4
   1 -29   1 6165.92 499.629   4
   1 -29   1 6799.56 479.976   2
   1 -29   1 6496.78 455.303   7
   1 -29   2 7833.97 548.840   4
  -1 -29  -2 9410.92 700.760   4
   1 -29   2 9333.32 551.206   2
   1 -29   2 9175.37 539.387   7
  -1 -29  -3 9239.41 745.900   4
   1 -29   3 9464.61 561.937   7
   1 -29   3 10026.2 586.266   2
   1 -29   4 7924.73 550.861   2
  -1 -29  -4 6421.71 678.064   4
   1 -29   4 7526.70 527.111   7
  -1 -29  -5 2003.36 602.031   4
   1 -29   5 1372.28 316.495   7
   1 -29   6 1573.09 351.651   7
  -1 -29  -6 764.972 513.697   4
  -1 -29  -7 8342.22 821.454   4
  -1 -28   7 3716.96 409.400   7
   1 -28  -7 4064.13 546.743   4
  -1 -28   6 5055.86 437.908   7
  -1 -28   6 5255.51 523.386   2
  -1 -28   5 313.349 290.430   2
   1 -28  -5 399.711 384.451   4
  -1 -28   5 643.296 253.859   7
  -1 -28   4 1664.80 267.723   7
  -1 -28   4 1523.39 312.980   4
  -1 -28   4 2653.64 386.531   2
   1 -28  -4 1687.11 389.049   4
   1 -28  -3 4049.79 464.126   4
  -1 -28   3 3613.63 382.178   4
  -1 -28   3 4035.08 361.735   7
  -1 -28   3 4472.52 443.972   2
   1 -28  -2 5042.30 503.986   4
  -1 -28   2 4540.00 443.848   4
  -1 -28   2 4977.05 369.555   7
  -1 -28   2 5000.48 471.239   2
  -1 -28   1 5879.74 513.729   4
   1 -28  -1 4762.20 440.764   4
   1 -28  -1 5668.16 413.482   7
   1 -28  -1 6192.77 438.065   2
   1 -28   0 7702.55 493.940   2
   1 -28   0 7389.31 516.532   4
  -1 -28   0 7369.20 565.845   4
   1 -28   0 7382.26 456.043   7
  -1 -28  -1 5557.89 524.828   4
   1 -28   1 5436.13 445.580   4
   1 -28   1 5595.55 417.160   7
   1 -28   1 5239.00 418.720   2
   1 -28   2 8927.64 518.658   7
  -1 -28  -2 8133.51 651.696   4
   1 -28   2 9010.68 567.892   4
   1 -28   2 9241.46 536.179   2
   1 -28   3 10948.7 576.912   7
   1 -28   3 11549.0 602.597   2
  -1 -28  -3 10361.5 714.096   4
  -1 -28  -4 8703.16 750.252   4
   1 -28   4 7793.06 517.227   7
   1 -28   4 8653.67 567.075   2
  -1 -28  -5 635.502 444.299   4
   1 -28   5 1716.78 319.843   7
   1 -28   6 3595.72 392.967   7
  -1 -28  -6 4614.84 749.220   4
  -1 -28  -7 3360.05 626.655   4
   1 -28   7 4320.63 451.224   7
  -1 -28  -8 670.372 507.413   4
   1 -27  -8 5849.88 581.728   6
  -1 -27   8 5905.10 491.781   7
   1 -27  -7 2543.23 480.411   4
  -1 -27   7 3435.67 392.296   7
  -1 -27   6 6698.49 491.998   7
   1 -27  -6 5129.58 587.442   4
  -1 -27   6 6622.26 549.918   2
  -1 -27   5 7485.64 479.845   7
   1 -27  -5 6441.34 602.595   4
  -1 -27   5 7583.54 549.234   2
  -1 -27   4 16478.5 716.194   4
   1 -27  -4 17781.7 831.026   4
  -1 -27   4 18459.0 767.561   2
  -1 -27   4 17602.7 686.359   7
  -1 -27   3 14267.6 589.671   7
  -1 -27   3 13993.7 677.895   2
   1 -27  -3 13744.6 713.830   4
  -1 -27   3 14013.4 664.140   4
  -1 -27   2 14909.5 688.453   2
  -1 -27   2 15676.1 599.836   7
   1 -27  -2 15961.2 740.920   4
  -1 -27   2 14820.7 702.345   4
  -1 -27   1 10884.0 486.658   7
   1 -27  -1 9878.11 582.546   4
  -1 -27   1 10620.5 614.487   4
   1 -27  -1 10609.7 521.103   7
  -1 -27   0 6215.09 532.039   4
   1 -27   0 5422.88 444.778   4
   1 -27   0 5491.49 403.356   7
   1 -27   0 5946.85 428.133   2
  -1 -27  -1 5097.20 508.377   4
   1 -27   1 5362.18 425.550   2
   1 -27   1 5096.33 391.723   7
   1 -27   1 5114.87 448.898   4
   1 -27   2 8389.62 493.642   7
  -1 -27  -2 8878.54 677.603   4
   1 -27   2 9039.85 539.436   4
   1 -27   2 8734.23 511.415   2
   1 -27   3 4356.99 416.735   2
   1 -27   3 4698.64 400.916   7
  -1 -27  -3 5090.47 590.382   4
   1 -27   4 8013.27 504.418   7
  -1 -27  -4 8209.68 756.927   4
   1 -27   4 9104.58 563.936   2
   1 -27   5 1882.49 302.279   7
  -1 -27  -5 1525.52 597.932   4
   1 -27   6 556.332 274.923   7
  -1 -27  -6 780.955 579.306   4
   1 -27   7 2482.10 385.627   7
  -1 -27  -7 2896.52 651.361   4
  -1 -27  -8 3751.38 611.775   4
  -1 -26   8 2569.14 370.555   7
   1 -26  -8 1882.99 405.373   6
   1 -26  -7 304.736 406.880   4
  -1 -26   7 355.103 249.022   7
   1 -26  -6 9234.75 712.250   4
  -1 -26   6 9906.38 533.728   1
  -1 -26   6 10693.0 633.193   2
  -1 -26   6 9958.24 568.130   7
  -1 -26   5 9814.89 505.363   1
  -1 -26   5 9593.71 523.716   7
   1 -26  -5 8074.59 614.581   4
  -1 -26   5 10027.9 585.232   2
  -1 -26   4 1229.62 291.071   4
  -1 -26   4 1517.29 264.625   1
  -1 -26   4 1868.90 265.482   7
   1 -26  -4 1246.68 375.005   4
  -1 -26   3 2645.90 378.966   2
   1 -26  -3 2521.12 412.439   4
  -1 -26   3 2755.49 294.998   1
  -1 -26   3 2220.51 271.661   7
  -1 -26   3 2739.62 363.472   4
   1 -26  -2 4773.30 449.531   4
  -1 -26   2 4637.05 338.084   7
  -1 -26   2 5301.88 449.723   4
  -1 -26   2 4996.33 336.858   1
  -1 -26   2 4895.72 444.464   2
   1 -26  -1 8758.21 463.879   7
  -1 -26   1 8735.24 428.749   7
  -1 -26   1 9195.39 440.916   1
  -1 -26   1 8632.83 546.919   4
   1 -26  -1 9080.01 559.369   4
   1 -26   0 14668.7 623.957   2
   1 -26   0 14893.0 610.137   7
  -1 -26   0 15081.2 540.813   7
  -1 -26   0 14456.8 725.927   4
   1 -26   0 14657.6 672.357   4
  -1 -26  -1 10606.9 674.033   4
   1 -26   1 9581.52 508.834   2
   1 -26   1 10226.0 563.980   4
   1 -26   1 9922.16 506.865   7
   1 -26   2 6837.48 484.298   4
  -1 -26  -2 7112.16 595.024   4
   1 -26   2 7146.01 445.774   7
   1 -26   2 7602.05 482.731   2
  -1 -26  -3 13436.1 799.354   4
   1 -26   3 13307.0 602.073   7
   1 -26   3 13732.2 629.845   2
   1 -26   4 3639.64 401.845   2
   1 -26   4 3495.28 354.433   7
  -1 -26  -4 3450.90 535.383   4
  -1 -26  -5 5539.09 654.359   4
   1 -26   5 7006.90 487.655   7
   1 -26   6 6160.59 460.182   7
  -1 -26  -6 6793.26 794.947   4
   1 -26   7 5833.43 470.086   7
  -1 -26  -7 4796.73 692.810   4
  -1 -26  -8 1924.85 600.291   4
   1 -25  -9 7959.65 661.369   6
  -1 -25   8 1975.55 345.210   7
   1 -25  -8 2063.47 401.836   6
  -1 -25   8 1927.29 320.205   1
  -1 -25   7 6610.09 476.408   1
   1 -25  -7 6235.15 634.668   4
  -1 -25   7 5834.36 454.675   7
  -1 -25   6 6891.98 453.117   1
  -1 -25   6 7044.45 461.888   7
  -1 -25   6 7170.33 519.870   2
   1 -25  -6 6933.27 644.581   4
  -1 -25   5 16452.0 669.688   4
  -1 -25   5 17158.5 647.480   1
  -1 -25   5 17646.5 740.899   2
   1 -25  -5 15776.2 806.169   4
  -1 -25   5 17409.1 680.272   7
   1 -25  -4 17318.4 805.062   4
  -1 -25   4 19120.7 684.861   7
  -1 -25   4 18355.0 650.719   1
  -1 -25   4 17852.7 707.608   4
   1 -25  -3 14393.2 703.389   4
  -1 -25   3 15090.6 568.158   1
  -1 -25   3 14454.0 641.403   4
  -1 -25   3 14959.4 574.618   7
  -1 -25   3 14144.8 647.475   2
  -1 -25   2 7076.29 485.808   2
  -1 -25   2 6986.77 484.749   4
  -1 -25   2 6825.79 393.665   7
   1 -25  -2 5775.74 474.106   4
  -1 -25   2 6876.79 382.560   1
   1 -25  -2 6606.51 409.746   7
   1 -25  -1 3410.10 415.921   4
   1 -25  -1 2809.62 299.483   7
  -1 -25   1 3114.91 283.129   1
  -1 -25   1 3011.71 379.799   4
  -1 -25   1 3338.75 285.299   7
   1 -25   0 6955.24 440.281   2
   1 -25   0 6810.59 417.920   7
  -1 -25   0 7505.42 548.349   4
   1 -25   0 6476.68 482.289   4
  -1 -25   0 6532.97 362.048   7
  -1 -25  -1 1515.87 404.133   4
   1 -25   1 911.649 238.949   7
   1 -25   1 968.524 255.989   2
   1 -25   1 1128.56 279.553   4
   1 -25   2 3985.36 393.375   4
   1 -25   2 4519.38 362.275   7
  -1 -25  -2 4949.72 533.147   4
   1 -25   2 4608.37 396.461   2
   1 -25   3 5594.55 424.949   2
  -1 -25  -3 5203.96 567.148   4
   1 -25   3 5197.87 390.963   7
   1 -25   4 13293.6 623.883   2
   1 -25   4 13870.1 620.031   7
  -1 -25  -4 13386.2 866.091   4
   1 -25   5 1662.52 276.750   7
  -1 -25  -5 1252.93 573.335   4
   1 -25   6 1438.49 298.080   7
  -1 -25  -6 1264.12 571.042   4
   1 -25   7 1897.26 331.336   7
  -1 -25  -7 2053.43 638.132   4
  -1 -25  -8 45.6001 516.152   4
   1 -25   8-39.4550 250.727   7
  -1 -24  10 1910.18 383.359   1
   1 -24  -9 816.014 332.811   6
  -1 -24   9 1422.50 386.683   1
   1 -24  -8 603.243 303.768   6
  -1 -24   8 157.064 270.331   1
  -1 -24   8 437.545 284.090   7
  -1 -24   7 2499.81 342.984   1
   1 -24  -7 2320.33 478.553   4
  -1 -24   7 2179.39 323.279   7
  -1 -24   6 9121.34 510.860   7
  -1 -24   6 8858.03 487.228   1
  -1 -24   6 8607.30 542.241   2
   1 -24  -6 9122.33 686.718   4
  -1 -24   5 16389.4 641.509   7
   1 -24  -5 15216.3 781.027   4
  -1 -24   5 16309.9 620.036   1
  -1 -24   5 16647.5 706.473   2
  -1 -24   5 14910.0 632.075   4
  -1 -24   4 6918.46 450.180   4
   1 -24  -4 7145.18 548.445   4
  -1 -24   4 7474.02 418.753   7
  -1 -24   4 7789.27 503.890   2
  -1 -24   4 8053.12 435.881   1
  -1 -24   3 1266.63 322.072   2
  -1 -24   3 557.999 196.734   7
   1 -24  -3 533.216 317.416   4
  -1 -24   3 309.822 223.346   4
  -1 -24   3 1287.28 238.976   1
  -1 -24   2 18754.5 613.765   1
  -1 -24   2 18930.5 615.923   7
   1 -24  -2 18106.5 633.070   7
  -1 -24   2 18644.4 721.492   4
  -1 -24   2 18333.7 701.995   2
   1 -24  -2 18170.3 750.240   4
   1 -24  -1 15447.0 667.916   4
  -1 -24   1 15716.6 539.864   7
   1 -24  -1 14863.3 566.798   7
  -1 -24   1 14840.5 675.338   4
   1 -24   0 31514.8 853.899   7
  -1 -24   0 31368.8 1017.44   4
   1 -24   0 30504.5 857.740   2
  -1 -24   0 30713.9 774.085   7
   1 -24   0 30319.9 931.838   4
  -1 -24  -1 9026.63 390.342   7
   1 -24   1 8843.82 458.775   7
  -1 -24  -1 9748.25 621.030   4
   1 -24   1 9898.69 490.642   2
   1 -24   1 9258.39 514.097   4
   1 -24   2 11985.5 525.236   7
   1 -24   2 12312.0 576.807   4
  -1 -24  -2 10623.3 708.522   4
   1 -24   2 11701.5 529.040   2
   1 -24   3 9023.39 475.837   7
  -1 -24  -3 9089.51 696.336   4
   1 -24   3 9671.86 507.248   2
   1 -24   4 8844.68 505.882   2
  -1 -24  -4 8423.05 709.603   4
   1 -24   4 8918.15 490.871   7
   1 -24   5 7919.00 476.417   7
  -1 -24  -5 7226.67 690.751   4
   1 -24   6 1217.90 283.550   7
  -1 -24  -6 1708.16 621.568   4
  -1 -24  -7 1405.72 591.376   4
   1 -24   7 1162.69 284.636   7
   1 -24   8 3501.87 420.281   7
  -1 -24  -8 3658.82 679.737   4
  -1 -23  10 1159.43 333.735   1
   1 -23 -10 1280.96 350.917   6
   1 -23  -9 1429.69 366.485   6
  -1 -23   9 696.854 340.068   1
   1 -23  -8 1497.62 354.962   6
  -1 -23   8 985.248 322.737   1
   1 -23  -7 2596.27 466.214   4
  -1 -23   7 3795.36 378.770   1
  -1 -23   6 3531.35 339.944   7
  -1 -23   6 3783.52 398.354   2
   1 -23  -6 3660.80 518.893   4
  -1 -23   6 4482.75 375.252   1
  -1 -23   5 5746.24 391.587   1
  -1 -23   5 4760.06 359.851   4
  -1 -23   5 5461.02 382.554   7
   1 -23  -5 5239.19 505.460   4
  -1 -23   4 15512.8 651.939   2
   1 -23  -4 14741.8 711.687   4
  -1 -23   4 16102.5 584.493   1
  -1 -23   4 15080.0 618.252   4
  -1 -23   4 15582.2 584.219   7
  -1 -23   3 12190.9 498.641   7
  -1 -23   3 12560.0 501.581   1
   1 -23  -3 11588.5 620.538   4
  -1 -23   3 11125.6 552.214   4
  -1 -23   3 12391.6 587.583   2
  -1 -23   2 8710.57 418.545   1
   1 -23  -2 7488.62 433.237   7
   1 -23  -2 8103.57 528.194   4
  -1 -23   2 7566.84 379.161   7
  -1 -23   2 8863.72 531.519   2
  -1 -23   2 6966.98 486.036   4
   1 -23  -1 1707.54 321.292   4
  -1 -23   1 1899.98 330.991   4
  -1 -23   1 1966.75 227.144   7
   1 -23  -1 2063.09 278.151   7
  -1 -23   0 4179.53 286.176   7
  -1 -23   0 4040.24 426.156   4
   1 -23   0 5100.92 432.559   4
   1 -23   0 4791.44 388.802   2
   1 -23   0 4453.47 343.165   7
  -1 -23  -1 1059.63 387.183   4
   1 -23   1 1418.71 288.144   4
   1 -23   1 1840.91 280.606   2
   1 -23   1 1313.19 226.804   7
  -1 -23  -1 1290.32 190.265   7
  -1 -23  -2 1884.38 428.018   4
   1 -23   2 1772.13 300.251   4
   1 -23   2 2299.90 316.180   2
   1 -23   2 1663.86 241.871   7
   1 -23   3 10332.5 496.089   7
  -1 -23  -3 10294.6 682.644   4
   1 -23   3 11005.5 521.473   2
   1 -23   4 4559.48 351.614   7
   1 -23   4 5187.89 399.275   2
  -1 -23  -4 4770.91 633.605   4
   1 -23   5 5237.35 406.366   7
  -1 -23  -5 5716.52 718.961   4
   1 -23   6 1758.36 275.071   7
  -1 -23  -6 1604.54 584.871   4
  -1 -23  -7-618.081 555.555   4
   1 -23   7 129.276 231.428   7
   1 -23   8-209.753 247.932   7
  -1 -23  -8-425.296 479.068   4
  -1 -22  10 963.421 308.471   1
   1 -22 -10 353.140 285.728   6
   1 -22  -9 2543.78 397.570   6
  -1 -22   9 2118.47 398.769   1
   1 -22  -8 794.351 301.042   6
  -1 -22   8 982.736 315.388   1
  -1 -22   7 10559.3 545.137   1
   1 -22  -7 10160.8 712.454   4
  -1 -22   6 10297.4 562.190   2
   1 -22  -6 9756.36 665.941   4
  -1 -22   5 18444.3 652.459   7
   1 -22  -5 17452.0 789.079   4
  -1 -22   5 18687.3 648.450   1
  -1 -22   5 17751.0 644.881   4
  -1 -22   5 19270.0 724.736   2
  -1 -22   4 5972.02 374.409   1
  -1 -22   4 5298.75 350.806   7
   1 -22  -4 5193.09 476.614   4
  -1 -22   4 6666.04 462.089   2
  -1 -22   4 5433.84 380.572   4
  -1 -22   3 15761.5 629.433   2
   1 -22  -3 14587.8 669.112   4
  -1 -22   3 15057.1 610.940   4
  -1 -22   3 16178.9 558.421   7
  -1 -22   3 15446.6 545.561   1
   1 -22  -2 41124.5 963.267   7
   1 -22  -2 39389.9 1082.69   4
  -1 -22   2 40140.7 911.782   7
  -1 -22   2 41211.4 928.783   1
  -1 -22   2 41232.9 1060.44   4
  -1 -22   1 24825.8 664.253   7
   1 -22  -1 25610.3 718.126   7
  -1 -22   1 24336.3 825.926   4
   1 -22  -1 24691.2 816.984   4
  -1 -22   0 39892.5 1134.48   4
   1 -22   0 41547.0 972.020   7
   1 -22   0 42487.1 1070.51   4
  -1 -22   0 41660.0 890.722   7
   1 -22   0 41836.8 990.319   2
   1 -22   0 41513.8 802.323   1
   1 -22   1 15325.3 442.174   1
  -1 -22  -1 15352.6 482.181   7
   1 -22   1 14868.9 551.912   7
   1 -22   1 15852.4 591.114   2
  -1 -22  -1 15031.6 726.461   4
   1 -22   1 16165.6 629.927   4
   1 -22   2 10528.9 503.334   2
   1 -22   2 10040.8 378.262   1
   1 -22   2 9655.66 516.628   4
   1 -22   2 10531.0 484.726   7
  -1 -22  -2 10958.2 694.468   4
   1 -22   3 3651.55 259.254   1
   1 -22   3 4266.49 337.499   7
  -1 -22  -3 4000.66 577.907   4
   1 -22   3 4675.74 368.315   2
   1 -22   4 5616.58 385.931   7
   1 -22   4 5274.76 314.722   1
   1 -22   4 5772.90 407.909   2
  -1 -22  -4 5290.75 594.855   4
   1 -22   5 14759.8 617.444   7
  -1 -22  -5 14218.7 912.479   4
   1 -22   5 14997.3 576.172   1
  -1 -22  -6 7550.73 836.722   4
   1 -22   6 7102.53 464.929   7
  -1 -22  -7 1392.93 574.231   4
   1 -22   7 1899.95 317.318   7
  -1 -22  -8 1360.36 544.719   4
   1 -22   8 1059.46 313.376   7
   1 -22   9 2876.31 387.786   7
   1 -21 -10 483.252 291.683   6
  -1 -21  10 321.150 282.040   1
   1 -21  -9 804.027 291.982   6
  -1 -21   9 997.685 354.260   1
  -1 -21   8 223.761 263.278   1
   1 -21  -8-124.410 254.191   6
  -1 -21   7 6217.37 435.520   1
   1 -21  -7 4964.11 546.619   4
   1 -21  -6 4911.59 498.950   4
  -1 -21   6 6092.50 411.303   1
  -1 -21   6 5336.14 422.050   2
  -1 -21   5 17140.4 675.916   2
   1 -21  -5 14768.2 740.776   4
  -1 -21   5 16316.5 596.764   7
  -1 -21   5 15933.3 599.891   1
  -1 -21   5 15790.3 591.485   4
  -1 -21   4 25575.4 796.769   2
  -1 -21   4 25245.6 717.445   1
   1 -21  -4 22653.8 856.072   4
  -1 -21   4 25704.6 732.576   7
  -1 -21   4 24802.5 757.803   4
  -1 -21   3 4923.64 368.114   4
   1 -21  -3 5071.31 444.375   4
  -1 -21   3 5446.88 417.679   2
  -1 -21   3 5477.05 320.373   7
  -1 -21   3 5269.12 330.614   1
  -1 -21   2 32667.6 778.562   7
  -1 -21   2 32364.9 789.151   1
  -1 -21   2 32152.4 908.985   4
   1 -21  -2 31035.8 808.756   7
   1 -21  -2 32421.1 954.471   4
  -1 -21   1 19945.3 751.376   4
  -1 -21   1 20761.7 586.296   7
   1 -21  -1 20258.9 623.636   7
   1 -21  -1 21672.2 762.353   4
  -1 -21   0 12112.9 679.101   4
   1 -21   0 11342.4 576.457   4
  -1 -21   0 11247.5 423.559   7
   1 -21   0 11573.5 383.431   1
   1 -21   0 11811.5 490.915   7
   1 -21   1 5699.21 353.675   7
   1 -21   1 5888.57 298.967   1
  -1 -21  -1 5282.23 307.092   7
   1 -21   1 6503.26 471.467   4
   1 -21   1 7064.84 413.908   2
  -1 -21  -1 5116.16 503.203   4
   1 -21   2 21901.9 681.121   2
   1 -21   2 21868.0 723.443   4
   1 -21   2 22312.2 557.739   1
  -1 -21  -2 22204.0 901.651   4
   1 -21   2 24127.6 704.649   7
   1 -21   3 19894.9 554.291   1
   1 -21   3 19366.4 648.315   7
   1 -21   3 20363.7 672.681   2
  -1 -21  -3 18768.6 872.201   4
   1 -21   4 6330.31 394.754   7
   1 -21   4 6218.53 412.672   2
  -1 -21  -4 6502.70 663.047   4
   1 -21   4 6221.84 338.792   1
   1 -21   5 9819.14 464.075   1
   1 -21   5 9966.90 506.315   7
  -1 -21  -5 9823.83 828.211   4
   1 -21   6 4562.41 372.674   1
  -1 -21  -6 4570.79 699.778   4
   1 -21   6 4626.49 376.603   7
   1 -21   7 738.968 262.385   1
  -1 -21  -7 543.019 539.958   4
   1 -21   7 588.571 234.553   7
  -1 -21  -8 525.513 541.467   4
   1 -21   8 615.966 239.120   7
   1 -21   8 481.673 267.697   1
   1 -21   9 2183.27 411.350   7
   1 -20 -10 222.562 256.971   6
  -1 -20  10 239.643 283.935   1
   1 -20  -9 4045.18 474.284   6
  -1 -20   9 4139.42 481.225   1
  -1 -20   8 14086.1 692.185   1
   1 -20  -8 13588.3 748.322   6
   1 -20  -7 13722.6 780.980   4
  -1 -20   7 13741.9 607.056   1
  -1 -20   6 21378.6 765.552   2
  -1 -20   6 22760.2 728.685   1
   1 -20  -5 13818.5 711.382   4
  -1 -20   5 15793.7 585.660   1
  -1 -20   5 15161.9 557.685   4
  -1 -20   4 2440.91 266.170   4
  -1 -20   4 3308.91 293.691   1
   1 -20  -4 1999.50 341.087   4
  -1 -20   4 3681.05 395.975   2
  -1 -20   4 2922.91 266.145   7
  -1 -20   3 7320.55 432.987   4
  -1 -20   3 7507.23 479.751   2
  -1 -20   3 7290.85 370.265   7
   1 -20  -3 6411.89 492.719   4
  -1 -20   2 24626.3 776.186   4
  -1 -20   2 22670.5 620.917   7
  -1 -20   2 26074.2 681.306   1
   1 -20  -2 24251.3 831.184   4
   1 -20  -2 21941.9 672.669   7
   1 -20  -1 82685.7 1487.87   7
   1 -20  -1 84990.1 1642.55   4
  -1 -20   1 86092.7 1431.70   7
  -1 -20   1 83091.6 1659.79   4
   1 -20   0 116052. 2032.96   4
   1 -20   0 117988. 1716.38   1
  -1 -20   0 118200. 2151.76   4
   1 -20   0 117914. 1916.50   7
  -1 -20   0 116257. 1807.60   7
   1 -20   1 58377.0 1259.76   4
  -1 -20  -1 60224.4 1417.61   4
  -1 -20  -1 58523.8 1066.97   7
   1 -20   1 60718.9 1016.97   1
   1 -20   1 59619.4 1188.02   7
   1 -20   1 58877.1 1192.65   2
   1 -20   2 13120.1 503.555   7
   1 -20   2 13550.0 413.727   1
  -1 -20  -2 14592.5 757.163   4
   1 -20   2 13849.6 556.629   4
   1 -20   2 13493.7 525.469   2
   1 -20   3 5526.33 291.003   1
   1 -20   3 5869.48 356.170   7
  -1 -20  -3 6189.70 627.635   4
   1 -20   3 5993.18 383.135   2
   1 -20   4 5220.31 394.639   2
   1 -20   4 4241.21 301.406   1
   1 -20   4 4022.44 302.062   7
  -1 -20  -4 4233.28 639.102   4
   1 -20   5 3110.39 302.540   7
   1 -20   5 3259.41 289.662   1
  -1 -20  -5 2991.61 660.737   4
   1 -20   6 306.623 214.504   1
   1 -20   6 234.963 208.627   7
   1 -20   7 1067.54 254.381   7
   1 -20   7 1395.85 278.875   1
  -1 -20  -7 1047.02 601.665   4
   1 -20   8 819.975 305.691   7
  -1 -20  -8-138.387 533.505   4
   1 -20   8 431.806 246.347   1
   1 -20   9-218.434 245.833   1
   1 -20  10 3406.45 391.270   1
  -1 -19  11 849.337 332.623   1
  -1 -19  10 273.238 285.021   1
   1 -19 -10 59.1841 235.997   6
  -1 -19   9 904.161 345.414   1
   1 -19  -9 787.232 258.653   6
  -1 -19   8 1892.01 354.665   1
   1 -19  -8 1124.87 298.042   6
  -1 -19   7 6974.42 471.187   1
   1 -19  -7 5390.51 544.403   4
  -1 -19   6 13832.7 625.557   2
  -1 -19   6 14726.3 584.859   1
  -1 -19   5 40807.1 953.079   4
  -1 -19   5 41023.8 981.669   1
   1 -19  -5 41829.9 1187.63   4
  -1 -19   5 44661.8 1063.38   2
   1 -19  -4 44189.6 1154.28   4
  -1 -19   4 45043.8 1053.22   2
  -1 -19   4 44940.7 988.025   1
  -1 -19   4 42676.6 991.460   4
  -1 -19   3 79254.7 1395.31   7
  -1 -19   3 77832.4 1389.23   1
  -1 -19   3 77738.6 1474.04   4
   1 -19  -3 74029.4 1566.65   4
  -1 -19   3 78044.4 1492.84   2
  -1 -19   2 95049.2 1568.49   7
   1 -19  -2 94840.0 1611.63   7
   1 -19  -2 93897.5 1757.74   4
  -1 -19   2 93612.1 1717.46   4
  -1 -19   2 93682.9 1571.60   1
  -1 -19   1 72688.7 1482.11   4
  -1 -19   1 72256.3 1251.13   7
   1 -19  -1 71651.9 1313.38   7
   1 -19  -1 71178.9 1452.67   4
  -1 -19   0 22809.4 575.043   7
   1 -19   0 22671.2 765.384   4
   1 -19   0 23155.2 654.591   7
  -1 -19   0 21295.1 789.563   4
   1 -19   1 4390.39 325.473   7
  -1 -19  -1 3422.11 262.884   7
  -1 -19  -1 3325.89 473.322   4
   1 -19   1 3439.78 261.179   1
   1 -19   1 4729.54 429.263   2
   1 -19   2 16573.6 552.792   7
   1 -19   2 15722.9 551.226   2
   1 -19   2 16595.5 591.592   4
  -1 -19  -2 15425.3 768.978   4
   1 -19   2 16585.8 452.646   1
   1 -19   3 7161.10 398.495   2
   1 -19   3 6735.10 365.311   7
  -1 -19  -3 6669.45 652.193   4
   1 -19   3 6589.43 306.455   1
   1 -19   4 28829.2 721.484   1
  -1 -19  -4 27674.2 1101.08   4
   1 -19   4 31005.4 835.075   2
   1 -19   4 28424.2 799.192   7
   1 -19   5 7040.72 403.064   7
  -1 -19  -5 7374.40 719.699   4
   1 -19   5 7484.83 408.342   1
   1 -19   6 6814.52 431.169   7
  -1 -19  -6 6321.28 803.173   4
   1 -19   6 7522.86 465.394   1
   1 -19   7 315.619 231.997   1
  -1 -19  -7 77.7102 560.565   4
  -1 -19  -8 1381.63 568.857   4
   1 -19   8 1873.51 299.461   1
   1 -19   9 1620.00 314.122   1
   1 -19  10 103.995 266.311   1
   1 -19  11 1328.78 328.367   1
  -1 -18  11 87.9321 316.944   1
  -1 -18  10 519.848 301.940   1
  -1 -18   9 1794.76 371.562   1
   1 -18  -9 2021.50 338.409   6
  -1 -18   8 20072.3 798.125   1
   1 -18  -8 20879.3 880.714   6
   1 -18  -7 36588.0 1186.77   4
  -1 -18   7 36833.3 1012.53   1
  -1 -18   6 22625.7 752.006   2
  -1 -18   6 23635.8 733.793   1
   1 -18  -6 21548.7 887.687   4
  -1 -18   5 3157.47 269.383   4
  -1 -18   5 3518.70 294.016   1
   1 -18  -5 2949.05 381.642   4
  -1 -18   5 3704.58 355.288   2
  -1 -18   4 745.210 189.149   4
   1 -18  -4 1163.83 341.523   4
  -1 -18   4 2030.33 260.439   1
  -1 -18   4 2095.34 341.640   2
  -1 -18   3 9013.04 372.538   7
  -1 -18   3 9255.99 431.372   1
  -1 -18   3 10122.5 471.670   4
   1 -18  -2 20293.9 723.403   4
  -1 -18   2 21836.9 600.810   1
  -1 -18   2 21592.4 701.118   4
   1 -18  -2 19187.2 579.991   7
  -1 -18   2 19394.2 557.687   7
   1 -18  -1 75783.3 1463.07   4
  -1 -18   1 76016.0 1482.71   4
   1 -18  -1 72825.3 1312.31   7
  -1 -18   1 72771.1 1249.27   7
   1 -18   0 152463. 2395.93   4
   1 -18   0 149726. 2278.57   7
  -1 -18   0 151577. 2168.19   7
  -1 -18   0 149491. 2508.76   4
  -1 -18  -1 83920.9 1342.99   7
   1 -18   1 85556.0 1472.37   7
   1 -18   1 83480.7 1469.00   2
   1 -18   1 84202.6 1547.17   4
  -1 -18  -1 87650.1 1736.20   4
   1 -18   1 85244.5 1297.84   1
   1 -18   2 22912.8 643.324   7
   1 -18   2 22786.5 684.233   4
   1 -18   2 23088.6 649.494   2
  -1 -18  -2 24640.7 925.578   4
   1 -18   2 23150.6 536.203   1
  -1 -18  -3 6265.69 630.880   4
   1 -18   3 5508.54 327.876   7
   1 -18   3 6400.57 380.003   2
   1 -18   3 5403.53 278.670   1
   1 -18   4 1212.90 269.543   2
  -1 -18  -4 1214.82 487.651   4
   1 -18   4 1144.28 197.422   1
   1 -18   4 1120.42 211.931   7
   1 -18   5 9885.18 467.246   7
  -1 -18  -5 9686.84 777.017   4
   1 -18   5 10562.8 463.662   1
  -1 -18  -6 7525.86 849.345   4
   1 -18   6 7605.52 454.895   1
  -1 -18  -7 548.135 525.513   4
   1 -18   7 332.615 208.670   1
  -1 -18  -8 487.295 550.694   4
   1 -18   8 47.6491 220.576   1
   1 -18   9 430.917 235.092   1
   1 -18  10 2552.02 366.069   1
   1 -18  11 3963.61 424.700   1
  -1 -17  11 668.306 311.131   1
  -1 -17  10 146.787 310.939   1
   1 -17  -9 772.297 276.556   6
  -1 -17   9 453.358 263.259   1
   1 -17  -8 2534.68 347.093   6
  -1 -17   8 1821.69 327.641   1
   1 -17  -7 751.719 399.043   4
  -1 -17   7 1101.27 250.252   1
  -1 -17   6 16573.6 598.226   1
   1 -17  -6 15219.5 761.762   4
  -1 -17   5 25053.1 740.469   2
  -1 -17   5 25284.6 704.320   1
   1 -17  -4 33059.4 976.371   4
  -1 -17   4 35958.3 877.737   2
  -1 -17   4 34191.8 812.409   1
  -1 -17   4 34270.4 817.236   4
   1 -17  -3 80464.6 1596.62   4
  -1 -17   3 86969.8 1532.28   2
  -1 -17   3 81968.3 1115.61   3
  -1 -17   3 85031.1 1497.14   4
  -1 -17   3 84876.2 1432.83   1
  -1 -17   2 89121.4 1466.63   1
   1 -17  -2 86934.2 1635.39   4
  -1 -17   2 88206.0 1578.15   4
  -1 -17   2 88595.5 1441.13   7
   1 -17  -2 87866.5 1488.15   7
  -1 -17   1 72213.0 1413.18   4
   1 -17  -1 69569.1 1252.29   7
  -1 -17   1 70229.6 1190.61   7
   1 -17  -1 73326.3 1390.42   4
   1 -17   0 28601.4 795.949   4
   1 -17   0 27968.3 690.346   7
  -1 -17   0 27577.5 608.415   7
  -1 -17   0 28363.2 868.914   4
   1 -17   1 363.205 139.673   1
   1 -17   1 140.354 168.707   7
   1 -17   1 1089.90 288.993   4
   1 -17   1 777.640 268.769   2
  -1 -17  -1 226.852 145.305   7
  -1 -17  -1 402.488 391.449   4
   1 -17   2 3641.76 208.619   1
   1 -17   2 3733.57 274.927   7
   1 -17   2 4146.10 342.117   2
   1 -17   2 3774.38 309.221   4
   1 -17   3 14732.2 507.292   7
  -1 -17  -3 13746.6 761.902   4
   1 -17   3 15295.3 533.712   2
   1 -17   3 13570.6 432.816   1
  -1 -17  -4 7725.55 723.888   4
   1 -17   4 8944.05 438.700   2
   1 -17   4 8094.36 365.035   1
   1 -17   4 8372.84 282.313   3
   1 -17   4 8369.06 397.281   7
  -1 -17  -5 10461.3 811.410   4
   1 -17   5 10910.9 358.734   3
   1 -17   5 11140.7 470.715   1
   1 -17   5 10813.7 474.225   7
   1 -17   6 3054.83 320.740   1
   1 -17   6 3134.19 231.915   3
  -1 -17  -6 2672.58 659.656   4
  -1 -17  -7 1366.37 596.800   4
   1 -17   7 994.648 258.179   1
   1 -17   7 1207.51 202.457   3
   1 -17   8 2192.34 321.396   1
  -1 -17  -8 1213.17 511.766   4
   1 -17   9 1445.60 290.163   1
   1 -17  10 954.045 292.645   1
   1 -17  11 4488.31 450.224   1
  -1 -16  11 507.599 285.400   1
  -1 -16  10 1380.26 320.913   1
  -1 -16   9 668.140 319.324   1
   1 -16  -9 281.978 227.863   6
   1 -16  -8 3418.92 380.627   6
  -1 -16   8 4006.69 405.419   1
   1 -16  -7 7560.07 579.491   4
  -1 -16   7 5955.38 401.291   1
  -1 -16   6 14173.4 544.216   1
   1 -16  -6 12570.8 666.511   4
  -1 -16   5 1638.23 284.389   2
  -1 -16   5 1898.53 254.713   1
   1 -16  -5 1923.44 379.459   4
  -1 -16   4 11317.2 440.540   1
   1 -16  -4 10927.6 558.110   4
  -1 -16   4 10536.0 417.555   4
  -1 -16   4 11806.1 488.132   2
  -1 -16   3 12439.9 475.193   4
  -1 -16   3 11745.1 440.602   1
   1 -16  -3 11116.9 540.644   4
  -1 -16   2 32840.7 704.739   7
   1 -16  -2 34273.0 886.931   4
  -1 -16   2 35393.1 762.285   1
  -1 -16   2 34371.8 846.696   4
   1 -16  -2 32789.2 758.703   7
  -1 -16   1 45039.2 838.144   7
   1 -16  -1 44459.6 902.847   7
  -1 -16   1 46435.0 1062.80   4
   1 -16  -1 44867.0 1007.75   4
   1 -16   0 81717.5 1465.25   4
  -1 -16   0 79927.5 1578.29   4
  -1 -16   0 82049.2 1274.21   7
   1 -16   0 80964.0 1368.98   7
   1 -16   1 39147.4 811.808   7
   1 -16   1 36070.6 795.040   2
   1 -16   1 37134.0 851.256   4
   1 -16   1 36389.4 663.716   1
  -1 -16  -1 36536.5 700.161   7
  -1 -16  -1 35993.0 1033.53   4
  -1 -16  -2 53053.4 1361.06   4
   1 -16   2 52876.9 921.752   1
   1 -16   2 53938.1 1056.53   7
   1 -16   2 54256.6 1091.94   4
   1 -16   3 27758.2 626.849   1
   1 -16   3 28357.9 716.583   7
   1 -16   3 28167.1 527.851   3
   1 -16   3 28558.2 728.469   2
  -1 -16  -3 25974.9 1013.91   4
   1 -16   4 11812.0 430.191   1
  -1 -16  -4 12089.5 825.196   4
   1 -16   4 12042.3 464.117   7
   1 -16   4 12423.6 347.862   3
   1 -16   5 1777.39 237.568   1
  -1 -16  -5 1124.07 569.910   4
   1 -16   5 1513.82 163.142   3
   1 -16   6 11476.6 533.904   1
  -1 -16  -6 10078.6 855.790   4
   1 -16   6 10307.1 413.404   3
   1 -16   7 4075.18 306.650   3
   1 -16   7 4270.90 370.724   1
  -1 -16  -7 3895.01 656.234   4
   1 -16   8 3574.31 356.397   1
   1 -16   8 3114.13 308.722   3
  -1 -16  -8 2621.50 552.936   4
   1 -16   9-357.385 269.396   1
   1 -16   9 172.993 195.001   3
   1 -16  10 165.145 234.617   1
   1 -16  11 397.222 282.571   1
  -1 -15  11 2014.32 396.635   1
  -1 -15  10 1536.41 333.774   1
  -1 -15   9 714.914 295.798   1
   1 -15  -9 681.360 254.285   6
   1 -15  -8 2565.46 328.245   6
  -1 -15   8 2263.62 324.901   1
  -1 -15   7 1112.97 261.958   1
   1 -15  -7 1086.76 261.386   6
   1 -15  -7 469.437 363.233   4
   1 -15  -6 12541.2 657.245   4
  -1 -15   6 13313.8 527.672   1
  -1 -15   5 21531.5 652.215   2
   1 -15  -5 21951.8 787.063   4
  -1 -15   5 20731.0 620.318   1
  -1 -15   4 26605.3 715.274   2
   1 -15  -4 25522.7 806.121   4
  -1 -15   4 25990.3 648.300   4
  -1 -15   4 26238.7 669.633   1
  -1 -15   3 55304.2 1041.80   1
  -1 -15   3 56615.3 1082.06   4
   1 -15  -3 53563.9 1182.70   4
  -1 -15   3 58019.0 1122.36   2
  -1 -15   2 84211.9 1323.31   7
  -1 -15   2 83096.0 1457.27   4
   1 -15  -2 81742.0 1369.32   7
   1 -15  -2 83878.8 1505.49   4
  -1 -15   2 84080.8 1351.85   1
  -1 -15   1 34039.4 677.111   7
   1 -15  -1 34180.0 738.266   7
  -1 -15   1 35086.5 870.408   4
   1 -15  -1 35251.6 833.954   4
   1 -15   0 5202.95 282.266   7
  -1 -15   0 5522.66 456.790   4
  -1 -15   0 5577.93 239.881   7
   1 -15   1 1554.59 286.399   2
  -1 -15  -1 2142.78 471.146   4
   1 -15   1 2374.57 221.468   7
  -1 -15  -1 1645.68 163.902   7
   1 -15   1 2820.28 320.848   4
   1 -15   1 1589.19 136.672   1
   1 -15   2 10660.4 327.282   1
   1 -15   2 10717.7 395.016   7
  -1 -15  -2 10785.1 681.998   4
   1 -15   2 11689.6 444.148   4
   1 -15   2 10356.3 410.449   2
   1 -15   3 31675.3 748.933   7
   1 -15   3 31915.0 754.023   2
  -1 -15  -3 30302.0 1069.06   4
   1 -15   3 31302.1 666.265   1
   1 -15   3 31180.5 566.953   3
   1 -15   4 13881.0 495.142   7
   1 -15   4 14284.7 377.718   3
  -1 -15  -4 12543.3 810.715   4
   1 -15   4 13927.8 461.161   1
   1 -15   5 16176.0 566.026   1
  -1 -15  -5 15095.0 929.302   4
   1 -15   5 16765.1 465.053   3
   1 -15   6 13472.4 470.832   3
   1 -15   6 12962.5 561.088   1
  -1 -15  -6 13136.2 950.545   4
  -1 -15  -7 6092.86 720.169   4
   1 -15   7 5955.35 360.893   3
   1 -15   7 6070.74 412.506   1
  -1 -15  -8 555.483 513.456   4
   1 -15   8 249.349 212.589   1
   1 -15   8 460.142 199.703   3
   1 -15   9 198.046 210.668   1
   1 -15   9 558.411 212.005   3
   1 -15  10 1272.69 320.320   1
   1 -15  10 1563.08 274.715   3
   1 -15  11 3981.67 420.784   1
  -1 -14  11 724.864 288.057   1
  -1 -14  10 1198.93 305.821   1
   1 -14  -9 1.45669 223.768   6
  -1 -14   9 128.252 272.130   1
  -1 -14   8 140.920 262.436   1
   1 -14  -8 411.381 228.846   6
  -1 -14   7 12135.3 543.343   1
   1 -14  -7 11148.7 581.114   6
   1 -14  -7 11540.5 666.724   4
   1 -14  -6 10610.3 609.941   4
  -1 -14   6 11832.8 495.166   1
  -1 -14   5 6478.46 350.846   1
   1 -14  -5 5848.33 471.720   4
  -1 -14   5 6741.50 377.048   2
  -1 -14   4 5296.30 307.326   1
  -1 -14   4 5391.28 281.537   4
  -1 -14   4 5479.47 348.691   2
   1 -14  -4 5030.93 412.148   4
  -1 -14   3 2810.58 259.810   1
   1 -14  -3 1766.15 293.117   4
  -1 -14   3 2588.32 311.482   2
  -1 -14   3 2654.67 257.002   4
   1 -14  -2 22292.8 682.040   4
   1 -14  -2 22075.4 567.273   7
  -1 -14   2 21411.9 561.658   1
  -1 -14   2 22601.4 643.677   4
   1 -14  -1 37548.1 855.462   4
  -1 -14   1 37570.8 888.836   4
  -1 -14   1 37498.4 704.365   7
   1 -14  -1 38713.6 773.152   7
   1 -14   0 57625.5 1101.54   4
  -1 -14   0 57632.4 1230.66   4
  -1 -14   0 57882.9 935.501   7
   1 -14   0 57434.3 1020.83   7
   1 -14   1 80537.5 1325.07   7
   1 -14   1 82282.1 1381.46   4
   1 -14   1 80596.9 1178.33   1
   1 -14   1 81184.6 1324.08   2
  -1 -14  -1 82507.1 1617.96   4
  -1 -14  -1 78633.8 1211.55   7
   1 -14   2 48904.5 939.173   7
  -1 -14  -2 48820.4 1257.27   4
   1 -14   2 47709.6 827.611   1
   1 -14   2 49497.7 969.437   4
   1 -14   2 48141.8 933.133   2
   1 -14   3 20135.1 563.624   7
   1 -14   3 20357.9 504.730   1
   1 -14   3 20982.8 429.646   3
   1 -14   3 21116.0 587.536   2
  -1 -14  -3 21347.4 908.148   4
   1 -14   4 13127.1 363.731   3
  -1 -14  -4 12157.1 782.237   4
   1 -14   4 13694.0 450.361   1
   1 -14   5 3648.32 226.888   3
  -1 -14  -5 3811.05 665.279   4
   1 -14   5 3680.23 296.751   1
   1 -14   6 7267.46 351.372   3
   1 -14   6 7371.87 436.009   1
  -1 -14  -6 6339.24 796.440   4
   1 -14   7 823.515 210.537   3
  -1 -14  -7 710.999 533.206   4
   1 -14   7 500.248 219.525   1
  -1 -14  -8 1932.39 503.319   4
   1 -14   8 2054.24 264.869   3
   1 -14   8 2138.41 296.537   1
   1 -14   9 2526.07 337.817   1
   1 -14   9 1887.31 269.394   3
   1 -14  10 2033.56 324.851   1
   1 -14  10 2358.55 317.144   3
   1 -14  11 7221.38 505.321   3
   1 -14  11 8186.58 572.604   1
  -1 -13  11 1132.54 353.075   1
  -1 -13  10 685.313 288.255   1
  -1 -13   9 5928.13 483.388   1
   1 -13  -9 6372.32 451.979   6
   1 -13  -8 6916.21 472.500   6
  -1 -13   8 6111.05 450.374   1
   1 -13  -7 2658.99 430.103   4
  -1 -13   7 2657.16 296.793   1
   1 -13  -7 2675.67 298.872   6
   1 -13  -6 16753.6 717.770   4
  -1 -13   6 18596.6 606.349   1
  -1 -13   5 21827.9 620.302   1
  -1 -13   5 21833.3 638.297   2
   1 -13  -5 21611.6 746.369   4
   1 -13  -4 103958. 1826.92   4
  -1 -13   4 105269. 1710.08   2
  -1 -13   4 104282. 1618.10   4
  -1 -13   4 106238. 1680.38   1
  -1 -13   3 74566.5 1251.34   4
  -1 -13   3 73202.2 1237.64   1
   1 -13  -3 73185.7 1373.49   4
  -1 -13   3 72596.1 1293.01   2
  -1 -13   2 93796.8 1458.95   1
   1 -13  -2 92940.7 1579.24   4
   1 -13  -2 93321.0 1484.70   7
  -1 -13   2 94741.9 1539.65   4
   1 -13  -1 32289.3 751.724   4
   1 -13  -1 31863.2 668.949   7
  -1 -13   1 30713.7 598.411   7
  -1 -13   1 29739.5 770.324   4
  -1 -13   0 3039.90 336.916   4
   1 -13   0 3512.05 273.474   4
  -1 -13   0 3113.54 159.739   7
   1 -13   0 3627.84 221.460   7
  -1 -13  -1 6870.22 493.022   4
   1 -13   1 7252.64 328.131   4
   1 -13   1 8035.69 306.307   7
   1 -13   1 7302.43 311.165   2
   1 -13   1 6818.16 221.276   1
  -1 -13  -1 6732.64 231.464   7
  -1 -13  -2 16817.3 764.283   4
   1 -13   2 18127.2 497.264   2
   1 -13   2 17337.6 410.902   1
   1 -13   2 17870.6 491.279   7
   1 -13   2 17395.9 346.899   3
   1 -13   2 17097.2 496.256   4
   1 -13   3 30983.7 714.816   2
   1 -13   3 32045.1 651.194   1
   1 -13   3 30625.8 706.413   7
   1 -13   3 30854.4 565.724   3
  -1 -13  -3 31668.2 1075.76   4
   1 -13   4 46694.9 830.878   3
   1 -13   4 47441.2 936.738   1
  -1 -13  -4 44297.6 1374.90   4
  -1 -13  -5 7058.47 759.330   4
   1 -13   5 7982.24 407.076   1
   1 -13   5 7856.00 322.002   3
   1 -13   6 10209.4 489.656   1
  -1 -13  -6 9130.94 857.567   4
   1 -13   6 10019.1 419.079   3
   1 -13   7 17240.5 635.961   3
  -1 -13  -7 15782.8 954.567   4
   1 -13   7 17856.5 658.898   1
   1 -13   8 15698.0 636.326   1
  -1 -13  -8 13869.4 938.675   4
   1 -13   8 14910.4 603.281   3
   1 -13   9 5050.68 388.083   3
   1 -13   9 4572.76 390.804   1
   1 -13  10 3083.79 349.602   3
   1 -13  10 3287.05 385.305   1
   1 -13  11 149.672 202.524   3
   1 -13  11 2.48971 275.918   1
   1 -13  12 1372.99 300.426   3
  -1 -12  12 1984.94 349.982   1
  -1 -12  11 2896.91 376.963   1
  -1 -12  10 3228.68 396.207   1
   1 -12  -9 6179.28 446.102   6
  -1 -12   9 7187.34 555.081   1
   1 -12  -8 8937.67 508.625   6
  -1 -12   8 7819.88 505.356   1
   1 -12  -7 9322.51 512.650   6
   1 -12  -7 8809.66 577.986   4
  -1 -12   7 10071.5 498.506   1
   1 -12  -6 5969.22 507.074   4
  -1 -12   6 6067.47 362.821   1
  -1 -12   5 8288.49 382.103   1
  -1 -12   5 8191.35 386.098   2
   1 -12  -5 8170.25 495.804   4
   1 -12  -4 54890.7 1168.57   4
  -1 -12   4 56874.9 1048.51   1
  -1 -12   4 56334.8 1068.81   2
  -1 -12   4 55292.6 976.436   4
  -1 -12   3 22048.8 554.173   1
  -1 -12   3 23218.0 613.866   2
  -1 -12   3 22254.0 544.941   4
   1 -12  -3 21745.1 650.531   4
   1 -12  -2 12064.1 386.502   7
   1 -12  -2 12549.4 459.081   4
  -1 -12   2 12838.7 437.707   4
  -1 -12   2 12805.1 394.035   1
   1 -12  -1 75156.0 1206.18   7
  -1 -12   1 76525.1 1334.61   4
   1 -12  -1 76544.6 1293.99   4
  -1 -12   1 73050.7 1127.38   7
   1 -12   0 13452.7 386.409   7
  -1 -12   0 14063.9 330.104   7
  -1 -12   0 12824.9 545.721   4
   1 -12   0 14018.6 443.888   4
  -1 -12  -1 35878.1 614.815   7
   1 -12   1 35619.9 596.954   1
   1 -12   1 35287.2 704.008   2
  -1 -12  -1 37066.0 962.181   4
   1 -12   1 35303.0 743.468   4
   1 -12   1 35313.4 708.401   7
   1 -12   2 51589.4 836.074   1
   1 -12   2 50565.9 767.788   3
  -1 -12  -2 51347.6 1254.98   4
   1 -12   2 50087.5 923.299   2
   1 -12   2 52180.0 940.547   7
   1 -12   2 50015.6 942.358   4
   1 -12   3 20927.1 497.397   1
  -1 -12  -3 19479.6 834.661   4
   1 -12   3 20951.0 436.191   3
   1 -12   3 21926.4 568.860   2
   1 -12   4 30568.5 620.232   3
   1 -12   4 30056.2 709.624   1
   1 -12   5 40690.6 826.085   3
   1 -12   5 38339.8 919.996   1
   1 -12   6 5140.30 353.352   1
   1 -12   6 4791.85 313.268   3
  -1 -12  -6 5444.06 733.622   4
  -1 -12  -7 6460.28 715.961   4
   1 -12   7 7067.67 432.146   1
   1 -12   7 6762.34 400.774   3
   1 -12   8 1190.61 233.093   3
   1 -12   8 1454.61 246.990   1
  -1 -12  -8 1224.90 221.291   6
  -1 -12  -8 1020.46 485.470   4
   1 -12   9 1113.78 310.815   1
   1 -12   9 406.243 203.376   3
   1 -12  10 3111.91 357.228   1
   1 -12  10 2677.43 330.775   3
   1 -12  11 2005.60 300.545   3
   1 -12  11 2939.99 385.221   1
   1 -12  12 5388.48 463.472   3
  -1 -11  12 818.825 331.085   1
  -1 -11  11 2784.67 430.101   1
  -1 -11  10 10484.9 623.555   1
   1 -11  -9 39331.3 1109.03   6
  -1 -11   9 38394.1 1133.46   1
   1 -11  -8 35560.2 1033.17   6
  -1 -11   8 36957.1 1064.68   1
   1 -11  -7 5170.19 475.557   4
   1 -11  -7 4723.59 367.016   6
  -1 -11   7 5133.93 387.230   1
   1 -11  -6 20448.4 686.569   6
  -1 -11   6 20282.9 628.802   1
   1 -11  -6 19711.1 751.802   4
  -1 -11   5 9600.07 407.488   2
   1 -11  -5 8922.15 485.312   4
  -1 -11   5 9450.24 399.792   1
  -1 -11   4 51899.2 906.496   4
  -1 -11   4 52660.6 992.323   1
  -1 -11   4 53156.7 1001.19   2
   1 -11  -4 51352.0 1106.67   4
   1 -11  -3 127072. 2011.03   4
  -1 -11   3 128615. 1884.59   1
  -1 -11   3 127192. 1865.81   4
  -1 -11   3 131403. 1929.64   2
  -1 -11   2 68492.0 1168.98   4
   1 -11  -2 68810.0 1209.31   4
  -1 -11   2 67868.8 1108.64   1
  -1 -11   1 70356.3 1057.54   7
   1 -11  -1 69887.4 1131.44   7
   1 -11  -1 70370.3 1200.93   4
  -1 -11   1 70660.5 1253.70   4
   1 -11   0 36371.4 694.266   7
  -1 -11   0 35223.5 887.354   4
  -1 -11   0 36786.6 612.903   7
   1 -11   0 36365.7 741.016   4
   1 -11   1 85604.0 1210.19   1
  -1 -11  -1 86464.8 1642.95   4
   1 -11   1 87471.2 1371.89   4
   1 -11   1 87254.8 1326.90   2
   1 -11   1 88870.6 1347.59   7
  -1 -11  -1 86988.0 1227.75   7
   1 -11   2 223494. 2876.90   3
  -1 -11  -2 221861. 3465.33   4
   1 -11   2 228256. 2947.11   1
   1 -11   2 230460. 3074.51   4
   1 -11   2 228254. 3064.21   7
   1 -11   2 223044. 3047.27   2
   1 -11   3 63594.7 980.377   3
   1 -11   3 64483.0 1121.67   2
  -1 -11  -3 61102.4 1457.55   4
   1 -11   3 63594.3 1053.46   1
  -1 -11  -4 7595.42 653.739   4
   1 -11   4 8545.57 293.249   3
   1 -11   4 7548.27 346.237   1
   1 -11   5 4921.15 328.602   1
  -1 -11  -5 5134.87 660.108   4
   1 -11   5 5486.85 283.912   3
   1 -11   6 7205.56 404.039   1
   1 -11   6 6848.61 360.733   3
   1 -11   7 5643.92 361.123   3
   1 -11   7 5024.27 361.475   1
  -1 -11  -7 4727.80 644.488   4
   1 -11   8 3925.14 328.062   3
   1 -11   8 3943.83 349.986   1
  -1 -11  -8 3795.49 325.122   6
  -1 -11  -8 3720.58 564.889   4
   1 -11   9 16266.1 669.239   1
   1 -11   9 15525.1 646.254   3
   1 -11  10 4832.39 396.641   3
   1 -11  10 4860.18 444.638   1
   1 -11  11 1304.64 277.587   3
   1 -11  11 1254.67 314.902   1
   1 -11  12 978.010 265.638   3
  -1 -10  12 3186.47 395.842   1
  -1 -10  11 6178.70 505.761   1
  -1 -10  10 8912.50 577.155   1
   1 -10  -9 1763.10 267.704   6
  -1 -10   9 1166.23 273.229   1
  -1 -10   9 1686.67 245.115   9
   1 -10  -8 6296.79 413.535   6
  -1 -10   8 6870.30 393.252   9
  -1 -10   7 6092.85 356.189   9
   1 -10  -7 6337.10 516.052   4
  -1 -10   7 5972.40 409.350   1
   1 -10  -7 6307.46 396.614   6
   1 -10  -6 9523.08 559.008   4
  -1 -10   6 9601.04 420.266   9
   1 -10  -6 9520.54 472.054   6
  -1 -10   6 9114.16 425.062   1
  -1 -10   5 36871.7 814.526   1
  -1 -10   5 36589.5 795.175   9
  -1 -10   5 37814.1 824.700   2
   1 -10  -5 35501.4 937.332   4
   1 -10  -4 56164.2 1146.91   4
  -1 -10   4 57915.8 1035.12   1
  -1 -10   4 56794.3 1038.07   2
  -1 -10   4 55536.4 931.505   4
  -1 -10   3 11938.1 372.845   1
   1 -10  -3 11727.7 438.639   4
  -1 -10   3 11506.9 349.057   4
  -1 -10   3 10722.0 384.381   2
  -1 -10   2 4618.05 223.685   1
   1 -10  -2 4508.76 277.541   4
  -1 -10   2 4414.20 250.022   4
  -1 -10   1 17450.9 510.290   4
   1 -10  -1 17636.9 470.681   4
   1 -10  -1 17136.0 423.906   7
  -1 -10   0 33257.3 551.105   7
   1 -10   0 32718.2 631.246   7
  -1 -10   0 33166.5 817.812   4
   1 -10   0 33430.8 674.645   4
  -1 -10  -1 80651.6 1545.34   4
   1 -10   1 83411.0 1273.64   7
   1 -10   1 83284.7 1148.28   1
  -1 -10  -1 83993.8 1158.84   7
   1 -10   1 83219.0 1294.01   4
   1 -10   1 80762.9 1249.62   2
   1 -10   2 213958. 2837.30   1
  -1 -10  -2 222696. 3343.39   4
   1 -10   2 219122. 2784.50   3
   1 -10   2 221334. 2934.75   2
   1 -10   2 221091. 2946.45   7
  -1 -10  -3 47661.8 1214.57   4
   1 -10   3 47037.4 778.190   3
   1 -10   3 46763.4 837.511   1
   1 -10   4 48823.6 963.591   1
  -1 -10  -4 48728.7 1338.81   4
   1 -10   4 48751.7 869.854   3
  -1 -10  -5 43357.5 1378.69   4
   1 -10   5 46005.8 997.387   1
  -1 -10  -6 47170.2 1538.37   4
   1 -10   6 52502.2 1126.05   1
   1 -10   7 18690.3 643.193   1
  -1 -10  -7 17092.5 934.774   4
   1 -10   8 9424.08 488.044   1
  -1 -10  -8 8586.92 707.632   4
  -1 -10  -8 8845.73 455.874   6
   1 -10   9 4083.74 354.714   3
   1 -10   9 4243.39 371.671   1
   1 -10  10 3637.87 362.104   3
   1 -10  10 3913.72 403.542   1
   1 -10  11 697.745 247.366   3
   1 -10  11 750.249 294.334   1
   1 -10  12 635.978 259.841   3
  -1  -9  12 1580.27 345.353   1
  -1  -9  11 688.332 292.576   1
  -1  -9  10 8189.57 487.722   9
  -1  -9  10 7856.68 521.772   1
  -1  -9   9 5545.01 428.585   1
  -1  -9   9 5852.57 396.206   9
   1  -9  -9 5941.17 399.507   6
  -1  -9   8 21901.0 713.358   9
   1  -9  -8 21835.7 742.996   6
  -1  -9   8 21909.8 804.089   1
   1  -9  -7 12575.8 544.085   6
  -1  -9   7 12982.9 558.647   1
  -1  -9   7 13655.3 511.610   9
   1  -9  -7 13686.3 646.054   4
  -1  -9   6 23754.7 667.784   9
   1  -9  -6 24964.7 813.015   4
   1  -9  -6 24387.5 738.938   6
  -1  -9   6 24726.2 693.928   1
  -1  -9   5 31200.2 733.422   9
   1  -9  -5 30003.9 827.050   4
  -1  -9   4 28830.4 654.750   1
  -1  -9   4 29194.2 609.333   9
  -1  -9   4 28742.6 648.162   2
  -1  -9   4 28612.8 555.296   4
   1  -9  -4 28482.9 729.757   4
  -1  -9   3 125840. 1820.57   2
  -1  -9   3 124564. 1751.73   4
   1  -9  -3 122632. 1890.81   4
  -1  -9   3 123906. 1805.25   1
  -1  -9   2 7568.25 268.293   1
   1  -9  -2 7319.36 306.835   4
  -1  -9   2 7491.97 285.722   4
  -1  -9   1 3167.51 253.636   4
   1  -9  -1 3522.68 179.987   7
   1  -9  -1 3306.05 207.459   4
  -1  -9   0 36849.6 856.669   4
  -1  -9   0 37784.6 587.729   7
   1  -9   0 37483.3 705.494   4
   1  -9   0 37346.7 674.604   7
  -1  -9  -1 25188.4 427.565   7
   1  -9   1 25099.1 422.462   1
   1  -9   1 24411.5 496.696   2
  -1  -9  -1 25267.1 747.016   4
   1  -9   1 24646.2 514.428   7
   1  -9   1 23959.7 523.854   4
  -1  -9  -2 31965.5 886.297   4
   1  -9   2 29992.9 540.142   1
   1  -9   2 29502.6 601.310   2
   1  -9   2 30039.0 508.648   3
   1  -9   3 45904.8 763.201   3
   1  -9   3 44990.1 821.397   1
   1  -9   4 63984.1 1158.60   1
   1  -9   5 2725.92 106.664   6
   1  -9   5 2489.50 250.833   1
   1  -9   6 23435.1 692.414   1
   1  -9   7 24179.0 730.662   1
   1  -9   8 40832.4 1032.73   1
  -1  -9  -8 39933.1 1002.91   6
  -1  -9  -8 37832.7 1306.56   4
   1  -9   9 20743.3 747.452   1
   1  -9  10 3037.08 339.777   1
   1  -9  10 3040.09 349.739   3
   1  -9  11 302.527 246.678   3
   1  -9  11 82.7917 235.455   1
   1  -9  12 544.020 243.090   3
   1  -9  12 1077.12 315.982   1
  -1  -8  12 1794.91 368.195   1
  -1  -8  11 7059.83 473.912   9
  -1  -8  11 6479.68 511.678   1
  -1  -8  10 13110.0 635.406   1
  -1  -8  10 12738.7 601.034   9
  -1  -8   9 13333.5 628.503   1
  -1  -8   9 13491.7 575.352   9
   1  -8  -9 13994.9 581.661   6
  -1  -8   8 37385.5 953.062   9
  -1  -8   8 37206.6 1049.65   1
   1  -8  -8 35624.2 962.235   6
  -1  -8   7 4209.28 360.528   1
   1  -8  -7 3762.16 428.664   4
  -1  -8   7 4246.22 287.769   9
   1  -8  -7 4685.81 332.981   6
   1  -8  -6 8885.01 523.772   4
  -1  -8   6 9321.21 398.657   9
  -1  -8   6 9626.57 435.253   1
   1  -8  -6 9226.42 432.785   6
  -1  -8   5 1792.04 201.306   1
  -1  -8   5 1917.73 190.441   9
   1  -8  -5 1591.39 195.938   6
   1  -8  -5 1803.54 306.954   4
   1  -8  -4 1766.27 241.758   4
  -1  -8   4 2021.43 157.191   9
  -1  -8   4 2038.90 183.465   2
  -1  -8   4 1855.10 186.176   1
   1  -8  -3 29259.0 654.095   4
  -1  -8   3 28640.7 598.104   1
  -1  -8   3 28574.9 530.193   9
  -1  -8   3 28384.6 536.316   4
  -1  -8   3 28558.0 599.736   2
  -1  -8   2 48334.7 817.381   1
   1  -8  -2 49214.3 874.475   4
  -1  -8   2 48879.3 830.942   4
  -1  -8   1 7710.10 355.321   4
   1  -8  -1 8036.26 261.784   7
   1  -8  -1 7684.78 279.604   4
   1  -8   0 52277.7 863.766   4
   1  -8   0 52954.3 838.471   7
  -1  -8   0 51262.0 742.225   7
  -1  -8   0 51718.8 688.152   3
  -1  -8   0 51666.4 1029.83   4
   1  -8   1 119221. 1691.85   4
   1  -8   1 117934. 1682.02   7
  -1  -8  -1 117927. 1964.52   4
  -1  -8  -1 120242. 1566.04   7
   1  -8   1 118641. 1567.08   1
   1  -8   2 7021.13 221.064   1
   1  -8   2 7029.48 199.104   3
   1  -8   2 6723.13 250.744   2
   1  -8   3 108167. 1521.98   3
   1  -8   3 105141. 1588.86   1
   1  -8   4 61699.5 861.645   6
   1  -8   4 61063.6 1120.48   1
   1  -8   5 10776.7 211.304   6
   1  -8   5 10889.1 435.738   1
   1  -8   6 10736.9 460.801   1
   1  -8   7 15791.5 590.293   1
  -1  -8  -8 13317.1 539.382   6
   1  -8   8 13958.3 591.022   1
   1  -8   9 1182.09 289.721   1
   1  -8  10 5840.16 452.327   1
   1  -8  10 5795.64 430.936   3
   1  -8  11 4463.65 413.282   3
   1  -8  11 5089.53 447.190   1
   1  -8  12 1373.29 314.431   3
   1  -8  12 2010.41 361.565   1
  -1  -7  12 460.777 293.681   1
  -1  -7  11 3796.33 375.838   9
  -1  -7  11 3805.66 430.443   1
  -1  -7  10 3112.83 367.639   1
  -1  -7  10 3210.03 321.177   9
   1  -7  -9 4763.60 341.001   6
  -1  -7   9 4688.68 393.707   1
  -1  -7   9 5023.22 362.082   9
  -1  -7   8 4252.00 312.373   9
  -1  -7   8 3994.25 392.483   1
   1  -7  -8 4145.26 314.158   6
   1  -7  -7 11368.3 484.574   6
  -1  -7   7 11787.4 473.934   9
   1  -7  -7 11380.5 585.055   4
  -1  -7   7 11594.4 539.165   1
   1  -7  -6 24229.1 703.008   6
   1  -7  -6 23471.6 773.212   4
  -1  -7   6 25182.4 702.963   1
  -1  -7   6 24227.4 655.030   9
   1  -7  -5 54701.4 1099.24   6
  -1  -7   5 54405.1 1043.74   9
  -1  -7   5 56058.9 1047.23   1
   1  -7  -5 54912.2 1127.11   4
   1  -7  -4 44566.3 912.184   4
  -1  -7   4 44778.3 830.744   2
  -1  -7   4 44070.5 846.330   1
  -1  -7   4 46258.6 865.743   9
  -1  -7   3 78400.6 1210.50   1
  -1  -7   3 77622.8 1124.74   4
   1  -7  -3 78259.8 1266.61   4
  -1  -7   3 77837.4 1204.50   2
  -1  -7   3 78472.5 1171.56   9
  -1  -7   2 34358.6 625.993   4
  -1  -7   2 34375.9 629.218   1
   1  -7  -2 35790.6 667.372   4
  -1  -7   2 34819.2 533.987   9
   1  -7  -1 51618.6 823.262   4
   1  -7  -1 49021.5 684.557   1
   1  -7  -1 49164.4 800.209   7
  -1  -7   1 48612.4 901.480   4
   1  -7   0 19426.7 399.920   7
  -1  -7   0 19157.1 296.380   3
  -1  -7   0 19409.9 325.628   7
  -1  -7   0 18852.5 575.385   4
   1  -7   0 19912.1 418.749   4
   1  -7   1 10946.9 279.207   2
   1  -7   1 10117.5 220.613   3
   1  -7   1 11073.7 296.047   4
  -1  -7  -1 10963.6 217.952   7
   1  -7   1 11083.1 225.107   1
  -1  -7  -1 10960.9 491.693   4
   1  -7   1 9762.92 277.632   7
   1  -7   2 12441.6 306.097   1
   1  -7   2 12326.5 279.602   3
   1  -7   3 21673.8 452.391   3
   1  -7   3 20629.5 503.015   1
   1  -7   4 24835.8 612.879   1
   1  -7   4 24639.9 386.412   6
   1  -7   5 5797.45 124.649   6
   1  -7   5 7096.40 343.363   1
   1  -7   6 47371.6 1017.68   1
  -1  -7  -7 13133.4 484.059   6
   1  -7   7 11918.5 507.732   1
   1  -7   8 28745.3 834.513   1
   1  -7   9 13011.3 587.740   1
   1  -7  10 5237.17 428.895   1
   1  -7  11 3484.95 379.159   3
   1  -7  11 5015.49 475.487   1
   1  -7  12-45.1547 239.372   3
   1  -7  12 53.4523 288.844   1
  -1  -6  12 5806.11 483.741   9
  -1  -6  12 5900.80 489.839   1
  -1  -6  11 1364.22 261.278   9
  -1  -6  11 1153.41 326.520   1
  -1  -6  10 10502.6 545.517   9
  -1  -6  10 10346.1 563.663   1
   1  -6  -9 7147.34 398.890   6
  -1  -6   9 7491.63 472.735   1
  -1  -6   9 7601.98 441.492   9
  -1  -6   8 8003.50 468.281   1
   1  -6  -8 8665.84 421.167   6
  -1  -6   8 8693.48 435.219   9
   1  -6  -7 7273.08 374.047   6
   1  -6  -7 6704.77 479.702   4
  -1  -6   7 7357.59 462.464   1
  -1  -6   7 7562.44 380.799   9
  -1  -6   6 26060.2 713.446   1
  -1  -6   6 25692.0 674.144   9
   1  -6  -6 25283.7 773.543   4
   1  -6  -6 25584.6 701.637   6
  -1  -6   5 13415.7 433.526   9
   1  -6  -5 12439.8 495.686   4
  -1  -6   5 13157.6 443.783   1
   1  -6  -5 13700.0 467.070   6
  -1  -6   4 1659.26 167.154   2
  -1  -6   4 1325.35 163.562   1
  -1  -6   4 1516.97 142.383   9
   1  -6  -4 1460.33 166.449   6
   1  -6  -4 1432.99 227.567   4
  -1  -6   3 27575.8 564.256   1
  -1  -6   3 27881.5 480.304   4
  -1  -6   3 28173.0 567.730   9
  -1  -6   3 27497.6 550.565   2
   1  -6  -3 27990.8 595.450   4
  -1  -6   2 71354.1 1009.15   9
  -1  -6   2 71818.4 1081.86   1
  -1  -6   2 72774.3 1063.24   4
   1  -6  -2 73942.9 1108.28   4
  -1  -6   2 71409.7 1089.04   2
  -1  -6   1 2127.06 218.110   4
   1  -6  -1 2257.87 82.9350   1
   1  -6  -1 2076.21 150.719   4
   1  -6  -1 2382.52 150.882   7
   1  -6   0 15258.5 297.294   2
  -1  -6   0 14327.6 241.531   3
   1  -6   0 15120.7 327.289   7
  -1  -6   0 15145.8 485.957   4
  -1  -6   0 14538.1 249.481   7
   1  -6   0 14860.6 226.046   1
   1  -6   0 14911.8 333.233   4
   1  -6   1 163328. 2085.78   3
   1  -6   1 165230. 2169.26   7
   1  -6   1 161904. 2140.92   2
   1  -6   1 160922. 2078.25   1
   1  -6   2 15396.1 318.956   3
   1  -6   2 14812.4 348.724   1
   1  -6   3 58694.0 1016.28   1
   1  -6   3 60032.7 806.263   6
   1  -6   4 34815.4 736.739   1
   1  -6   4 33272.1 467.573   6
   1  -6   5 74002.6 1316.86   1
   1  -6   6 46103.6 994.281   1
  -1  -6  -7 15909.9 523.706   6
   1  -6   7 15497.8 567.449   1
   1  -6   8 12879.7 546.934   1
   1  -6   9 4664.84 391.352   1
   1  -6  10 1181.37 315.271   1
   1  -6  11 4689.36 418.220   3
   1  -6  11 4486.31 456.994   1
   1  -6  12 1404.04 311.302   3
   1  -6  12 1153.11 299.933   1
  -1  -5  12 117.434 242.804   1
  -1  -5  12 17.3166 212.413   9
  -1  -5  11 247.374 294.352   1
  -1  -5  11-236.965 219.608   9
  -1  -5  10 6770.43 456.057   1
  -1  -5  10 6570.91 431.107   9
  -1  -5   9 21354.6 757.284   1
  -1  -5   9 21339.0 741.802   9
   1  -5  -8 18673.4 606.065   6
  -1  -5   8 17755.3 628.503   9
  -1  -5   8 18656.4 674.186   1
  -1  -5   7 11610.5 532.777   1
   1  -5  -7 12918.8 479.550   6
  -1  -5   7 13301.1 494.646   9
   1  -5  -7 10849.2 535.404   4
  -1  -5   6 10419.5 460.536   1
  -1  -5   6 10848.9 418.682   9
   1  -5  -6 10169.1 496.133   4
   1  -5  -6 10688.4 421.121   6
   1  -5  -5 2375.42 277.835   4
   1  -5  -5 2811.09 218.360   6
  -1  -5   5 2691.48 228.607   1
  -1  -5   5 2983.23 215.546   9
  -1  -5   4 41694.9 802.001   1
   1  -5  -4 41938.4 833.692   4
  -1  -5   4 42450.5 815.003   9
   1  -5  -4 45154.9 870.311   6
  -1  -5   3 11337.2 324.146   9
  -1  -5   3 11303.5 241.571   4
  -1  -5   3 11244.9 306.770   2
  -1  -5   3 11236.7 320.247   1
   1  -5  -3 10398.5 329.896   4
  -1  -5   2 81952.9 1181.86   1
  -1  -5   2 80590.0 1157.45   9
  -1  -5   2 79827.3 1176.84   2
   1  -5  -2 83276.1 1186.66   4
  -1  -5   2 83424.2 1140.26   4
  -1  -5   1 19904.3 463.147   4
   1  -5  -1 20520.1 394.320   4
   1  -5  -1 20479.6 315.177   1
   1  -5  -1 20124.3 409.451   7
   1  -5   0 20891.9 396.160   7
  -1  -5   0 22428.8 538.118   4
  -1  -5   0 20879.5 321.652   3
   1  -5   0 20915.9 352.618   2
   1  -5   0 21521.3 394.866   4
   1  -5   1 121041. 1621.02   2
   1  -5   1 120608. 1579.25   3
   1  -5   1 124676. 1642.23   7
   1  -5   1 124963. 1584.67   1
   1  -5   2 70198.4 1005.39   3
   1  -5   2 68950.9 1060.96   1
   1  -5   3 22959.1 335.249   6
   1  -5   3 24188.1 536.006   1
   1  -5   4 2633.13 207.648   1
   1  -5   5 5281.38 297.845   1
   1  -5   6 17188.4 551.679   1
  -1  -5  -6 16906.6 497.455   6
   1  -5   7 15618.8 570.033   1
  -1  -5  -7 15842.8 500.899   6
   1  -5   8 20158.0 682.838   1
   1  -5   9 14679.0 616.551   1
   1  -5  10 10560.1 575.063   1
   1  -5  11 3831.46 404.795   3
   1  -5  11 3163.32 396.892   1
   1  -5  12-91.5828 242.575   1
   1  -5  12-420.932 272.721   3
  -1  -4  12 10591.2 619.371   1
  -1  -4  12 10535.7 606.405   9
  -1  -4  11 9873.65 595.526   1
  -1  -4  11 10696.0 586.622   9
  -1  -4  10 6226.20 432.954   9
  -1  -4  10 5749.28 437.171   1
  -1  -4   9 73.8359 156.858   9
  -1  -4   9 360.102 261.732   1
  -1  -4   8 707.927 246.577   1
   1  -4  -8 597.569 159.331   6
  -1  -4   8 607.540 172.985   9
   1  -4  -7 3590.93 253.231   6
  -1  -4   7 3181.11 335.347   1
   1  -4  -7 3591.20 360.063   4
  -1  -4   7 3620.53 275.224   9
   1  -4  -6 9106.39 372.657   6
  -1  -4   6 8489.17 428.529   1
   1  -4  -6 7552.10 441.188   4
  -1  -4   6 9105.33 387.461   9
  -1  -4   5 3489.75 229.693   9
  -1  -4   5 3221.38 246.303   1
   1  -4  -5 2949.37 272.894   4
   1  -4  -5 3346.83 225.007   6
   1  -4  -4 13884.9 415.918   4
  -1  -4   4 13787.9 399.676   1
  -1  -4   4 14486.8 418.335   9
   1  -4  -4 14608.9 427.629   6
   1  -4  -3 16688.0 396.409   4
  -1  -4   3 16008.7 393.526   1
  -1  -4   3 16610.3 368.961   2
   1  -4  -3 16133.5 427.038   6
  -1  -4   2 21594.4 430.986   1
  -1  -4   2 21779.4 419.830   2
   1  -4  -2 22366.9 416.714   4
  -1  -4   2 22732.1 381.167   4
  -1  -4   1 6708.14 244.099   4
   1  -4  -1 6785.53 155.443   1
   1  -4  -1 7587.75 215.974   7
   1  -4  -1 7395.65 188.634   4
   1  -4   0 26977.9 447.236   7
   1  -4   0 26767.3 442.883   4
  -1  -4   0 26672.9 392.559   3
   1  -4   0 26186.6 397.549   2
   1  -4   1 23802.7 421.426   7
   1  -4   1 24289.0 411.395   1
   1  -4   1 23081.5 386.146   3
  -1  -4  -1 23389.2 428.012   5
  -1  -4  -2 7720.10 208.452   5
   1  -4   2 7596.76 256.923   1
   1  -4   2 7586.13 217.268   3
   1  -4   3 25523.0 556.952   1
   1  -4   3 25469.0 460.742   8
   1  -4   4 90329.1 1439.17   1
   1  -4   4 89663.1 1282.51   8
   1  -4   5 74800.1 1304.60   1
   1  -4   5 77592.3 1371.40   9
   1  -4   6 41118.9 916.510   1
   1  -4   6 40265.7 696.703   8
   1  -4   6 40961.1 993.130   9
  -1  -4  -6 40361.0 815.478   6
  -1  -4  -7 17685.7 505.113   6
   1  -4   7 18442.8 644.921   9
   1  -4   7 17666.4 605.535   1
   1  -4   8 7081.87 430.545   1
   1  -4   8 7429.61 423.450   9
   1  -4   9 3184.66 330.864   1
   1  -4  10 539.362 287.505   1
   1  -4  11 3589.24 406.407   1
   1  -4  11 3031.40 350.923   3
   1  -4  12 7330.30 537.329   3
   1  -4  12 7728.57 534.260   1
  -1  -3  12 552.467 251.192   1
  -1  -3  12 835.527 232.487   9
  -1  -3  11 959.882 309.804   1
  -1  -3  11 670.894 210.661   9
  -1  -3  10 11562.2 577.545   1
  -1  -3  10 11664.6 571.610   9
  -1  -3   9 5960.05 412.033   1
  -1  -3   9 5748.18 390.784   9
   1  -3  -8 22935.8 646.308   6
  -1  -3   8 23380.3 745.924   1
  -1  -3   8 24826.9 747.269   9
   1  -3  -7 30968.7 732.889   6
  -1  -3   7 30026.3 840.133   1
  -1  -3   7 31673.6 814.237   9
  -1  -3   6 2292.10 280.375   1
   1  -3  -6 2638.01 200.732   6
  -1  -3   6 2629.17 227.473   9
   1  -3  -6 2551.88 313.901   4
   1  -3  -5 5166.00 256.990   6
  -1  -3   5 5000.04 273.035   9
  -1  -3   5 4850.26 291.705   1
   1  -3  -5 4700.20 297.537   4
   1  -3  -4 22081.7 521.672   6
  -1  -3   4 22054.4 520.248   1
   1  -3  -4 21287.5 499.365   4
   1  -3  -3 2243.59 165.192   6
  -1  -3   3 2478.68 152.332   2
   1  -3  -3 2289.01 162.509   4
  -1  -3   3 2364.07 165.920   1
  -1  -3   2 104577. 1443.87   1
  -1  -3   2 103962. 1416.22   2
  -1  -3   2 106488. 1352.81   4
   1  -3  -2 107672. 1398.84   4
  -1  -3   1 25035.8 460.528   4
   1  -3  -1 25175.4 369.342   1
   1  -3  -1 25516.9 466.309   6
   1  -3  -1 25618.9 399.246   4
   1  -3   1 61579.4 846.424   1
   1  -3   1 61298.0 842.685   3
  -1  -3  -1 61147.1 856.882   9
  -1  -3  -1 60022.0 876.055   5
   1  -3   2 22155.1 407.853   3
   1  -3   2 21164.9 450.634   1
   1  -3   2 20883.1 380.363   8
   1  -3   3 19156.3 466.000   1
   1  -3   3 19221.7 378.526   8
   1  -3   4 18062.8 391.510   8
   1  -3   4 18032.4 495.319   9
   1  -3   4 18733.7 496.846   1
   1  -3   5 4093.03 172.896   8
   1  -3   5 4389.64 282.411   9
   1  -3   5 4238.60 277.830   1
   1  -3   6 1246.17 225.124   1
   1  -3   6 1474.70 205.980   9
   1  -3   6 1341.49 115.182   8
  -1  -3  -6 1103.93 143.308   6
  -1  -3  -7 52793.8 960.252   6
   1  -3   7 53039.7 1132.59   1
   1  -3   7 52136.4 857.308   8
   1  -3   7 53392.3 1194.22   9
   1  -3   8 15945.3 602.416   1
   1  -3   8 16342.2 631.854   9
   1  -3   9 13251.9 588.415   1
   1  -3   9 13815.0 609.086   9
   1  -3  10 22942.1 808.616   1
   1  -3  11 3900.58 416.015   1
   1  -3  12 2295.51 342.401   3
   1  -3  12 2794.19 398.305   1
  -1  -2  12 13791.5 695.571   9
  -1  -2  12 12909.0 666.600   1
  -1  -2  11 14542.0 675.649   9
  -1  -2  11 13697.6 654.874   1
  -1  -2  10 12903.6 601.711   9
  -1  -2  10 12344.2 603.282   1
  -1  -2   9 4422.70 347.559   9
  -1  -2   9 4336.06 370.828   1
  -1  -2   8 217.186 208.283   1
   1  -2  -8 239.383 116.743   6
  -1  -2   8 380.386 163.770   9
  -1  -2   7 6083.51 375.642   1
  -1  -2   7 6193.52 357.163   9
   1  -2  -7 6139.44 294.557   6
   1  -2  -6 9906.25 356.176   6
  -1  -2   6 9400.63 411.453   9
  -1  -2   6 9773.42 439.642   1
   1  -2  -5 23043.7 542.601   6
  -1  -2   5 23430.3 620.673   9
  -1  -2   5 22320.7 609.453   1
   1  -2  -4 15953.8 413.555   6
   1  -2  -4 15662.3 386.773   4
  -1  -2   4 15328.2 425.969   1
  -1  -2   3 17991.9 412.237   1
   1  -2  -3 19050.0 435.189   6
   1  -2  -3 19680.3 380.236   4
  -1  -2   2 25769.4 428.804   2
  -1  -2   2 25502.9 458.342   1
   1  -2  -2 26694.3 395.135   4
   1  -2  -2 25549.2 500.350   6
   1  -2  -1 9476.12 171.316   1
  -1  -2   1 9739.71 192.987   8
  -1  -2   1 9606.85 206.212   6
   1  -2   1 11726.6 225.753   1
  -1  -2  -1 11749.1 236.497   9
  -1  -2  -1 11449.3 245.121   5
   1  -2   1 11321.2 232.498   8
   1  -2   1 11307.4 230.368   3
   1  -2   2 42056.1 709.659   1
   1  -2   2 44120.8 661.842   8
   1  -2   3 82603.1 1172.10   8
   1  -2   3 81742.5 1291.57   1
   1  -2   3 81146.3 1264.51   9
   1  -2   4 21834.3 560.071   1
   1  -2   4 22479.7 568.299   9
   1  -2   4 22383.5 457.631   8
  -1  -2  -5 29382.0 585.865   6
   1  -2   5 31522.0 736.557   1
   1  -2   5 29901.4 573.961   8
   1  -2   5 32653.1 798.043   9
   1  -2   6 80342.7 1224.53   8
  -1  -2  -6 81634.6 1260.66   6
   1  -2   6 83442.3 1536.85   9
   1  -2   6 82834.8 1462.32   1
  -1  -2  -7 9597.19 312.404   6
   1  -2   7 10789.3 475.280   9
   1  -2   7 9822.90 293.073   8
   1  -2   7 9823.79 459.450   1
   1  -2   8 5700.34 370.690   9
   1  -2   8 6183.70 394.630   1
   1  -2   9 2285.81 325.082   1
   1  -2   9 2134.50 278.689   9
   1  -2  10 1599.25 300.020   1
   1  -2  11 4145.60 428.333   1
   1  -2  12 1946.48 362.191   3
   1  -2  12 1743.26 363.318   1
  -1  -1  12 591.285 233.007   9
  -1  -1  12 616.274 295.721   1
  -1  -1  11 2159.75 301.291   9
  -1  -1  11 2479.73 321.932   1
  -1  -1  10 7341.91 466.108   1
  -1  -1  10 7744.43 477.306   9
  -1  -1   9 3977.78 351.196   1
  -1  -1   9 3797.07 335.947   9
   1  -1  -8 31282.0 739.056   6
  -1  -1   8 33060.2 879.228   1
  -1  -1   8 31969.2 879.878   9
  -1  -1   7 24376.6 711.322   1
   1  -1  -7 25174.8 607.888   6
  -1  -1   7 23535.6 394.624   8
  -1  -1   6 26038.5 707.605   1
  -1  -1   6 26048.4 718.415   9
  -1  -1   6 25223.1 413.971   8
   1  -1  -6 26386.3 597.706   6
   1  -1  -5 19915.5 473.261   6
  -1  -1   5 18827.4 555.052   1
  -1  -1   5 18643.5 323.992   8
   1  -1  -4 831.221 103.559   6
  -1  -1   4 1127.08 160.327   1
   1  -1  -3 5165.54 204.399   6
  -1  -1   3 5129.14 207.118   1
   1  -1  -3 5041.86 162.814   4
  -1  -1   2 27082.8 424.117   2
  -1  -1   2 26435.1 463.090   1
   1  -1  -2 26566.1 494.997   6
   1  -1   1 61780.2 853.066   3
   1  -1   1 62507.0 858.261   8
   1  -1   1 61144.6 846.341   1
  -1  -1  -1 61666.1 883.905   8
  -1  -1  -1 61623.2 859.772   9
   1  -1   2 42053.1 689.392   1
   1  -1   2 42808.3 661.976   8
   1  -1   3 11927.1 358.148   1
   1  -1   3 12356.4 353.197   9
   1  -1   3 12583.2 308.368   8
  -1  -1  -4 3517.97 143.078   6
   1  -1   4 3536.82 241.935   1
   1  -1   4 3122.73 213.131   9
   1  -1   4 3382.88 162.687   8
   1  -1   5 521.682 81.1399   8
   1  -1   5 479.248 172.768   1
  -1  -1  -5 502.707 79.2638   6
   1  -1   5 642.818 154.806   9
   1  -1   6 14741.4 376.609   8
   1  -1   6 15508.0 533.041   1
  -1  -1  -6 14907.6 354.558   6
   1  -1   6 15013.3 541.846   9
  -1  -1  -7 23503.5 490.541   6
   1  -1   7 24188.7 722.902   1
   1  -1   7 24141.9 521.324   8
   1  -1   7 24311.6 734.257   9
   1  -1   8 21319.0 715.547   9
   1  -1   8 20302.5 692.319   1
   1  -1   9 14450.8 621.517   9
   1  -1   9 13727.9 593.707   1
   1  -1  10 21695.8 810.016   9
   1  -1  10 19601.3 756.438   1
   1  -1  11 8466.57 538.523   1
   1  -1  12 4949.01 468.377   3
   1  -1  12 5193.64 470.444   1
  -1   0  12 16680.3 775.206   9
  -1   0  12 15933.9 747.122   1
  -1   0  11 19358.6 795.502   9
  -1   0  11 20179.2 787.627   1
  -1   0  10 9346.93 526.760   9
  -1   0  10 9919.29 523.265   1
  -1   0   9 36638.9 1008.96   9
  -1   0   9 36338.5 969.240   1
   1   0  -8-69.5123 102.116   6
  -1   0   8-201.869 181.617   9
  -1   0   8 61.0711 197.348   1
  -1   0   7 33.4039 155.485   9
  -1   0   7 100.956 54.0961   8
  -1   0   7 60.7547 188.087   1
   1   0  -7-13.7371 101.183   6
  -1   0   6 36621.3 598.814   8
  -1   0   6 36932.3 896.957   9
   1   0  -6 36486.7 730.847   6
  -1   0   6 37622.1 863.806   1
   1   0  -5 42131.2 769.187   6
  -1   0   5 40142.7 871.124   1
   1   0  -4 1545.79 134.347   6
  -1   0   4 1918.42 187.210   1
   1   0  -3 10390.9 287.035   6
  -1   0   3 9986.03 294.247   1
   1   0  -2 27925.0 486.169   6
   1   0  -2 26546.7 416.543   2
  -1   0   2 27009.4 457.154   1
  -1   0  -1 1972.20 88.2052   1
   1   0   1 2073.49 87.7628   3
   1   0   1 2150.92 94.2535   8
  -1   0  -1 1961.70 87.9873   8
   1   0   2 9265.37 253.828   9
   1   0   2 10066.6 265.629   1
   1   0   2 9596.51 248.051   8
   1   0   3 167946. 2314.44   1
   1   0   3 168142. 2333.64   9
   1   0   3 168080. 2246.53   8
   1   0   4 2758.14 151.581   8
   1   0   4 2904.98 206.935   9
   1   0   4 2226.84 203.390   1
  -1   0  -4 2402.12 103.605   6
  -1   0  -5 67912.0 984.170   6
   1   0   5 72647.4 1290.38   1
   1   0   5 70252.4 1093.58   8
   1   0   5 70189.4 1303.59   9
   1   0   6 62650.7 1012.14   8
   1   0   6 65857.0 1240.16   1
   1   0   6 63934.4 1257.50   9
   1   0   7 12863.9 520.396   9
   1   0   7 12860.0 527.604   1
   1   0   7 12452.6 365.480   8
   1   0   8-102.258 234.696   1
   1   0   8 85.4771 166.542   9
   1   0   9-19.7430 166.209   9
   1   0   9-8.88106 227.869   1
   1   0  10 1571.93 277.597   9
   1   0  10 1743.51 310.186   1
   1   0  11 527.461 303.232   1
   1   0  12 5186.18 465.913   3
  -1   1  12 886.439 252.754   9
  -1   1  12 311.814 291.194   1
  -1   1  11 1655.75 325.087   1
  -1   1  11 1642.34 286.908   9
  -1   1  10 6156.43 440.835   9
  -1   1  10 6606.78 439.769   1
  -1   1   9 2368.20 293.100   1
  -1   1   9 2754.88 314.947   9
  -1   1   8 31813.5 865.351   1
   1   1  -8 33390.3 731.697   6
  -1   1   8 33001.7 917.284   9
  -1   1   7 23998.9 691.366   1
  -1   1   7 24614.4 751.909   9
   1   1  -7 24289.5 573.253   6
  -1   1   7 23807.6 480.324   8
   1   1  -6 24018.7 547.304   6
  -1   1   6 24053.1 661.917   1
  -1   1   5 17401.1 517.595   1
   1   1  -5 17540.3 428.979   6
   1   1  -4 583.068 91.0528   6
  -1   1   4 939.743 165.878   1
  -1   1   3 4612.34 220.156   1
   1   1  -3 4907.57 189.081   6
   1   1  -2 26874.9 458.812   6
  -1   1   2 26158.8 452.533   1
   1   1   1 61715.5 849.191   3
   1   1   1 62201.7 884.258   8
   1   1   1 61596.8 854.500   5
  -1   1  -1 60097.1 845.974   1
  -1   1  -1 60835.7 845.600   8
   1   1   2 41283.7 682.579   1
   1   1   2 41811.0 684.219   9
   1   1   2 40383.5 688.232   8
   1   1   3 16236.3 380.973   8
   1   1   3 16880.9 423.942   1
   1   1   3 17475.1 440.783   9
   1   1   4 5037.64 272.862   9
   1   1   4 4920.83 204.918   8
  -1   1  -4 4499.58 117.750   6
   1   1   4 4516.28 254.360   1
   1   1   5 672.015 101.437   8
   1   1   5 709.670 208.602   1
  -1   1  -5 490.018 50.1189   6
   1   1   5 521.256 136.886   9
   1   1   6 13728.0 506.906   9
   1   1   6 13409.6 381.359   8
  -1   1  -6 12807.1 265.636   6
   1   1   7 27478.3 782.816   9
   1   1   7 28533.6 797.270   1
   1   1   7 26296.3 589.261   8
   1   1   8 22531.2 737.464   1
   1   1   8 23170.4 749.490   9
   1   1   9 13916.7 604.403   1
   1   1   9 13272.6 593.664   9
   1   1  10 22958.8 840.981   9
   1   1  10 23117.0 820.765   1
   1   1  11 7133.47 500.886   9
   1   1  11 7853.42 523.148   1
   1   1  12 4432.52 437.877   3
  -1   2  12 13106.5 693.921   9
  -1   2  12 14028.2 698.701   1
  -1   2  11 13525.1 633.986   1
  -1   2  11 13115.8 655.499   9
  -1   2  10 11250.9 559.502   1
  -1   2  10 9263.35 523.645   9
  -1   2   9 3761.47 348.475   1
  -1   2   9 3902.26 351.138   9
  -1   2   8 81.0059 167.091   9
  -1   2   8 286.053 174.854   1
   1   2  -8 267.117 102.695   6
  -1   2   7 6733.85 250.562   8
  -1   2   7 7338.83 384.918   1
  -1   2   7 7178.14 425.721   9
   1   2  -7 6314.35 276.648   6
   1   2  -6 10192.7 333.256   6
  -1   2   6 11082.7 429.636   1
   1   2  -5 20618.9 473.140   6
  -1   2   5 20823.2 557.228   1
   1   2  -5 20538.0 372.798   4
   1   2  -4 18235.3 421.249   6
  -1   2   4 18574.2 479.265   1
   1   2  -4 17911.5 301.849   4
   1   2  -3 17246.7 367.536   6
   1   2  -3 16648.4 264.243   4
  -1   2   3 16906.1 416.143   1
  -1   2   2 25754.3 462.911   1
  -1   2   2 25357.1 371.031   5
   1   2  -2 25115.8 437.822   6
  -1   2   2 26188.0 429.103   4
   1   2  -1 10858.9 221.142   6
   1   2   1 10578.6 222.041   9
   1   2   1 11124.8 274.484   8
  -1   2  -1 10596.0 218.147   8
   1   2   1 10758.7 223.454   3
   1   2   1 10607.8 231.051   5
  -1   2  -1 10602.3 222.667   1
   1   2   2 43156.0 737.831   8
   1   2   2 42934.9 723.654   9
   1   2   2 44255.0 669.463   5
  -1   2  -2 45061.1 663.120   8
   1   2   3 71007.9 1114.63   1
   1   2   3 69193.4 1084.25   8
   1   2   3 69788.9 1159.10   9
   1   2   4 23745.8 605.130   9
   1   2   4 23617.2 511.943   8
   1   2   4 23384.4 578.426   1
   1   2   5 32738.6 635.090   8
   1   2   5 32267.0 771.680   1
   1   2   5 33042.2 769.642   9
   1   2   6 80847.8 1437.16   9
   1   2   6 79552.3 1234.29   8
   1   2   6 82943.3 1468.83   1
   1   2   7 11288.8 367.655   8
   1   2   7 11561.7 491.411   9
   1   2   7 11285.3 502.606   1
   1   2   8 4722.91 364.060   1
   1   2   8 4266.90 330.079   9
   1   2   9 2172.05 269.659   9
   1   2   9 2636.16 320.577   1
   1   2  10 1268.84 273.476   1
   1   2  10 989.372 251.619   9
   1   2  11 2459.00 332.927   9
   1   2  12 1742.73 318.838   3
  -1   3  12 839.711 294.531   1
  -1   3  12 1232.43 311.264   9
  -1   3  11 731.132 235.790   9
  -1   3  11 560.227 273.640   1
  -1   3  10 9022.37 503.394   1
  -1   3  10 8290.94 498.520   9
  -1   3   9 6417.14 411.156   1
  -1   3   9 5785.20 416.623   9
  -1   3   8 21270.0 735.803   9
   1   3  -8 20643.5 531.334   6
  -1   3   8 21501.5 672.823   1
  -1   3   7 29432.6 860.037   9
   1   3  -7 28822.4 627.001   6
  -1   3   7 30311.4 781.996   1
  -1   3   6 2001.89 217.531   1
   1   3  -6 1990.51 159.948   6
  -1   3   5 5104.10 272.723   1
   1   3  -5 4224.56 203.627   6
  -1   3   4 25591.7 583.415   1
   1   3  -4 25538.3 516.799   6
   1   3  -4 25588.5 415.086   4
  -1   3   3 1555.84 149.200   1
   1   3  -3 1377.72 110.880   6
   1   3  -3 1632.25 88.3155   4
   1   3  -2 102078. 1402.44   6
   1   3  -2 104856. 1398.59   4
  -1   3   2 107353. 1434.02   4
  -1   3   2 104091. 1442.88   1
  -1   3   1 23880.9 379.647   1
  -1   3   1 24755.0 393.324   4
   1   3  -1 25237.0 411.628   6
   1   3  -1 24888.4 392.911   8
   1   3   0 24283.9 441.819   8
   1   3   1 58408.9 816.236   3
   1   3   1 58818.8 843.379   5
  -1   3  -1 59516.0 835.211   1
   1   3   1 57012.7 813.360   9
  -1   3  -1 57958.0 817.412   8
   1   3   2 23312.6 472.759   9
   1   3   2 24177.5 504.268   8
   1   3   2 23979.4 418.078   5
   1   3   3 20632.8 468.485   8
   1   3   3 20403.0 388.921   5
   1   3   3 20660.2 517.635   9
   1   3   4 20610.3 485.576   8
   1   3   4 20072.7 524.480   1
   1   3   4 20736.7 554.983   9
   1   3   5 3180.97 270.777   1
   1   3   5 3790.53 252.881   9
   1   3   5 3443.18 205.714   8
   1   3   6 488.685 117.817   8
   1   3   6 745.142 182.342   9
   1   3   6 839.805 252.350   1
   1   3   7 57093.1 1229.46   9
   1   3   7 56906.8 1041.65   8
   1   3   7 60191.5 1267.98   1
   1   3   8 19393.8 677.391   1
   1   3   8 18725.2 669.155   9
   1   3   8 18086.0 504.108   8
   1   3   9 15370.0 635.729   1
   1   3   9 15671.9 648.355   9
   1   3  10 24633.2 868.455   9
   1   3  11 4247.84 395.423   9
   1   3  12 2221.29 338.112   3
  -1   4  12 11657.2 651.403   9
  -1   4  12 11568.1 638.029   1
  -1   4  11 9241.99 528.534   1
  -1   4  11 9538.05 573.122   9
  -1   4  10 4641.12 390.025   9
  -1   4  10 4697.68 399.441   1
  -1   4   9 877.882 236.869   1
  -1   4   9 589.702 215.348   9
  -1   4   8 803.323 125.289   8
  -1   4   8 614.247 191.119   1
  -1   4   8 665.489 201.589   9
  -1   4   7 4755.73 328.112   1
   1   4  -7 4558.48 231.563   6
   1   4  -6 9442.52 319.054   6
  -1   4   6 9864.02 413.437   1
  -1   4   5 2286.56 211.251   1
   1   4  -5 2146.73 156.421   6
   1   4  -4 15124.0 367.330   6
  -1   4   4 15300.5 432.642   1
  -1   4   3 17376.9 426.820   1
   1   4  -3 17479.0 373.808   6
   1   4  -3 18498.2 350.573   4
   1   4  -2 25268.6 467.683   4
   1   4  -2 23624.2 360.032   8
   1   4  -2 23721.5 433.415   6
  -1   4   2 23558.5 431.078   1
  -1   4   1 6336.41 131.008   1
  -1   4   0 27853.9 417.509   2
   1   4   1 27187.1 436.753   3
   1   4   1 25762.6 435.120   9
   1   4   2 6709.85 200.794   5
   1   4   2 6759.14 234.016   9
   1   4   3 20067.6 501.686   9
   1   4   3 19922.5 381.871   5
   1   4   4 83371.4 1405.16   9
   1   4   4 83822.6 1337.74   8
   1   4   4 84233.5 1198.69   5
   1   4   5 70845.8 1297.48   9
   1   4   5 71729.5 1298.10   1
   1   4   5 70188.6 1193.98   8
   1   4   5 71821.4 1079.16   5
   1   4   6 39499.2 913.237   9
   1   4   6 39575.0 719.684   5
   1   4   6 37620.3 944.051   1
   1   4   6 38336.1 798.295   8
   1   4   7 15670.6 406.860   5
   1   4   7 15992.3 610.171   1
   1   4   7 14989.9 463.710   8
   1   4   7 15565.8 581.294   9
   1   4   8 6039.00 419.564   1
   1   4   8 6058.94 290.147   8
   1   4   8 6108.66 387.060   9
   1   4   9 2969.69 323.313   9
   1   4  10 857.719 227.844   9
   1   4  11 3044.57 358.811   9
   1   4  12 7293.99 533.616   3
   1   4  12 8219.40 563.225   9
  -1   5  12-253.521 241.290   9
  -1   5  12-178.180 233.664   1
  -1   5  11 492.260 284.362   1
  -1   5  11 110.313 210.971   9
  -1   5  10 6221.38 452.702   9
  -1   5  10 6006.48 422.937   1
  -1   5   9 19310.4 683.709   1
  -1   5   9 18039.6 716.288   9
  -1   5   8 20821.9 673.459   1
  -1   5   8 19985.8 736.313   9
  -1   5   7 12612.4 499.696   1
   1   5  -7 11416.5 362.355   6
  -1   5   6 11973.8 451.747   1
   1   5  -6 11433.7 362.464   6
  -1   5   5 2494.17 231.036   1
   1   5  -5 2229.76 158.401   6
  -1   5   4 41298.7 814.677   1
   1   5  -4 42065.0 726.714   6
  -1   5   3 11357.6 317.077   1
   1   5  -3 11857.8 292.869   6
  -1   5   2 86926.7 1197.98   1
  -1   5  -1 114206. 1434.78   1
   1   5   1 111131. 1457.01   3
   1   5   1 114454. 1397.25   7
   1   5   2 67013.3 1061.68   9
   1   5   3 26053.3 466.044   5
   1   5   3 26393.0 594.076   9
   1   5   4 4214.65 243.095   9
   1   5   4 3939.38 159.849   5
   1   5   5 4846.31 282.022   9
   1   5   5 4330.22 241.547   8
   1   5   5 4362.20 185.758   5
   1   5   6 19980.4 545.298   8
   1   5   6 19364.0 612.619   9
   1   5   6 20574.3 446.998   5
   1   5   7 16824.6 599.754   9
   1   5   7 15889.3 493.087   8
   1   5   7 17160.0 414.760   5
   1   5   8 20718.5 584.543   8
   1   5   8 20532.1 710.716   9
   1   5   9 14940.9 635.877   9
   1   5  10 9929.01 555.201   9
   1   5  11 2812.45 351.236   9
   1   5  12-66.4337 228.028   3
   1   5  12-100.733 224.486   9
  -1   6  12 5232.80 475.219   9
  -1   6  11 2215.10 326.737   9
  -1   6  11 1731.84 304.811   1
  -1   6  10 9932.67 524.009   1
  -1   6  10 9078.91 539.052   9
  -1   6   9 7892.59 487.859   9
  -1   6   9 8635.70 467.789   1
  -1   6   8 8680.17 497.545   9
  -1   6   8 8987.39 447.959   1
  -1   6   7 6071.54 367.570   1
  -1   6   6 24429.8 679.534   1
   1   6  -6 23347.0 548.965   6
   1   6  -5 10691.8 333.107   6
  -1   6   5 10594.6 413.553   1
  -1   6   4 2126.05 177.324   1
  -1   6   3 28235.2 551.044   1
  -1   6   2 71541.7 1014.92   1
  -1   6  -1 159336. 1955.81   1
   1   6   1 153229. 1972.86   3
   1   6   1 157041. 1925.66   7
   1   6   2 11836.6 337.618   9
   1   6   3 63859.0 1094.59   9
   1   6   4 33409.2 568.975   5
   1   6   4 33518.4 740.715   9
   1   6   5 66122.3 1245.47   9
   1   6   5 69264.1 1010.81   5
   1   6   5 65140.6 1206.09   8
   1   6   6 49084.2 795.793   5
   1   6   6 47494.9 1041.45   9
   1   6   6 46343.3 958.719   8
   1   6   7 14714.3 557.416   9
   1   6   7 13832.0 470.421   8
   1   6   8 11348.4 435.137   8
   1   6   8 11846.7 532.398   9
   1   6   9 4709.96 371.457   9
   1   6  10 668.841 236.494   9
   1   6  11 4187.01 394.150   9
   1   6  12 1608.34 314.221   9
   1   6  12 1139.02 307.123   3
  -1   7  12 88.9837 210.206   9
  -1   7  11 4705.76 421.780   1
  -1   7  11 4644.41 422.897   9
  -1   7  10 4153.96 379.525   1
  -1   7  10 4172.67 382.725   9
  -1   7   9 4695.56 403.714   9
  -1   7   9 5277.66 389.312   1
  -1   7   8 4959.86 395.557   9
  -1   7   8 5164.06 376.312   1
  -1   7   7 10476.6 471.663   1
  -1   7   6 21067.5 643.297   1
  -1   7   5 53135.6 1035.70   1
  -1   7   4 42658.9 811.285   1
  -1   7   3 76524.7 1161.38   1
   1   7   1 6997.55 176.973   3
   1   7   1 6887.92 208.853   9
   1   7   1 6881.64 155.246   7
   1   7   2 10826.2 320.000   9
   1   7   2 11312.0 255.636   7
   1   7   3 21964.4 537.076   9
   1   7   4 25632.0 634.816   9
   1   7   5 5396.50 307.168   9
   1   7   6 44441.4 992.772   9
   1   7   6 44177.1 952.842   8
   1   7   7 13712.3 541.359   9
   1   7   7 12204.3 465.518   8
   1   7   8 26542.8 818.627   9
   1   7   8 26494.5 710.206   8
   1   7   9 13188.5 595.838   9
   1   7  10 4063.62 362.985   9
   1   7  11 4081.84 401.534   9
   1   7  12 22.3466 258.992   3
   1   7  12 218.530 225.939   9
  -1   8  12 868.643 272.143   9
  -1   8  11 5861.81 468.417   9
  -1   8  10 12709.2 604.833   1
  -1   8  10 12274.1 629.103   9
  -1   8   9 15063.1 615.029   1
  -1   8   9 13216.3 634.980   9
  -1   8   8 35979.7 1048.89   9
  -1   8   8 38681.9 975.569   1
  -1   8   7 5032.88 361.702   1
  -1   8   6 8643.13 421.503   1
  -1   8   5 841.068 176.721   1
  -1   8   4 2537.11 191.241   1
   1   8   1 104205. 1350.32   7
   1   8   1 102631. 1363.34   3
   1   8   2 6341.59 242.629   9
   1   8   3 98450.9 1536.36   9
   1   8   4 63268.5 1153.70   9
   1   8   5 11765.9 445.670   9
   1   8   6 14488.5 520.483   8
   1   8   6 14969.3 535.255   9
   1   8   7 13529.4 498.285   8
   1   8   7 13562.3 543.527   9
   1   8   8 13514.2 577.483   9
   1   8   8 12547.7 487.099   8
   1   8   9 797.986 209.944   9
   1   8  10 5801.65 441.078   9
   1   8  11 5615.74 457.184   9
   1   8  12 2118.84 346.738   3
  -1   9  12 1228.84 296.245   9
  -1   9  11 476.740 226.306   9
  -1   9  10 7531.55 505.747   9
  -1   9   9 4837.00 418.164   9
  -1   9   8 20624.3 707.420   1
  -1   9   8 17626.6 738.690   9
  -1   9   7 11274.8 506.449   1
  -1   9   6 21159.2 638.485   1
  -1   9   5 26267.4 649.206   1
   1   9   1 20082.6 351.545   3
   1   9   2 30182.5 530.641   3
   1   9   3 47068.6 894.296   9
   1   9   4 64066.2 1171.87   9
   1   9   5 3623.31 266.756   9
   1   9   6 23230.2 685.073   9
   1   9   7 24494.1 717.793   8
   1   9   7 26114.9 769.590   9
   1   9   8 41250.0 1060.19   9
   1   9   8 39498.7 960.147   8
   1   9   9 21094.7 768.605   9
   1   9  10 3653.32 355.464   9
   1   9  11 247.590 210.926   9
  -1  10  12 2532.21 349.473   9
  -1  10  11 5414.68 471.062   9
  -1  10  10 8795.45 538.868   9
  -1  10   9 1276.79 256.005   9
  -1  10   8 5166.50 411.809   9
   1  10  -5 29881.6 436.389   8
  -1  10   0 32520.9 473.672   3
   1  10   1 77649.3 1053.17   3
   1  10   2 217205. 2800.81   3
   1  10   3 50075.0 940.860   9
   1  10   4 45476.1 928.574   9
   1  10   5 42333.4 936.024   9
   1  10   6 47457.6 1056.23   9
   1  10   7 17205.4 615.372   9
   1  10   7 15721.5 582.294   8
   1  10   8 8794.40 440.303   8
   1  10   8 9633.29 494.899   9
   1  10   9 4314.77 362.400   9
   1  10   9 4187.73 319.202   8
   1  10  10 3392.17 344.601   9
   1  10  11 254.228 241.699   3
   1  10  11 772.466 248.603   9
  -1  11  12 666.446 251.574   9
  -1  11  11 2573.33 352.297   9
  -1  11  10 10132.6 594.764   9
  -1  11   9 38010.1 1125.76   9
   1  11  -5 9104.02 201.917   8
  -1  11   0 31473.3 456.794   3
   1  11   1 77857.3 1055.79   3
   1  11   2 215470. 2782.33   3
   1  11   3 59004.0 1059.80   9
   1  11   4 8943.21 371.692   9
   1  11   5 4946.65 306.968   9
   1  11   6 8097.16 403.430   9
   1  11   7 6604.27 392.325   9
   1  11   7 6765.46 398.070   8
   1  11   8 4230.33 327.290   8
   1  11   8 4391.17 343.199   9
   1  11   9 14688.5 641.994   9
   1  11   9 14676.2 578.502   8
   1  11  10 3605.06 370.967   9
   1  11  11 990.169 256.084   9
   1  11  11 858.229 253.597   3
  -1  12  11 2976.13 369.599   9
  -1  12  10 4636.89 418.774   9
  -1  12   9 5420.81 451.695   9
  -1  12   0 11127.7 198.898   3
   1  12   1 37430.4 567.114   3
   1  12   2 51319.9 802.026   3
   1  12   4 29269.1 713.139   9
   1  12   5 34380.7 833.712   9
   1  12   6 4214.47 303.647   9
   1  12   7 7020.67 396.881   9
   1  12   8 1286.20 219.214   8
   1  12   8 1494.51 232.972   9
   1  12   9 468.135 197.566   9
   1  12   9 418.064 189.419   8
   1  12  10 3200.60 351.732   9
   1  12  11 1743.21 322.434   3
   1  12  11 1732.19 297.319   9
  -1  13  11 634.931 248.654   9
  -1  13  10 615.435 236.413   9
  -1  13   9 7160.78 489.825   9
   1  13  -1 19954.4 296.192   9
  -1  13   0 2121.66 67.9496   3
   1  13   1 7697.84 186.341   3
   1  13   2 16732.9 356.516   3
   1  13   3 29253.4 578.984   3
   1  13   4 44881.7 942.267   9
   1  13   5 8056.21 386.457   9
   1  13   6 7807.10 402.459   9
   1  13   7 13324.7 553.818   9
   1  13   8 12999.2 587.015   8
   1  13   8 14421.1 606.946   9
   1  13   9 4251.51 367.764   9
   1  13   9 3438.63 321.072   8
   1  13  10 2475.96 307.480   9
   1  13  10 3346.06 344.987   3
   1  13  11 447.918 226.906   3
   1  13  11 182.732 197.421   9
  -1  14  11 1246.03 298.750   9
  -1  14  10 1218.83 263.329   9
  -1  14   9 381.329 229.507   9
   1  14  -1 25853.5 372.788   9
  -1  14   0 49744.5 650.301   3
   1  14   2 41565.8 675.758   3
   1  14   3 20056.0 453.121   3
   1  14   4 11493.3 439.802   9
   1  14   5 2364.16 231.399   9
   1  14   6 5225.69 334.455   9
   1  14   7 881.199 193.421   9
   1  14   8 1500.58 271.001   8
   1  14   8 1522.71 240.449   9
   1  14   9 1864.34 267.358   8
   1  14   9 2347.32 304.500   9
   1  14  10 1763.07 276.110   3
   1  14  10 1649.93 273.770   9
   1  14  11 7789.31 515.852   3
   1  14  11 7341.64 517.527   9
  -1  15  11 1460.52 293.619   9
  -1  15  10 1443.64 276.016   9
  -1  15   9 519.250 227.547   9
   1  15  -1 26544.5 384.633   9
   1  15   2 9162.23 244.810   3
   1  15   3 28034.3 563.355   3
   1  15   4 14678.7 422.534   3
   1  15   4 14988.7 504.290   9
   1  15   5 12875.0 488.813   9
   1  15   6 10938.2 471.136   9
   1  15   7 4584.14 335.146   9
   1  15   8 609.554 200.385   9
   1  15   8 80.3794 186.840   8
   1  15   9 562.095 218.694   3
   1  15   9 383.068 205.124   9
   1  15   9 656.788 220.583   8
   1  15  10 921.381 240.268   3
   1  15  10 1216.46 245.663   9
   1  15  11 3448.11 391.075   3
   1  15  11 3113.51 366.671   9
  -1  16  11 328.296 247.150   9
  -1  16  10 1598.41 282.947   9
  -1  16   9 466.777 249.293   9
   1  16  -1 36370.7 505.909   9
   1  16   2 45418.4 722.855   3
   1  16   3 23165.1 495.137   3
   1  16   4 11510.5 366.040   3
   1  16   4 11517.8 443.642   9
   1  16   5 1555.97 183.469   3
   1  16   5 1648.93 204.280   9
   1  16   6 8988.96 429.602   9
   1  16   7 3115.24 285.642   9
   1  16   8 3647.52 332.785   3
   1  16   8 3265.56 345.405   8
   1  16   8 3441.15 320.494   9
   1  16   9 141.597 186.498   3
   1  16   9 208.963 199.817   9
   1  16   9 34.5927 184.687   8
   1  16  10 610.059 219.240   9
   1  16  10 629.703 240.065   3
   1  16  11 896.530 268.067   3
   1  16  11 635.019 217.003   9
  -1  17  11 112.789 210.659   9
  -1  17  10 365.944 231.444   9
  -1  17   9 133.564 226.154   9
   1  17  -1 50666.9 679.186   9
   1  17   2 2876.50 136.261   3
   1  17   3 11718.9 326.080   3
   1  17   4 8124.49 368.708   9
   1  17   4 8568.03 314.858   3
   1  17   5 11668.2 418.540   3
   1  17   5 11851.1 477.371   9
   1  17   6 2565.63 242.744   9
   1  17   6 2737.01 252.938   3
   1  17   7 759.261 175.758   9
   1  17   7 901.513 224.394   3
   1  17   8 1211.06 218.319   9
   1  17   8 1415.99 270.187   8
   1  17   8 1235.50 242.728   3
   1  17   9 1592.72 272.957   9
   1  17   9 1244.55 248.200   8
   1  17   9 1172.80 245.334   3
   1  17  10 851.523 246.563   3
   1  17  10 1012.82 257.954   9
   1  17  11 3984.09 393.232   3
   1  17  11 3915.09 396.719   9
  -1  18  11 402.165 212.427   9
  -1  18  10 262.274 222.274   9
  -1  18   9 1634.59 312.637   9
   1  18   2 20099.6 398.093   3
   1  18   3 4130.49 189.062   3
   1  18   4 673.040 125.508   3
   1  18   4 665.049 141.807   9
   1  18   5 9628.80 375.151   3
   1  18   5 9478.50 423.265   9
   1  18   6 6933.33 367.340   3
   1  18   6 7596.00 406.965   9
   1  18   7 443.425 197.451   3
   1  18   7 261.099 156.183   9
   1  18   8-127.321 172.752   9
   1  18   8 202.441 180.440   3
   1  18   9 368.898 222.953   3
   1  18   9 374.621 207.005   9
   1  18   9-4.75874 211.452   8
   1  18  10 1549.08 286.037   3
   1  18  10 1795.73 289.975   9
   1  18  11 2694.61 344.565   9
   1  18  11 2675.43 348.248   3
  -1  19  11 806.699 252.782   9
  -1  19  10-88.7269 233.058   9
  -1  19   9 1284.00 280.188   9
   1  19   3 4017.08 250.768   9
   1  19   3 3816.48 182.384   3
   1  19   4 24279.5 560.396   3
   1  19   4 23466.7 656.313   9
   1  19   5 7380.37 371.927   9
   1  19   5 6791.28 315.183   3
   1  19   6 6932.75 386.298   9
   1  19   6 6887.46 361.470   3
   1  19   7 412.713 172.818   3
   1  19   7 327.730 170.417   9
   1  19   8 1330.66 229.646   9
   1  19   8 1884.74 260.638   3
   1  19   9 1276.23 243.375   3
   1  19   9 1945.34 335.277   8
   1  19   9 1591.15 268.981   9
   1  19  10 0.20657 191.511   9
   1  19  10 114.195 194.760   3
  -1  20  10 102.668 196.010   9
  -1  20   9 3005.53 360.872   9
  -1  20   8 10959.6 616.365   9
   1  20   3 4522.36 265.724   9
   1  20   4 4461.54 285.368   9
   1  20   5 2768.16 245.544   9
   1  20   6-160.588 160.159   9
   1  20   7 1257.66 218.955   9
   1  20   8 100.665 167.617   9
   1  20   9 160.840 178.708   9
   1  20   9 216.693 239.781   8
   1  20  10 2924.19 339.946   9
  -1  21  10 410.885 217.041   9
  -1  21   9 983.355 282.483   9
  -1  21   8-144.665 227.761   9
   1  21   4 5115.52 289.707   9
   1  21   5 10372.2 447.246   9
   1  21   6 3959.56 310.732   9
   1  21   7 299.817 165.305   9
   1  21   8 187.609 168.686   9
   1  21   9 849.248 269.531   8
   1  21   9 1656.17 270.014   9
  -1  22  10 223.013 219.712   9
  -1  22   9 1299.95 284.748   9
  -1  22   8 1453.14 266.516   9
   1  22   9 1841.72 345.421   8
   1  22  10 257.753 247.958   8
  -1  23  10 861.402 246.205   9
  -1  23   9 804.385 264.717   9
  -1  23   8 755.733 255.333   9
   1  23   9-257.473 255.062   8
   1  24   9 1762.40 372.263   8
  -2 -34   1 2537.36 438.420   2
   2 -34   1 5932.91 516.695   7
   2 -34   2 3144.64 442.725   7
  -2 -33   4 15065.3 774.041   4
   2 -33  -3 14906.7 807.708   4
  -2 -33   3 16002.2 813.946   2
  -2 -33   3 14272.0 762.567   4
   2 -33  -2 9679.72 674.177   4
  -2 -33   2 9911.54 660.591   2
  -2 -33   2 11714.2 728.974   4
  -2 -33   1 1828.85 402.801   4
  -2 -33   1 1430.26 396.900   2
   2 -33  -1 619.000 348.478   4
   2 -33   0 3869.56 431.629   7
   2 -33   0 3539.83 474.054   4
  -2 -33   0 4238.34 551.271   4
  -2 -33  -1-7.23822 335.017   4
   2 -33   1 159.385 265.265   7
   2 -33   2 2689.04 396.410   7
   2 -33   2 4064.66 445.321   2
   2 -33   3 2410.33 375.282   7
  -2 -32   5 3756.01 417.383   4
   2 -32  -5 4288.90 514.461   4
  -2 -32   4-31.5972 277.671   4
   2 -32  -4 442.419 344.620   4
  -2 -32   4 374.017 352.817   2
   2 -32  -3 734.035 343.164   4
  -2 -32   3 1167.68 383.983   2
  -2 -32   3 1017.62 337.265   4
  -2 -32   2 1126.05 363.953   2
  -2 -32   2 1230.34 387.289   4
   2 -32  -2 511.026 333.750   4
   2 -32  -1 4045.71 473.172   4
  -2 -32   1 4383.87 489.669   4
   2 -32  -1 4674.58 455.486   7
   2 -32   0 4438.54 443.590   7
  -2 -32   0 5023.80 542.164   4
   2 -32   0 5003.46 477.852   4
  -2 -32  -1 1919.75 471.694   4
   2 -32   1 1966.67 333.708   2
   2 -32   1 2013.98 360.656   7
  -2 -32  -2 4670.37 618.113   4
   2 -32   2 3419.14 435.599   7
   2 -32   2 4051.57 418.849   2
   2 -32   3 836.481 334.338   7
  -2 -32  -3 614.349 492.416   4
   2 -32   4 4118.79 445.779   7
   2 -31  -6 1323.76 420.037   4
  -2 -31   5 7009.47 525.345   4
  -2 -31   5 6947.46 579.997   2
   2 -31  -5 6913.47 600.524   4
  -2 -31   4 11141.2 669.332   2
  -2 -31   4 10763.6 635.292   4
   2 -31  -4 10534.5 694.485   4
  -2 -31   3 18500.8 834.822   4
   2 -31  -3 17783.5 860.781   4
  -2 -31   2 8329.51 597.203   4
  -2 -31   2 8331.24 584.251   2
   2 -31  -2 8743.63 608.059   4
   2 -31  -1 8710.99 606.995   4
  -2 -31   1 9844.49 676.844   4
   2 -31  -1 8974.83 570.720   7
  -2 -31   0 5149.16 549.502   4
   2 -31   0 5497.30 517.437   4
   2 -31   0 4864.74 447.725   7
   2 -31   1 7335.29 501.661   2
  -2 -31  -1 6579.74 635.361   4
   2 -31   1 6118.27 489.363   7
  -2 -31  -2 6862.61 705.771   4
   2 -31   2 6491.73 529.665   7
   2 -31   2 6909.99 512.039   2
   2 -31   3 3377.03 395.910   7
  -2 -31  -3 2717.79 552.630   4
   2 -31   4 652.090 298.814   7
  -2 -31  -4 1199.98 555.360   4
  -2 -30   7 1733.55 315.653   7
   2 -30  -7 868.871 343.186   4
   2 -30  -6 4398.57 563.178   4
  -2 -30   6 4656.23 428.378   7
  -2 -30   5 4993.12 457.323   4
   2 -30  -5 4526.73 501.286   4
  -2 -30   5 5386.50 495.717   2
   2 -30  -4 1344.83 347.141   4
  -2 -30   4 1736.88 364.858   4
   2 -30  -3 398.050 322.672   4
  -2 -30   3 548.196 276.301   4
  -2 -30   3 584.118 375.327   2
  -2 -30   2 751.145 300.794   4
   2 -30  -2 863.255 306.907   4
  -2 -30   2 659.279 319.757   2
  -2 -30   1 10072.5 690.202   4
   2 -30  -1 10383.1 645.340   4
   2 -30  -1 10837.5 598.324   7
   2 -30   0 6209.81 440.220   2
  -2 -30   0 6137.00 612.518   4
   2 -30   0 5947.19 461.205   7
   2 -30   0 5827.29 503.783   4
   2 -30   1 4222.34 426.338   7
   2 -30   1 4117.21 408.480   2
  -2 -30  -1 4793.40 556.035   4
  -2 -30  -2 2340.87 507.871   4
   2 -30   2 2265.26 338.713   7
   2 -30   2 2572.47 366.892   2
   2 -30   3 1717.78 337.927   7
  -2 -30  -3 1412.11 578.925   4
  -2 -30  -4 3743.02 679.794   4
   2 -30   4 4277.12 456.628   7
  -2 -30  -5 3131.29 691.831   4
   2 -30   5 3692.57 436.382   7
   2 -29  -7 5177.13 558.777   4
  -2 -29   7 5918.51 476.193   7
   2 -29  -6 3649.92 503.582   4
  -2 -29   6 3872.69 454.976   2
  -2 -29   6 4138.36 408.361   7
  -2 -29   5 6100.91 448.954   7
  -2 -29   5 5628.60 451.424   4
   2 -29  -5 5578.44 535.650   4
  -2 -29   5 6530.71 543.609   2
   2 -29  -4 10849.8 670.100   4
  -2 -29   4 11179.7 655.385   2
  -2 -29   4 10797.3 602.023   4
   2 -29  -3 4794.07 481.463   4
  -2 -29   3 4871.58 483.902   2
  -2 -29   3 4253.29 428.491   4
  -2 -29   2 11064.8 648.643   4
  -2 -29   2 10606.6 629.176   2
   2 -29  -2 10218.5 630.284   4
   2 -29  -1 13031.3 689.350   4
   2 -29  -1 12943.7 642.220   7
  -2 -29   1 12851.3 730.789   4
   2 -29  -1 13050.5 589.573   2
   2 -29   0 3204.67 387.542   7
  -2 -29   0 3474.46 517.835   4
   2 -29   0 2601.18 326.359   2
   2 -29   0 3019.53 390.851   4
  -2 -29  -1 6288.00 626.550   4
   2 -29   1 6307.27 456.836   2
   2 -29   1 5556.01 455.027   7
  -2 -29  -2 7305.16 710.411   4
   2 -29   2 8250.57 505.638   2
   2 -29   2 7554.30 514.808   7
  -2 -29  -3 3023.63 562.588   4
   2 -29   3 2164.61 358.293   7
   2 -29   4 4799.73 443.669   7
  -2 -29  -4 4557.94 714.068   4
   2 -29   5 256.495 261.218   7
  -2 -29  -5-192.459 521.313   4
   2 -29   6 1651.66 384.378   7
  -2 -29  -6 1668.19 665.450   4
   2 -28  -7 1177.54 331.828   6
  -2 -28   7 1486.93 288.147   7
   2 -28  -7 1338.91 386.168   4
  -2 -28   7 1569.45 408.875   2
  -2 -28   6 2331.62 320.428   7
   2 -28  -6 2147.96 422.000   4
  -2 -28   5 5513.85 419.876   7
   2 -28  -5 3917.86 477.093   4
  -2 -28   5 4237.55 447.365   2
  -2 -28   5 5347.19 422.041   1
  -2 -28   5 4407.82 407.185   4
   2 -28  -4-32.2253 294.130   4
  -2 -28   4 308.150 211.839   7
  -2 -28   4-393.570 238.421   4
  -2 -28   4-361.701 237.950   1
  -2 -28   4 442.963 279.825   2
  -2 -28   3 273.262 245.249   4
   2 -28  -3 360.126 313.244   4
  -2 -28   3 295.536 230.308   1
  -2 -28   2 3475.41 413.472   4
  -2 -28   2 3953.38 351.362   1
   2 -28  -2 3999.06 446.864   4
   2 -28  -1 4748.39 369.893   2
  -2 -28   1 4504.69 491.994   4
  -2 -28   1 5081.77 386.421   1
   2 -28  -1 4839.10 412.917   7
   2 -28  -1 5670.27 479.129   4
  -2 -28   0 4717.64 518.608   4
   2 -28   0 4778.46 461.596   4
   2 -28   0 4726.90 381.107   2
   2 -28   0 4664.72 405.064   7
   2 -28   1 10786.6 628.690   4
   2 -28   1 8884.78 547.327   7
   2 -28   1 9729.83 532.318   2
  -2 -28  -1 10161.7 717.706   4
   2 -28   2 4006.17 380.923   2
  -2 -28  -2 3649.61 556.070   4
   2 -28   2 3414.51 387.609   7
  -2 -28  -3 3876.39 665.075   4
   2 -28   3 2523.22 349.152   7
   2 -28   4 919.559 305.890   7
  -2 -28  -4-212.870 565.207   4
   2 -28   5 2032.68 356.539   7
  -2 -28  -5 1777.71 660.935   4
  -2 -28  -6 2488.82 753.633   4
   2 -28   6 1770.17 328.159   7
  -2 -28  -7 7547.19 912.626   4
  -2 -27   8 6158.86 507.971   7
  -2 -27   8 5809.15 493.433   1
   2 -27  -7 3538.11 470.694   4
  -2 -27   7 4534.84 428.728   1
   2 -27  -7 5080.77 552.129   6
  -2 -27   7 5132.30 518.950   2
  -2 -27   7 4767.24 430.797   7
  -2 -27   6 160.958 248.838   1
   2 -27  -6 155.484 328.317   4
  -2 -27   6 647.737 254.305   7
  -2 -27   6 660.240 357.417   2
  -2 -27   5 3410.84 365.049   4
  -2 -27   5 3492.55 434.638   2
   2 -27  -5 3273.42 441.928   4
  -2 -27   5 3100.17 330.481   7
  -2 -27   5 3959.71 379.056   1
  -2 -27   4 8335.74 461.158   7
  -2 -27   4 6974.74 481.975   4
   2 -27  -4 8151.23 572.337   4
  -2 -27   4 8044.43 551.383   2
  -2 -27   4 7713.72 466.530   1
  -2 -27   3 8562.54 445.189   7
   2 -27  -3 7341.63 525.248   4
  -2 -27   3 7571.83 541.862   2
  -2 -27   3 7828.84 462.350   1
  -2 -27   3 7901.85 525.924   4
  -2 -27   2 2886.58 393.419   4
  -2 -27   2 3400.90 329.841   1
   2 -27  -2 3471.97 399.806   4
   2 -27  -2 2924.01 309.654   2
   2 -27  -2 2742.67 333.952   7
   2 -27  -1 4062.40 343.408   2
  -2 -27   1 4099.09 450.719   4
   2 -27  -1 4077.78 363.912   7
   2 -27  -1 4314.34 417.457   4
  -2 -27   0 5210.08 550.351   4
   2 -27   0 4577.71 412.293   4
   2 -27   0 4991.04 386.064   2
   2 -27   0 4435.36 395.733   7
   2 -27   1 17531.0 674.582   2
   2 -27   1 16988.2 747.233   4
   2 -27   1 16464.2 702.001   7
  -2 -27  -1 18510.7 907.726   4
  -2 -27  -2 14928.8 879.703   4
   2 -27   2 14882.9 628.866   2
   2 -27   2 12519.8 615.557   7
   2 -27   3 6523.78 474.793   7
   2 -27   3 7759.11 504.022   2
  -2 -27  -3 6273.97 656.875   4
  -2 -27  -4 748.996 540.562   4
   2 -27   4 519.034 230.501   7
   2 -27   5 67.2473 241.629   7
  -2 -27  -5 300.670 518.236   4
  -2 -27  -6 2963.40 734.749   4
   2 -27   6 3064.62 403.568   7
  -2 -27  -7 3184.83 687.516   4
  -2 -26   9 453.242 299.994   1
  -2 -26   8 4456.29 446.981   7
  -2 -26   8 3804.59 422.252   1
   2 -26  -8 3863.09 523.439   6
  -2 -26   7 7178.14 489.594   7
   2 -26  -7 6488.62 582.075   4
  -2 -26   7 6426.22 533.446   2
  -2 -26   7 7485.27 507.230   1
   2 -26  -7 6971.51 619.441   6
   2 -26  -6 5085.77 526.344   4
  -2 -26   6 5953.73 488.459   2
  -2 -26   6 4724.07 408.247   1
  -2 -26   6 5597.87 416.738   7
  -2 -26   5 3779.40 349.994   7
  -2 -26   5 3810.64 371.913   4
  -2 -26   5 3875.39 403.571   2
  -2 -26   5 3663.33 356.900   1
   2 -26  -5 3365.04 447.582   4
  -2 -26   4 2226.29 308.811   1
  -2 -26   4 1650.06 246.143   7
   2 -26  -4 1784.76 359.241   4
  -2 -26   4 2265.12 378.725   2
  -2 -26   4 1778.93 311.727   4
  -2 -26   3 6706.08 508.657   2
   2 -26  -3 6140.98 483.555   4
  -2 -26   3 6114.66 467.448   4
  -2 -26   3 6479.48 428.195   1
  -2 -26   3 6380.16 382.147   7
   2 -26  -2 1086.99 278.085   4
  -2 -26   2 1072.22 333.195   4
   2 -26  -2 1161.59 260.367   7
   2 -26  -2 889.143 249.664   2
  -2 -26   2 1153.62 252.841   1
  -2 -26   2 1936.36 248.296   7
   2 -26  -1 6455.09 493.290   4
  -2 -26   1 5793.70 509.878   4
   2 -26  -1 5938.58 418.448   7
   2 -26  -1 6115.79 406.695   2
   2 -26   0 9833.37 578.302   4
   2 -26   0 8935.03 500.450   7
  -2 -26   0 9738.43 651.012   4
   2 -26   0 9706.03 481.818   2
   2 -26   1 9097.71 510.762   7
   2 -26   1 10394.9 585.055   4
  -2 -26  -1 10460.4 724.007   4
   2 -26   1 10092.1 510.842   2
   2 -26   2 3812.51 371.366   2
   2 -26   2 4167.38 370.605   7
  -2 -26  -2 2923.00 530.554   4
   2 -26   3 10259.1 572.398   7
   2 -26   3 11758.3 590.812   2
  -2 -26  -3 10796.2 821.750   4
   2 -26   4 14121.2 663.694   7
  -2 -26  -4 12992.2 914.774   4
  -2 -26  -5 7472.11 863.574   4
   2 -26   5 7510.56 511.698   7
  -2 -26  -6 9009.97 937.880   4
   2 -26   6 9648.32 578.269   7
  -2 -26  -7 4709.58 783.442   4
   2 -26   7 5317.43 483.667   7
  -2 -26  -8 3790.67 677.423   4
  -2 -25   9 2787.57 421.986   1
   2 -25  -9 2339.36 419.292   6
  -2 -25   8 7085.64 528.704   1
   2 -25  -8 6845.54 619.196   6
   2 -25  -7 1573.73 335.214   6
  -2 -25   7 1632.03 295.244   1
   2 -25  -7 1613.32 383.186   4
  -2 -25   7 1775.82 275.484   7
  -2 -25   7 1712.53 351.613   2
  -2 -25   6 1699.82 263.091   7
   2 -25  -6 1525.61 376.372   4
  -2 -25   6 1859.20 322.505   2
  -2 -25   6 1829.59 302.746   1
  -2 -25   5 2285.57 265.935   7
   2 -25  -5 2227.08 391.152   4
  -2 -25   5 2308.12 303.868   4
  -2 -25   5 2334.13 309.860   1
  -2 -25   5 2270.62 358.322   2
   2 -25  -4 6154.25 476.579   4
  -2 -25   4 6663.05 430.736   1
  -2 -25   4 6445.50 394.883   7
  -2 -25   4 6432.19 484.229   2
  -2 -25   4 6102.14 442.148   4
  -2 -25   3 3071.13 273.127   7
  -2 -25   3 3371.57 322.944   1
  -2 -25   3 3586.33 409.210   2
   2 -25  -3 2743.14 357.412   4
  -2 -25   3 3498.87 378.268   4
  -2 -25   2 14453.3 573.211   1
  -2 -25   2 14267.7 691.057   4
   2 -25  -2 14892.9 623.161   7
  -2 -25   2 14692.0 539.174   7
   2 -25  -2 14134.6 667.797   4
   2 -25  -1 4747.44 359.746   2
  -2 -25   1 4626.48 490.387   4
   2 -25  -1 4718.22 408.327   4
   2 -25  -1 5072.20 386.549   7
   2 -25   0 15737.4 600.324   2
   2 -25   0 15140.6 670.961   4
  -2 -25   0 14915.7 767.662   4
   2 -25   0 14899.7 623.984   7
   2 -25   1 15632.7 606.750   2
  -2 -25  -1 15543.2 826.525   4
   2 -25   1 15692.2 644.177   7
  -2 -25  -2 12099.1 797.848   4
   2 -25   2 11706.2 536.244   2
   2 -25   2 12082.2 575.221   7
   2 -25   3 16861.1 695.199   7
   2 -25   3 19418.8 718.687   2
  -2 -25  -3 18298.0 989.591   4
   2 -25   4 4888.54 416.380   7
  -2 -25  -4 4983.33 735.926   4
   2 -25   5 2324.02 315.129   7
  -2 -25  -5 2066.49 692.618   4
   2 -25   6-391.965 300.519   7
  -2 -25  -6-229.425 717.660   4
   2 -25   7 1093.85 325.819   7
  -2 -25  -7 2423.02 727.398   4
  -2 -25  -8 3637.14 739.489   4
   2 -24  -9 1503.77 387.495   6
  -2 -24   9 1459.48 355.526   1
  -2 -24   8 614.471 289.856   1
   2 -24  -8 318.708 284.957   6
  -2 -24   7 138.470 237.416   1
   2 -24  -7 764.436 315.395   6
  -2 -24   7 168.033 271.318   2
   2 -24  -7 438.620 311.264   4
   2 -24  -6 2241.71 393.696   4
  -2 -24   6 2348.00 283.216   7
  -2 -24   6 2184.56 302.415   1
  -2 -24   6 2409.16 378.261   2
   2 -24  -5 7080.76 524.276   4
  -2 -24   5 7465.32 426.910   7
  -2 -24   5 8076.19 518.805   2
  -2 -24   5 7375.81 447.300   4
  -2 -24   5 7446.73 449.460   1
  -2 -24   4 7148.36 398.956   7
  -2 -24   4 6152.50 418.616   4
  -2 -24   4 6683.53 421.639   1
  -2 -24   4 7052.30 485.936   2
   2 -24  -4 6173.10 475.881   4
  -2 -24   3 3863.51 392.170   4
   2 -24  -3 3913.37 394.523   4
  -2 -24   3 4269.02 424.553   2
  -2 -24   3 4095.09 306.611   7
  -2 -24   3 3671.88 324.444   1
  -2 -24   2 21768.6 645.474   7
  -2 -24   2 22773.8 709.714   1
   2 -24  -2 21229.6 728.918   7
  -2 -24   2 22470.3 833.141   4
   2 -24  -2 21426.8 789.505   4
  -2 -24   1 12049.6 658.403   4
   2 -24  -1 12176.1 506.595   2
  -2 -24   1 11945.2 443.480   7
   2 -24  -1 12188.1 545.035   7
   2 -24  -1 12151.8 608.383   4
   2 -24   0 20405.6 759.587   4
  -2 -24   0 20421.4 877.758   4
   2 -24   0 20857.4 675.022   2
   2 -24   0 18889.7 683.005   7
   2 -24   1 14265.5 565.588   2
   2 -24   1 11717.2 604.009   4
   2 -24   1 11466.5 559.630   7
  -2 -24  -1 13346.0 782.087   4
   2 -24   2 1658.49 288.668   7
  -2 -24  -2 1314.75 460.133   4
   2 -24   3 15935.9 643.598   2
   2 -24   3 14236.8 626.805   7
  -2 -24  -3 14261.2 918.614   4
   2 -24   4 11573.3 577.421   7
  -2 -24  -4 10469.9 836.930   4
   2 -24   5 19120.5 760.665   7
  -2 -24  -5 19576.7 1167.67   4
   2 -24   6 13014.4 646.520   7
  -2 -24  -6 13653.8 1087.50   4
   2 -24   7 6404.15 503.017   7
  -2 -24  -7 5257.85 803.355   4
   2 -24   8 4525.79 455.017   7
  -2 -24  -8 4729.75 739.537   4
   2 -23 -10 1302.34 329.548   6
  -2 -23  10 1386.49 384.222   1
   2 -23  -9 1750.42 369.101   6
  -2 -23   9 2076.38 367.994   1
   2 -23  -8 188.693 258.450   6
  -2 -23   8 403.453 262.233   1
  -2 -23   7 1178.14 284.393   1
   2 -23  -7 703.359 353.420   4
  -2 -23   7 951.408 310.936   2
   2 -23  -7 1197.01 318.554   6
  -2 -23   6 1969.43 293.628   1
   2 -23  -6 2394.00 395.738   4
  -2 -23   6 2628.67 382.163   2
   2 -23  -5 1928.78 338.450   4
  -2 -23   5 1906.39 275.030   4
  -2 -23   5 2392.51 350.785   2
  -2 -23   5 2846.88 277.676   7
  -2 -23   5 2578.09 314.078   1
  -2 -23   4 2415.11 354.399   2
  -2 -23   4 2322.84 287.813   4
   2 -23  -4 2463.76 332.114   4
  -2 -23   4 2601.28 305.257   1
  -2 -23   4 2509.64 257.674   7
  -2 -23   3 1300.49 278.697   4
   2 -23  -3 1400.11 293.606   4
  -2 -23   3 1046.65 314.341   2
  -2 -23   3 1801.01 217.120   7
  -2 -23   3 1553.09 252.249   1
  -2 -23   2 1402.39 209.952   7
   2 -23  -2 1376.20 311.126   4
  -2 -23   2 1178.20 250.750   1
   2 -23  -2 1451.64 284.872   7
  -2 -23   2 1459.99 358.456   4
  -2 -23   1 18786.2 547.522   7
  -2 -23   1 18366.4 772.509   4
   2 -23  -1 18257.1 599.951   2
   2 -23  -1 17430.9 681.487   4
   2 -23  -1 18128.4 644.888   7
  -2 -23   0 5014.00 516.821   4
   2 -23   0 5068.93 350.200   2
   2 -23   0 5019.62 404.647   4
   2 -23   0 4197.21 343.392   7
  -2 -23  -1 45631.6 1358.51   4
   2 -23   1 48149.3 1065.01   2
   2 -23   1 46306.4 1113.66   7
   2 -23   1 45401.9 1163.24   4
   2 -23   2 31232.3 901.856   7
   2 -23   2 32550.1 880.842   2
   2 -23   3 18554.0 699.159   7
  -2 -23  -3 20208.0 1061.09   4
   2 -23   3 20523.9 715.095   2
  -2 -23  -4 5480.43 717.823   4
   2 -23   4 4614.55 396.312   7
  -2 -23  -5 1162.47 688.581   4
   2 -23   5 831.188 234.793   7
  -2 -23  -6-832.982 770.829   4
   2 -23   6-461.758 284.807   7
   2 -23   7 281.525 237.781   7
  -2 -23  -7 1539.08 736.994   4
  -2 -23  -8 2182.26 695.972   4
   2 -23   8 2084.83 361.166   7
   2 -22 -10 2928.18 444.329   6
  -2 -22  10 3140.05 463.652   1
   2 -22  -9 3613.60 467.056   6
  -2 -22   9 3503.69 434.205   1
   2 -22  -8 793.483 327.183   6
  -2 -22   8 851.014 277.379   1
  -2 -22   7-9.23665 248.717   1
   2 -22  -7 533.665 336.352   4
   2 -22  -7-18.4977 261.128   6
  -2 -22   7-47.7182 266.793   2
  -2 -22   6 1052.97 321.744   2
   2 -22  -6 1055.70 341.704   4
  -2 -22   6 670.245 252.958   1
  -2 -22   5 1941.07 274.617   1
   2 -22  -5 1849.70 327.258   4
  -2 -22   5 1958.15 246.290   4
  -2 -22   5 1800.07 305.342   2
  -2 -22   4 2964.76 256.938   7
  -2 -22   4 2557.96 309.937   4
  -2 -22   4 2488.65 314.215   2
   2 -22  -4 2140.25 335.340   4
  -2 -22   4 2629.73 289.782   1
  -2 -22   3 807.995 261.234   2
  -2 -22   3 1181.46 238.318   1
  -2 -22   3 677.952 263.393   4
   2 -22  -3 661.144 253.371   4
  -2 -22   3 1039.92 187.206   7
   2 -22  -2 20251.4 725.581   4
  -2 -22   2 20766.6 655.305   1
  -2 -22   2 20381.3 585.085   7
   2 -22  -2 20095.8 682.398   7
  -2 -22   2 19858.4 752.592   4
   2 -22  -1 1539.91 242.684   7
  -2 -22   1 1432.09 202.484   7
   2 -22  -1 1716.60 282.664   2
  -2 -22   1 1738.36 427.193   4
   2 -22  -1 1267.48 319.328   4
  -2 -22   0 8018.52 339.751   7
   2 -22   0 8071.08 442.359   7
   2 -22   0 8428.10 427.773   2
  -2 -22   0 8089.53 619.057   4
   2 -22   0 8616.11 492.328   4
   2 -22   1 7206.74 455.723   4
   2 -22   1 6383.50 393.860   2
  -2 -22  -1 7014.68 624.198   4
   2 -22   1 6341.19 397.862   7
   2 -22   2 1370.82 258.140   7
   2 -22   2 1720.25 290.060   2
  -2 -22  -2 1090.60 519.499   4
  -2 -22  -3 14313.2 887.350   4
   2 -22   3 16936.4 638.760   2
   2 -22   3 15013.5 608.966   7
   2 -22   4 32223.3 940.249   7
  -2 -22  -4 34334.0 1388.09   4
  -2 -22  -5 37215.2 1525.09   4
   2 -22   5 38512.0 1075.44   7
   2 -22   6 17886.3 737.934   7
  -2 -22  -6 18654.0 1277.46   4
   2 -22   7 11947.3 644.298   7
  -2 -22  -7 11919.1 1035.15   4
   2 -22   8 2197.72 360.848   7
  -2 -22  -8 3175.60 757.515   4
  -2 -21  10 1985.53 396.278   1
   2 -21 -10 1866.22 377.023   6
  -2 -21   9 1370.41 330.412   1
   2 -21  -9 1821.13 366.333   6
  -2 -21   8 6880.44 489.326   1
   2 -21  -8 7147.74 589.828   6
   2 -21  -7 9596.06 633.186   6
  -2 -21   7 10011.2 542.420   1
  -2 -21   7 9359.20 555.686   2
   2 -21  -7 9098.59 601.020   4
   2 -21  -6 4155.71 439.139   4
  -2 -21   6 5538.24 439.176   2
  -2 -21   6 5381.37 398.562   1
   2 -21  -5 3691.64 413.702   4
  -2 -21   5 3883.96 366.687   2
  -2 -21   5 3743.47 331.790   1
  -2 -21   5 3709.38 306.988   4
  -2 -21   4 3863.03 327.376   4
  -2 -21   4 4530.57 400.110   2
   2 -21  -4 4087.37 377.717   4
  -2 -21   4 4092.05 285.192   7
  -2 -21   4 4091.60 333.793   1
  -2 -21   3 6458.84 329.896   7
  -2 -21   3 6156.67 380.779   1
  -2 -21   3 6776.20 432.547   4
  -2 -21   3 7295.98 469.260   2
   2 -21  -3 6968.39 453.617   4
  -2 -21   2 5057.70 281.525   7
  -2 -21   2 5557.59 369.462   1
  -2 -21   2 4993.92 421.547   4
   2 -21  -2 5347.40 361.961   7
   2 -21  -2 4897.59 373.865   4
  -2 -21   1 35582.7 762.585   7
   2 -21  -1 33892.8 877.411   7
   2 -21  -1 33868.3 938.680   4
   2 -21  -1 34892.1 832.822   2
  -2 -21   1 35553.3 1048.76   4
   2 -21   0 41761.7 1035.06   4
   2 -21   0 40475.8 976.474   7
  -2 -21   0 39199.4 1174.34   4
  -2 -21   0 39798.6 807.749   7
   2 -21   0 40817.4 909.272   2
   2 -21   1 12915.4 527.374   7
   2 -21   1 13839.2 577.755   4
  -2 -21  -1 13093.7 761.781   4
   2 -21   1 12353.7 491.841   2
  -2 -21  -1 12578.0 391.071   7
   2 -21   2 15425.1 590.530   7
   2 -21   2 16308.9 581.739   2
  -2 -21  -2 14604.6 823.623   4
   2 -21   3 9495.90 473.885   7
  -2 -21  -3 9480.02 762.468   4
   2 -21   3 10297.4 490.493   2
  -2 -21  -4 1411.31 665.941   4
   2 -21   4 898.664 223.905   7
  -2 -21  -5-295.009 592.303   4
   2 -21   5 178.019 189.647   7
  -2 -21  -6-154.837 693.657   4
   2 -21   6-13.4711 255.670   7
  -2 -21  -7 3814.73 713.515   4
   2 -21   7 3930.49 379.965   7
   2 -21   8 5647.61 496.745   7
  -2 -21  -8 5552.57 782.191   4
   2 -21   9 1354.75 349.273   7
   2 -20 -10 6764.94 579.770   6
  -2 -20  10 6741.35 589.193   1
  -2 -20   9 1914.24 350.284   1
   2 -20  -9 1340.49 347.414   6
  -2 -20   8 2130.13 326.928   1
   2 -20  -8 2740.18 395.105   6
  -2 -20   7 737.058 316.349   2
   2 -20  -7 414.768 249.042   6
   2 -20  -7 187.445 284.556   4
  -2 -20   7 230.012 245.452   1
  -2 -20   6 514.286 232.319   1
   2 -20  -6 215.950 265.365   4
  -2 -20   6 376.760 240.371   2
  -2 -20   5 2113.76 247.471   4
   2 -20  -5 2353.25 354.869   4
  -2 -20   5 2818.34 340.089   2
  -2 -20   5 2455.89 285.787   1
  -2 -20   4 5913.93 379.512   1
  -2 -20   4 6078.87 372.011   4
   2 -20  -4 5524.30 410.253   4
  -2 -20   4 5741.33 425.435   2
  -2 -20   3 2770.82 228.455   7
  -2 -20   3 2056.41 283.594   4
   2 -20  -3 2508.63 314.636   4
  -2 -20   3 2654.30 286.592   1
   2 -20  -2 8463.09 461.347   4
   2 -20  -2 8248.92 426.343   7
  -2 -20   2 8781.62 354.169   7
  -2 -20   2 7843.91 470.419   4
  -2 -20   1 11677.3 621.622   4
   2 -20  -1 12525.2 542.764   4
   2 -20  -1 12574.2 470.036   2
  -2 -20   1 13594.5 417.652   7
   2 -20  -1 12106.0 498.540   7
  -2 -20   0 4843.39 551.391   4
   2 -20   0 4181.47 331.689   7
   2 -20   0 3761.87 356.896   4
   2 -20   0 4089.78 319.552   2
  -2 -20   0 3958.43 232.605   7
   2 -20   1 10862.4 505.186   4
  -2 -20  -1 10698.7 344.388   7
   2 -20   1 10550.5 439.880   2
   2 -20   1 10563.8 467.843   7
  -2 -20  -1 10899.6 704.598   4
   2 -20   2 1189.03 231.810   7
   2 -20   2 1479.32 249.924   2
  -2 -20  -2 787.946 503.485   4
  -2 -20  -3 5563.14 659.198   4
   2 -20   3 5969.93 373.151   7
   2 -20   4 28962.7 850.183   7
  -2 -20  -4 29288.5 1273.38   4
   2 -20   5 28816.2 878.571   7
  -2 -20  -5 29375.9 1357.67   4
   2 -20   6 28322.0 911.390   7
  -2 -20  -6 31231.9 1495.00   4
   2 -20   7 12149.7 627.275   7
  -2 -20  -7 13361.0 1068.74   4
  -2 -20  -8 6253.03 824.743   4
   2 -20   8 7470.29 547.871   7
   2 -20   9-262.214 307.052   7
   2 -19 -10 729.425 290.906   6
  -2 -19  10 1186.22 368.552   1
  -2 -19   9 1604.79 347.571   1
   2 -19  -9 1827.48 342.771   6
   2 -19  -8 3681.64 434.161   6
  -2 -19   8 3444.72 368.359   1
   2 -19  -7 9550.07 613.348   6
  -2 -19   7 10185.0 555.659   2
  -2 -19   7 10084.8 531.214   1
   2 -19  -7 8407.97 540.610   4
   2 -19  -6 3088.00 396.076   4
  -2 -19   6 3150.08 335.724   2
  -2 -19   6 3792.45 343.068   1
  -2 -19   5 13981.2 563.930   1
   2 -19  -5 13623.2 609.721   4
  -2 -19   5 14939.7 603.304   2
  -2 -19   5 12839.4 498.310   4
  -2 -19   4 3554.23 307.687   1
   2 -19  -4 3463.96 348.297   4
  -2 -19   4 3628.15 370.968   2
  -2 -19   4 3516.83 301.098   4
  -2 -19   3 26865.0 667.140   7
  -2 -19   3 25724.1 763.901   4
   2 -19  -3 26497.8 805.438   4
  -2 -19   3 25181.5 727.512   1
   2 -19  -2 536.090 213.934   7
  -2 -19   2 199.036 114.988   7
  -2 -19   2 538.459 309.270   4
   2 -19  -2 82.3181 220.218   4
  -2 -19   1 9503.10 337.038   7
  -2 -19   1 9930.78 590.828   4
   2 -19  -1 9726.23 402.456   2
   2 -19  -1 8526.51 414.573   7
   2 -19  -1 9450.07 480.358   4
   2 -19   0 21487.6 683.951   4
   2 -19   0 20870.0 590.609   2
   2 -19   0 20463.7 412.473   1
   2 -19   0 21205.9 642.444   7
  -2 -19   0 19457.3 830.979   4
  -2 -19   0 21008.7 505.046   7
   2 -19   1 11258.4 469.328   7
  -2 -19  -1 10336.2 337.133   7
   2 -19   1 11445.5 304.862   1
   2 -19   1 11876.4 519.030   4
  -2 -19  -1 11292.0 743.897   4
   2 -19   1 11751.8 450.450   2
   2 -19   2 28998.7 791.094   7
   2 -19   2 29514.4 608.157   1
   2 -19   2 30016.3 761.721   2
  -2 -19  -2 30909.9 1154.29   4
   2 -19   3 13883.5 549.938   7
  -2 -19  -3 13438.5 884.913   4
   2 -19   3 14302.6 445.618   1
   2 -19   4 5255.22 314.440   1
   2 -19   4 5248.16 364.391   7
  -2 -19  -4 4962.84 683.284   4
   2 -19   5 823.233 219.015   1
  -2 -19  -5-65.7141 586.166   4
   2 -19   5-99.3911 231.516   7
   2 -19   6 366.744 229.984   7
   2 -19   6 809.107 224.499   1
  -2 -19  -6 593.825 659.097   4
   2 -19   7 4730.40 391.936   7
  -2 -19  -7 4139.12 799.436   4
   2 -19   7 5339.80 383.469   1
   2 -19   8 6134.79 469.647   7
   2 -19   8 6597.21 437.861   1
  -2 -19  -8 5644.63 784.821   4
   2 -19   9 8282.31 634.508   7
  -2 -18  11 5191.09 535.067   1
   2 -18 -10 8162.16 590.844   6
  -2 -18  10 7239.94 611.081   1
   2 -18  -9 1872.10 334.590   6
  -2 -18   9 1330.10 349.067   1
   2 -18  -8 5854.23 498.441   6
  -2 -18   8 5771.37 437.815   1
  -2 -18   7 660.286 240.404   1
   2 -18  -7 404.372 301.286   4
   2 -18  -7 428.553 256.169   6
  -2 -18   6 1806.57 310.147   2
   2 -18  -6 1420.22 297.755   4
  -2 -18   6 1340.67 266.231   1
  -2 -18   5 6045.32 333.910   4
  -2 -18   5 6357.98 387.039   1
   2 -18  -5 5473.07 408.455   4
  -2 -18   4 2577.65 257.291   4
  -2 -18   4 2782.52 281.000   1
  -2 -18   4 2364.02 299.266   2
   2 -18  -4 2202.79 288.598   4
  -2 -18   3 18353.7 594.882   1
  -2 -18   3 17160.4 617.629   4
   2 -18  -3 16992.7 624.385   4
  -2 -18   2 17435.0 478.604   7
   2 -18  -2 16973.1 603.668   4
  -2 -18   2 17035.1 665.510   4
   2 -18  -2 16234.0 559.531   7
  -2 -18   1 17224.8 454.844   7
  -2 -18   1 16990.7 710.728   4
   2 -18  -1 18353.9 576.002   7
   2 -18  -1 18052.7 613.089   4
   2 -18   0 14274.3 546.017   4
   2 -18   0 13039.6 300.045   1
   2 -18   0 12029.9 475.915   7
  -2 -18   0 13603.3 376.679   7
   2 -18   0 13974.8 470.315   2
  -2 -18   0 13354.7 718.796   4
   2 -18   1 7399.00 386.727   7
  -2 -18  -1 8012.64 666.051   4
  -2 -18  -1 7111.69 263.056   7
   2 -18   1 8541.09 381.553   2
   2 -18   1 7615.32 411.109   4
   2 -18   1 7937.15 240.917   1
   2 -18   2 1583.23 233.823   7
  -2 -18  -2 1965.34 606.104   4
   2 -18   2 1569.98 257.685   2
   2 -18   2 1224.19 135.981   1
   2 -18   3 10430.9 375.204   1
   2 -18   3 8877.28 435.738   7
  -2 -18  -3 10445.3 823.476   4
   2 -18   4 2030.57 233.768   7
   2 -18   4 1674.37 222.553   1
   2 -18   5 46693.9 1031.62   1
  -2 -18  -5 44368.2 1636.77   4
   2 -18   5 46077.8 1113.97   7
   2 -18   6 18932.3 717.336   7
   2 -18   6 21569.0 680.899   1
  -2 -18  -6 20137.0 1273.38   4
  -2 -18  -7 11500.0 1037.44   4
   2 -18   7 12268.3 605.081   7
   2 -18   7 12644.0 545.619   1
  -2 -18  -8 3337.66 720.049   4
   2 -18   8 3242.84 411.898   7
   2 -18   8 3091.10 332.307   1
   2 -18   9 949.849 260.452   1
   2 -18   9 824.945 298.088   7
   2 -18  10 28.4087 265.469   7
  -2 -17  11 563.841 337.297   1
   2 -17 -10 1914.81 322.471   6
  -2 -17  10 2003.98 421.799   1
   2 -17  -9 2878.38 380.974   6
  -2 -17   9 3202.29 403.843   1
   2 -17  -8 11368.8 657.352   6
  -2 -17   8 11384.5 593.375   1
   2 -17  -7 11245.9 623.038   6
   2 -17  -7 11149.5 592.071   4
  -2 -17   7 10919.6 529.373   1
  -2 -17   6 2050.44 279.274   1
   2 -17  -6 2608.52 340.912   4
  -2 -17   6 2734.67 339.605   2
  -2 -17   5 8575.59 444.228   2
   2 -17  -5 10042.0 518.365   4
  -2 -17   5 9522.64 448.464   1
  -2 -17   5 9385.87 393.025   4
  -2 -17   4 2610.96 264.770   4
  -2 -17   4 2467.68 266.958   1
   2 -17  -4 2559.04 305.290   4
  -2 -17   4 2759.08 303.688   2
  -2 -17   3 2982.50 286.386   1
  -2 -17   3 2185.77 283.389   4
   2 -17  -3 2459.02 288.119   4
   2 -17  -2 5569.63 373.840   4
  -2 -17   2 5698.01 412.760   4
  -2 -17   2 4989.98 246.911   7
   2 -17  -2 5111.48 336.182   7
   2 -17  -1 3561.88 316.657   4
   2 -17  -1 4521.09 324.733   7
  -2 -17   1 4479.50 217.759   7
  -2 -17   1 4720.38 482.912   4
   2 -17   0 12631.6 288.268   1
   2 -17   0 13368.2 455.938   2
  -2 -17   0 14124.8 754.242   4
  -2 -17   0 13377.9 367.369   7
   2 -17   0 12805.1 478.074   7
  -2 -17  -1 24857.0 1001.14   4
   2 -17   1 25845.9 486.008   1
   2 -17   1 25665.0 635.686   2
  -2 -17  -1 24652.5 519.189   7
   2 -17   1 25951.7 695.100   7
   2 -17   1 24699.9 710.229   4
   2 -17   2 13271.0 361.208   1
   2 -17   2 12740.1 485.392   7
   2 -17   2 12911.4 467.164   2
  -2 -17  -2 12480.0 842.058   4
   2 -17   3 51721.7 969.815   1
  -2 -17  -3 50891.5 1558.42   4
   2 -17   3 50482.5 1091.94   7
   2 -17   4 27808.5 718.319   1
   2 -17   4 28855.2 629.147   3
  -2 -17  -4 28142.1 1235.52   4
   2 -17   4 27450.7 777.374   7
  -2 -17  -5 6846.29 801.291   4
   2 -17   5 6730.99 373.914   1
   2 -17   5 5829.94 376.688   7
   2 -17   5 6233.21 300.013   3
   2 -17   6 7053.15 427.249   7
   2 -17   6 8028.20 365.648   3
   2 -17   6 8522.98 433.949   1
  -2 -17  -6 7132.60 879.496   4
   2 -17   7 9882.39 536.600   7
  -2 -17  -7 10807.1 998.786   4
   2 -17   7 10270.3 500.129   1
   2 -17   7 10307.8 464.429   3
   2 -17   8 8228.43 553.120   7
  -2 -17  -8 9437.60 905.318   4
   2 -17   8 8787.07 481.241   1
   2 -17   9 10787.0 572.068   1
   2 -17  10 8872.46 552.444   1
   2 -17  11 2921.92 381.929   1
  -2 -16  11 2001.12 429.082   1
   2 -16 -10 4226.76 435.438   6
  -2 -16  10 3277.61 437.372   1
   2 -16  -9 2722.48 362.887   6
  -2 -16   9 3160.48 398.816   1
  -2 -16   8 5146.37 403.825   1
   2 -16  -8 5076.36 466.029   6
   2 -16  -7 1348.94 272.417   6
   2 -16  -7 1232.11 311.481   4
  -2 -16   7 922.989 239.576   1
   2 -16  -6 7981.24 494.875   6
   2 -16  -6 7994.91 488.316   4
  -2 -16   6 7132.05 407.900   1
  -2 -16   6 7756.77 428.853   2
  -2 -16   5 7641.15 401.477   1
   2 -16  -5 7587.92 438.723   4
  -2 -16   5 8089.79 426.571   2
  -2 -16   5 7319.85 341.174   4
  -2 -16   4 4357.35 316.554   1
   2 -16  -4 4427.81 348.214   4
  -2 -16   4 4673.21 346.471   2
  -2 -16   4 4155.17 289.487   4
  -2 -16   3 10480.9 440.218   1
   2 -16  -3 9951.55 452.789   4
  -2 -16   3 10401.4 452.097   4
   2 -16  -2 4349.00 316.563   4
  -2 -16   2 4399.87 383.080   4
   2 -16  -2 4035.82 296.585   7
   2 -16  -1 28484.1 745.275   4
  -2 -16   1 29375.2 595.894   7
  -2 -16   1 30509.0 900.855   4
   2 -16  -1 28171.8 717.655   7
   2 -16   0 48886.2 1031.84   4
   2 -16   0 48034.6 721.868   1
  -2 -16   0 51654.5 1279.68   4
   2 -16   0 48609.8 914.147   2
   2 -16   0 47795.2 986.115   7
  -2 -16   0 47920.7 815.084   7
   2 -16   1 17893.3 554.048   7
   2 -16   1 19631.8 602.462   4
   2 -16   1 17941.0 511.384   2
   2 -16   1 17394.6 369.250   1
  -2 -16  -1 18300.4 877.341   4
  -2 -16  -1 16794.2 391.548   7
   2 -16   2 6941.25 253.849   1
   2 -16   2 6285.01 341.359   7
  -2 -16  -2 7937.03 731.130   4
   2 -16   2 7612.97 353.899   2
   2 -16   3 23278.3 666.768   7
   2 -16   3 24068.6 587.453   1
  -2 -16  -3 22117.6 1038.46   4
   2 -16   4 34380.8 871.993   7
   2 -16   4 36117.8 727.773   3
  -2 -16  -4 33786.5 1381.48   4
   2 -16   4 35233.5 814.502   1
   2 -16   5 17173.9 618.962   7
   2 -16   5 18377.6 583.469   1
   2 -16   5 18073.1 512.429   3
  -2 -16  -5 16326.0 1045.13   4
   2 -16   6 31341.1 909.452   7
   2 -16   6 33428.3 798.199   3
   2 -16   6 33935.1 874.818   1
  -2 -16  -6 31126.7 1488.90   4
  -2 -16  -7 14814.9 1091.69   4
   2 -16   7 15329.5 572.007   3
   2 -16   7 15675.7 605.873   1
  -2 -16  -8 8196.42 858.646   4
   2 -16   8 9767.72 507.416   1
   2 -16   8 9413.10 511.857   3
   2 -16   9 5122.30 434.856   1
   2 -16   9 4052.02 393.992   3
   2 -16  10 707.227 312.187   1
   2 -16  11 1268.61 329.812   1
  -2 -15  11 410.671 298.251   1
  -2 -15  10 3109.25 463.348   1
   2 -15 -10 2855.48 365.538   6
   2 -15  -9 2313.02 327.692   6
  -2 -15   9 3276.86 419.533   1
  -2 -15   8 21790.1 789.437   1
   2 -15  -8 22026.3 877.052   6
  -2 -15   7 2338.05 292.673   1
   2 -15  -7 2154.77 311.016   6
   2 -15  -7 2283.08 333.874   4
  -2 -15   6 12757.8 526.429   2
   2 -15  -6 11832.3 599.923   6
  -2 -15   6 12703.8 519.609   1
   2 -15  -6 10987.9 555.218   4
  -2 -15   5 2554.20 207.430   4
  -2 -15   5 2853.01 272.014   1
   2 -15  -5 2787.58 310.666   4
  -2 -15   5 3457.22 319.166   2
  -2 -15   4 26971.3 711.209   1
  -2 -15   4 26518.9 735.006   2
  -2 -15   4 25922.4 665.066   4
   2 -15  -4 26317.3 748.079   4
  -2 -15   3 14076.7 492.207   1
   2 -15  -3 15080.4 537.621   4
  -2 -15   3 14668.3 520.538   4
   2 -15  -2 623.927 191.155   7
   2 -15  -2 895.025 211.754   4
  -2 -15   2 294.713 289.692   4
   2 -15  -1 117.474 166.862   7
  -2 -15   1 269.926 320.896   4
  -2 -15   1 125.105 35.3178   3
   2 -15  -1 272.809 191.461   4
  -2 -15   1 38.3843 84.6499   7
   2 -15   0 20688.6 369.233   1
  -2 -15   0 21917.1 450.960   7
   2 -15   0 21111.9 610.122   4
   2 -15   0 21303.0 591.022   7
   2 -15   0 20911.2 534.911   2
   2 -15   1 23259.7 645.000   4
   2 -15   1 24604.6 446.085   1
   2 -15   1 23327.9 580.059   2
  -2 -15  -1 22380.8 922.714   4
   2 -15   1 23227.6 627.557   7
  -2 -15  -1 23277.4 462.909   7
  -2 -15  -2 48395.2 1421.27   4
   2 -15   2 50507.9 856.845   1
   2 -15   2 50216.4 1022.23   7
   2 -15   2 50848.6 990.538   2
   2 -15   3 62650.2 1113.15   1
   2 -15   3 61133.0 1203.57   7
   2 -15   4 18429.8 597.635   7
   2 -15   4 18896.9 563.638   1
   2 -15   4 19453.1 494.029   3
  -2 -15  -4 19962.2 1085.29   4
   2 -15   5 1289.16 201.679   7
   2 -15   5 1475.07 168.066   3
   2 -15   5 1544.55 227.298   1
  -2 -15  -5 1905.05 708.481   4
   2 -15   6 3666.70 314.725   1
   2 -15   6 2724.06 236.516   3
  -2 -15  -6 3114.09 760.791   4
   2 -15   7 17874.0 646.594   1
   2 -15   7 16856.0 608.645   3
   2 -15   8 8498.10 485.905   1
   2 -15   8 8016.39 479.845   3
  -2 -15  -9 6132.27 783.185   4
   2 -15   9 6342.43 464.104   1
   2 -15   9 6653.63 478.248   3
   2 -15  10 7482.87 514.763   1
   2 -15  10 6522.15 474.957   3
   2 -15  11 4482.19 452.414   1
  -2 -14  11 843.881 327.673   1
   2 -14 -10 282.247 230.408   6
  -2 -14  10-5.46050 296.122   1
  -2 -14   9 12296.0 643.820   1
   2 -14  -9 12714.7 650.511   6
  -2 -14   8 2644.05 326.750   1
   2 -14  -8 3337.81 362.947   6
   2 -14  -7 6181.86 447.036   6
   2 -14  -7 5788.13 433.244   4
  -2 -14   7 5799.37 389.568   1
   2 -14  -6 4240.61 367.786   6
  -2 -14   6 4646.35 334.627   1
  -2 -14   6 5186.00 373.675   2
   2 -14  -6 4822.36 374.433   4
   2 -14  -5 3406.24 319.310   4
  -2 -14   5 3343.74 223.698   4
  -2 -14   5 3398.80 303.398   2
  -2 -14   5 3411.66 299.514   1
   2 -14  -4 63.3875 226.987   4
  -2 -14   4 503.251 172.091   4
  -2 -14   4 614.489 223.564   1
  -2 -14   4 231.145 261.481   2
  -2 -14   3 1034.46 240.201   4
  -2 -14   3 1265.57 210.535   1
   2 -14  -3 1370.34 232.642   4
   2 -14  -2 5657.18 324.617   7
  -2 -14   2 5019.61 381.852   4
   2 -14  -2 4860.46 300.065   4
  -2 -14   1 13172.0 255.687   3
   2 -14  -1 15333.3 487.579   4
  -2 -14   1 14427.6 355.845   7
  -2 -14   1 14033.8 612.721   4
   2 -14  -1 13747.0 266.254   1
   2 -14  -1 15657.5 480.392   7
   2 -14   0 57181.4 1074.98   4
  -2 -14   0 55787.3 867.094   7
  -2 -14   0 57390.1 1357.16   4
   2 -14   0 55817.7 780.700   1
   2 -14   0 54038.1 962.876   2
   2 -14   0 55333.4 1043.66   7
   2 -14   1 13831.7 459.205   7
   2 -14   1 13345.8 461.380   4
  -2 -14  -1 12307.7 715.522   4
   2 -14   1 12866.4 291.016   1
  -2 -14  -1 13302.3 307.404   7
   2 -14   1 13703.8 416.077   2
   2 -14   2 22615.9 605.879   7
  -2 -14  -2 22477.3 991.184   4
   2 -14   2 22922.2 587.763   2
   2 -14   2 22176.8 485.805   1
   2 -14   3 10967.4 428.445   7
   2 -14   3 11345.0 391.857   1
   2 -14   3 11057.9 338.442   3
  -2 -14  -3 11640.0 810.240   4
   2 -14   4 40797.0 866.505   1
   2 -14   4 39988.8 779.949   3
   2 -14   4 38575.1 899.623   7
   2 -14   5 28171.5 777.676   7
   2 -14   5 29423.4 685.298   3
   2 -14   5 30007.9 758.000   1
  -2 -14  -5 27026.1 1270.86   4
   2 -14   6 51812.2 1115.53   1
   2 -14   6 51392.2 1061.40   3
   2 -14   7 17838.6 629.709   3
   2 -14   7 19076.0 658.319   1
  -2 -14  -8 5167.23 753.852   4
   2 -14   8 4258.47 368.038   3
   2 -14   8 4831.00 374.083   1
   2 -14   9 4085.01 388.561   3
   2 -14   9 4255.23 388.707   1
   2 -14  10 1743.46 315.027   1
   2 -14  10 1447.36 283.656   3
   2 -14  11 2321.94 320.105   3
   2 -14  11 2902.58 395.318   1
  -2 -13  11-23.2399 290.360   1
  -2 -13  10 4026.99 467.813   1
   2 -13 -10 3572.12 382.223   6
   2 -13  -9 10593.7 595.717   6
  -2 -13   9 10166.3 610.220   1
   2 -13  -8 6843.75 473.459   6
  -2 -13   8 7515.56 481.985   1
   2 -13  -7 4828.75 399.075   6
   2 -13  -7 5433.26 395.877   4
  -2 -13   7 5287.36 380.517   1
  -2 -13   7 4887.07 309.072   9
   2 -13  -6 4959.09 384.294   6
  -2 -13   6 4357.97 273.788   9
  -2 -13   6 4927.43 361.874   1
  -2 -13   6 4706.38 331.961   2
   2 -13  -6 4191.96 352.111   4
   2 -13  -5 3142.77 289.759   4
  -2 -13   5 3033.81 286.941   1
  -2 -13   5 3030.73 273.469   2
  -2 -13   5 2919.56 204.211   4
  -2 -13   4 35212.7 818.840   1
   2 -13  -4 36054.8 846.135   4
  -2 -13   4 36509.3 837.490   2
  -2 -13   4 36705.1 760.112   4
   2 -13  -3 49417.9 1004.86   4
  -2 -13   3 50188.2 988.842   4
  -2 -13   3 50847.6 985.519   1
   2 -13  -2 30062.1 703.694   7
   2 -13  -2 29484.7 705.948   4
  -2 -13   2 29919.4 769.726   4
   2 -13  -1 17716.8 514.371   4
  -2 -13   1 17732.3 387.219   7
   2 -13  -1 16714.8 296.076   1
   2 -13  -1 17670.8 503.012   7
  -2 -13   1 17258.5 668.520   4
   2 -13   0 13149.6 443.281   4
   2 -13   0 13193.0 246.546   1
   2 -13   0 13417.3 375.948   2
  -2 -13   0 13622.7 677.652   4
   2 -13   0 13109.5 430.192   7
  -2 -13   0 14585.7 316.720   7
  -2 -13  -1 65989.7 1555.50   4
   2 -13   1 67302.2 1174.89   7
   2 -13   1 65959.8 946.825   1
   2 -13   1 63871.4 1096.36   2
  -2 -13  -1 66348.4 953.419   7
   2 -13   2 49242.8 981.616   7
  -2 -13  -2 50506.4 1394.78   4
   2 -13   2 51406.2 857.714   1
   2 -13   3 35615.3 811.020   7
   2 -13   3 36378.3 695.873   3
  -2 -13  -3 37180.5 1251.88   4
   2 -13   3 36784.0 757.277   1
   2 -13   4 10838.2 430.794   7
   2 -13   4 11426.6 412.597   1
   2 -13   4 11022.4 366.814   3
  -2 -13  -4 10265.9 823.120   4
  -2 -13  -5 12515.5 984.894   4
   2 -13   5 13404.5 435.331   3
   2 -13   5 13311.7 489.081   1
   2 -13   6 15273.6 520.659   3
   2 -13   6 15569.4 557.116   1
   2 -13   7 7011.46 407.756   3
  -2 -13  -7 6528.98 738.920   4
   2 -13   7 7495.94 423.731   1
   2 -13   8 6876.28 427.368   1
  -2 -13  -8 6208.82 753.424   4
   2 -13   8 6626.81 439.884   3
  -2 -13  -9 8473.89 821.234   4
   2 -13   9 9214.15 531.299   3
   2 -13   9 10436.1 554.180   1
   2 -13  10 2043.41 311.054   3
   2 -13  10 2149.58 334.877   1
   2 -13  11 3495.13 393.290   3
   2 -13  11 3986.33 445.248   1
  -2 -12  12 1726.40 404.748   1
  -2 -12  11 2456.29 412.924   1
  -2 -12  10 7249.47 548.827   1
   2 -12 -10 7288.42 493.804   6
  -2 -12   9 3816.65 320.549   9
   2 -12  -9 3719.58 365.875   6
  -2 -12   9 3124.89 379.654   1
   2 -12  -8 3738.57 363.237   6
  -2 -12   8 4427.62 378.998   1
  -2 -12   8 4626.70 321.764   9
   2 -12  -7 4201.07 365.139   6
  -2 -12   7 4842.86 368.212   1
   2 -12  -7 4226.11 361.963   4
  -2 -12   7 4147.16 279.996   9
   2 -12  -6 4135.52 349.847   6
  -2 -12   6 4170.02 310.336   2
   2 -12  -6 3939.58 332.654   4
  -2 -12   6 4491.57 327.158   1
  -2 -12   6 4963.39 289.595   9
   2 -12  -5 11176.2 517.072   6
  -2 -12   5 10284.1 339.539   4
   2 -12  -5 11098.2 451.478   4
  -2 -12   5 10314.8 365.488   9
  -2 -12   5 11019.2 444.123   1
  -2 -12   5 11031.5 437.829   2
  -2 -12   4 12375.3 334.414   9
  -2 -12   4 12546.9 457.763   1
   2 -12  -4 12144.8 444.930   4
  -2 -12   4 12838.9 469.722   2
  -2 -12   4 12393.5 389.025   4
  -2 -12   3 18017.2 521.039   1
   2 -12  -3 17338.6 519.380   4
  -2 -12   3 17417.1 506.790   4
  -2 -12   2 3427.16 319.391   4
   2 -12  -2 3348.21 242.812   7
   2 -12  -2 4098.51 258.644   4
   2 -12  -1 22126.7 551.409   7
   2 -12  -1 21401.7 339.930   1
  -2 -12   1 21458.2 713.435   4
   2 -12  -1 22324.7 562.076   4
   2 -12   0 37058.9 752.745   7
  -2 -12   0 36408.6 582.469   7
  -2 -12   0 36505.6 1009.75   4
   2 -12   0 35113.6 507.690   1
   2 -12   0 35296.9 664.809   2
   2 -12   0 36620.4 762.214   4
   2 -12   1 24338.8 435.108   1
  -2 -12  -1 23915.6 883.491   4
   2 -12   1 24754.7 598.845   7
   2 -12   1 24712.4 543.112   2
  -2 -12  -1 25187.0 427.379   7
   2 -12   2 14066.1 448.037   7
   2 -12   2 14126.0 371.389   1
  -2 -12  -2 13517.8 739.779   4
   2 -12   3 31550.1 730.669   7
   2 -12   3 32251.8 681.466   1
   2 -12   3 31061.6 629.265   3
  -2 -12  -3 32809.6 1138.46   4
   2 -12   4 18205.3 551.362   7
   2 -12   4 17888.7 475.640   3
   2 -12   4 18344.2 535.464   1
   2 -12   5 67262.0 1197.22   3
   2 -12   5 66118.6 1246.62   1
   2 -12   6 14935.6 522.551   3
   2 -12   6 15305.5 548.114   1
   2 -12   7 13352.2 556.509   3
  -2 -12  -7 13168.0 928.997   4
   2 -12   7 13962.6 564.863   1
  -2 -12  -8 6867.84 718.526   4
   2 -12   8 7004.41 462.910   3
   2 -12   8 8128.52 474.070   1
   2 -12   9 1964.15 311.445   1
   2 -12   9 1728.83 284.099   3
  -2 -12  -9 2230.16 586.742   4
   2 -12  10 933.232 284.518   1
   2 -12  10 509.346 234.437   3
   2 -12  11 1127.94 282.298   1
   2 -12  11 593.288 248.420   3
  -2 -11  12 1947.22 370.377   1
  -2 -11  11 2633.20 383.638   1
   2 -11 -10 3075.03 337.751   6
  -2 -11  10 2659.42 296.084   9
  -2 -11   9 1740.99 243.379   9
  -2 -11   9 1481.77 307.513   1
   2 -11  -9 1404.52 256.839   6
  -2 -11   8 3103.82 340.582   1
   2 -11  -8 2472.02 297.103   6
  -2 -11   8 2970.61 264.062   9
  -2 -11   7 2654.86 297.813   1
   2 -11  -7 2566.92 303.430   4
   2 -11  -7 2232.77 289.152   6
  -2 -11   7 2226.42 218.525   9
   2 -11  -6 18880.0 685.874   6
  -2 -11   6 17921.2 598.233   1
  -2 -11   6 18283.1 556.505   9
  -2 -11   6 18986.9 585.837   2
   2 -11  -6 18114.9 590.377   4
  -2 -11   5 2483.86 251.702   2
   2 -11  -5 2570.76 258.475   4
   2 -11  -5 2307.97 270.778   6
  -2 -11   5 2251.87 161.276   4
  -2 -11   5 2667.09 198.133   9
  -2 -11   5 2828.12 267.454   1
  -2 -11   4 9110.66 290.697   9
  -2 -11   4 8930.16 374.726   2
  -2 -11   4 8203.37 306.759   4
   2 -11  -4 8731.03 359.093   4
  -2 -11   4 8450.16 375.373   1
  -2 -11   3 22069.6 571.214   1
   2 -11  -3 22928.7 579.524   4
  -2 -11   3 22062.9 566.480   4
  -2 -11   3 23115.3 416.579   9
   2 -11  -2 39196.9 785.143   4
   2 -11  -2 38393.5 797.281   7
  -2 -11   2 38576.5 867.190   4
   2 -11  -1 18093.4 288.955   1
  -2 -11   1 19444.2 659.932   4
   2 -11  -1 19827.7 502.433   4
   2 -11  -1 19240.4 496.809   7
   2 -11   0 108795. 1617.90   7
   2 -11   0 107219. 1627.58   4
   2 -11   0 102554. 1500.76   2
  -2 -11   0 106906. 1410.13   7
  -2 -11   0 106665. 1937.25   4
   2 -11   1 24530.3 582.003   7
   2 -11   1 23871.3 517.673   2
  -2 -11  -1 22630.7 826.499   4
  -2 -11  -1 23925.2 397.789   7
   2 -11   1 23593.3 426.885   1
   2 -11   2 45818.2 878.853   7
   2 -11   2 44358.1 782.823   1
   2 -11   3 19841.4 461.635   3
   2 -11   3 19331.8 532.364   7
   2 -11   3 19924.8 503.953   1
   2 -11   4 77184.6 1259.49   3
   2 -11   4 76707.7 1314.65   1
   2 -11   5 8144.33 382.924   1
   2 -11   5 7741.82 335.232   3
   2 -11   6 19704.3 600.581   3
   2 -11   6 19109.8 610.591   1
   2 -11   7 6989.84 417.071   3
   2 -11   7 7131.23 414.409   1
   2 -11   8 16893.0 641.941   1
   2 -11   8 15652.7 664.493   3
   2 -11   9 5207.76 415.022   3
  -2 -11  -9 6634.10 737.758   4
   2 -11   9 6065.63 433.377   1
   2 -11  10 1096.36 297.005   1
   2 -11  10 1362.15 291.214   3
   2 -11  11 6101.25 470.281   3
   2 -11  11 6367.57 510.789   1
  -2 -10  12 1228.17 338.633   1
  -2 -10  11 8171.42 572.724   1
  -2 -10  11 8227.82 512.017   9
  -2 -10  10 18356.7 812.843   1
   2 -10 -10 17278.2 718.879   6
  -2 -10  10 17013.5 685.948   9
  -2 -10   9 11021.8 622.392   1
   2 -10  -9 11247.1 564.200   6
  -2 -10   9 11487.1 523.583   9
   2 -10  -8 5110.69 379.753   6
  -2 -10   8 5176.65 333.328   9
  -2 -10   8 5518.96 418.136   1
   2 -10  -7 5087.35 371.826   6
   2 -10  -7 4545.92 323.552   4
  -2 -10   7 4408.79 286.577   9
  -2 -10   7 4293.39 347.236   1
  -2 -10   6 27449.7 692.972   9
   2 -10  -6 27586.9 833.183   6
  -2 -10   6 26288.6 729.805   1
   2 -10  -6 26033.5 698.465   4
  -2 -10   5 2820.03 164.633   4
   2 -10  -5 2991.30 284.112   6
  -2 -10   5 2791.46 195.885   9
  -2 -10   5 2725.02 241.092   2
   2 -10  -5 3028.46 261.388   4
  -2 -10   5 3013.24 265.095   1
   2 -10  -4 31016.7 474.554   5
   2 -10  -4 33068.0 827.746   6
  -2 -10   4 31407.0 723.896   1
  -2 -10   4 31622.3 651.260   9
   2 -10  -4 32460.7 698.746   4
  -2 -10   4 31870.1 624.393   4
  -2 -10   4 31865.0 716.041   2
  -2 -10   3 33526.6 570.407   9
  -2 -10   3 33427.6 714.338   1
  -2 -10   3 32475.8 689.304   4
   2 -10  -3 34023.5 699.599   4
  -2 -10   2 3389.28 285.888   4
   2 -10  -2 2997.09 206.668   4
   2 -10  -1 15164.2 419.666   7
  -2 -10   1 15276.8 580.383   4
   2 -10  -1 14471.6 326.097   2
   2 -10  -1 14890.2 407.502   4
   2 -10   0 117.990 91.7449   2
   2 -10   0 164.017 119.119   4
  -2 -10   0 189.193 46.8500   7
   2 -10   0 294.570 136.042   7
  -2 -10   0-60.7028 283.477   4
   2 -10   1 179112. 2504.01   7
   2 -10   1 179447. 2433.66   2
   2 -10   1 176686. 2335.00   1
   2 -10   2 30929.9 598.907   1
   2 -10   2 30975.8 583.949   3
   2 -10   2 31711.6 677.419   7
   2 -10   3 37243.0 782.460   7
   2 -10   3 37937.1 745.383   1
   2 -10   3 37330.3 701.988   3
   2 -10   4 25474.3 586.891   3
   2 -10   4 26053.1 635.449   1
   2 -10   5 28406.6 684.882   3
   2 -10   5 29146.5 719.651   1
   2 -10   6 32738.0 819.983   1
   2 -10   6 32431.7 822.176   3
   2 -10   7 15065.7 570.121   1
   2 -10   7 14031.7 589.464   3
   2 -10   8 13255.9 610.085   3
   2 -10   8 13773.8 583.025   1
   2 -10   9 4524.68 408.750   1
   2 -10   9 4028.55 379.067   3
   2 -10  10 1054.16 280.075   1
   2 -10  10 1007.35 266.886   3
   2 -10  11 660.934 248.303   3
   2 -10  11 1217.11 284.460   1
  -2  -9  12 621.179 353.382   1
  -2  -9  12-67.3659 201.443   9
  -2  -9  11 4874.15 404.230   9
  -2  -9  11 4997.96 503.126   1
  -2  -9  10 2063.96 353.828   1
  -2  -9  10 2431.15 287.613   9
  -2  -9   9 6217.03 389.900   9
  -2  -9   9 5216.33 477.965   1
   2  -9  -9 5813.81 404.681   6
  -2  -9   8 8315.78 415.994   9
   2  -9  -8 7756.96 445.441   6
  -2  -9   8 7869.78 480.943   1
   2  -9  -7 1558.22 241.093   4
  -2  -9   7 1914.62 277.263   1
   2  -9  -7 1554.94 243.029   6
  -2  -9   7 1716.90 196.484   9
  -2  -9   6 4362.95 262.101   9
   2  -9  -6 5111.66 359.481   6
  -2  -9   6 4493.61 321.290   1
   2  -9  -6 4306.09 291.885   4
  -2  -9   5 9674.01 400.205   1
   2  -9  -5 10312.8 456.844   6
  -2  -9   5 9899.56 358.683   9
  -2  -9   5 9914.76 382.707   2
   2  -9  -5 10094.3 375.988   4
  -2  -9   4 23283.4 526.545   9
   2  -9  -4 25428.4 690.951   6
  -2  -9   4 24507.6 600.747   1
  -2  -9   4 23985.9 575.414   2
   2  -9  -4 24875.8 561.661   4
  -2  -9   4 24354.3 487.305   4
  -2  -9   3 61062.9 1027.21   4
  -2  -9   3 61664.5 1069.94   1
   2  -9  -3 61099.0 1032.93   4
  -2  -9   3 61665.9 958.528   9
  -2  -9   2 86431.8 1419.74   4
  -2  -9   2 83815.7 1117.65   9
   2  -9  -2 84923.2 1314.45   4
   2  -9  -1 11233.5 333.033   4
  -2  -9   1 9868.80 476.575   4
   2  -9  -1 10003.6 252.302   2
   2  -9  -1 10815.2 342.234   7
  -2  -9   0 64418.8 868.811   7
   2  -9   0 62520.9 953.389   2
   2  -9   0 64182.4 1055.62   7
   2  -9   1 112418. 1617.47   7
   2  -9   1 106699. 1464.33   1
   2  -9   2 101557. 1552.26   7
   2  -9   2 101077. 1468.93   1
   2  -9   2 102186. 1451.69   3
   2  -9   3 47924.3 837.868   3
   2  -9   3 48021.5 876.538   1
   2  -9   3 49254.2 916.185   7
   2  -9   4 34292.4 700.688   3
   2  -9   4 33324.9 526.483   6
   2  -9   4 34919.6 745.050   1
   2  -9   5 2314.27 231.585   1
   2  -9   5 2084.69 200.572   3
   2  -9   6 6545.72 356.716   3
   2  -9   6 6641.64 369.020   1
   2  -9   7 3480.54 309.192   1
   2  -9   7 3422.33 321.037   3
   2  -9   8 12430.5 592.069   3
   2  -9   8 14962.8 601.459   1
   2  -9   9 5464.89 418.012   3
   2  -9   9 5379.05 416.415   1
   2  -9  10 3918.15 391.522   3
   2  -9  10 3779.97 379.091   1
   2  -9  11 1175.32 317.603   1
   2  -9  11 854.894 256.213   3
  -2  -8  12 5852.14 453.985   9
  -2  -8  12 5673.13 517.732   1
  -2  -8  11 14796.6 734.879   1
  -2  -8  11 14729.3 679.384   9
  -2  -8  10 9850.51 586.269   1
  -2  -8  10 11059.4 553.341   9
   2  -8  -9 13671.6 594.998   6
  -2  -8   9 14658.0 592.426   9
  -2  -8   9 13070.5 670.734   1
   2  -8  -8 7343.37 419.259   6
  -2  -8   8 6627.19 373.996   9
  -2  -8   8 6930.19 464.225   1
   2  -8  -7 16634.3 617.990   6
  -2  -8   7 16152.2 546.632   9
  -2  -8   7 16988.7 612.817   1
   2  -8  -7 15923.9 512.795   4
   2  -8  -6 30425.9 831.504   6
  -2  -8   6 29355.0 721.633   9
  -2  -8   6 29759.9 761.809   1
   2  -8  -6 31146.3 697.947   4
   2  -8  -5 18371.7 613.755   6
  -2  -8   5 18918.3 519.755   2
  -2  -8   5 19055.8 516.014   9
   2  -8  -5 19390.3 499.825   4
  -2  -8   5 18981.0 553.980   1
  -2  -8   4 20061.7 487.681   9
  -2  -8   4 21091.0 539.839   1
   2  -8  -4 19526.3 481.726   4
   2  -8  -4 20741.0 611.194   6
  -2  -8   4 20042.5 511.227   2
  -2  -8   4 20229.0 418.669   4
  -2  -8   3 52885.5 864.957   9
   2  -8  -3 53869.1 1057.95   6
  -2  -8   3 53283.0 944.785   2
  -2  -8   3 53522.1 955.483   1
  -2  -8   3 53329.3 902.651   4
   2  -8  -3 54860.2 911.083   4
   2  -8  -2 58052.4 949.054   4
  -2  -8   2 58286.0 1059.08   4
   2  -8  -1 11180.4 320.245   4
  -2  -8   1 10510.3 457.974   4
   2  -8  -1 11373.9 341.028   7
   2  -8  -1 10850.0 240.693   2
   2  -8   0 120385. 1700.40   7
  -2  -8   0 117692. 1495.82   7
   2  -8   0 117156. 1584.27   2
   2  -8   1 36611.6 573.527   1
   2  -8   1 39395.5 709.163   7
   2  -8   2 112806. 1659.15   7
   2  -8   2 113738. 1585.76   3
   2  -8   2 110120. 1598.95   1
   2  -8   3 25479.7 577.158   1
   2  -8   3 25778.5 542.044   3
   2  -8   4 71637.9 1168.34   1
   2  -8   4 71412.0 1117.20   3
   2  -8   5 10316.1 413.737   1
   2  -8   5 10817.2 410.300   3
   2  -8   6 17996.1 583.677   1
   2  -8   6 17855.9 597.079   3
   2  -8   7 11332.9 544.489   3
   2  -8   7 12583.6 524.730   1
   2  -8   8 647.511 247.065   1
   2  -8   8 468.856 205.280   3
   2  -8   9 3881.71 355.474   3
   2  -8   9 4492.17 386.268   1
   2  -8  10 6135.59 451.629   3
   2  -8  10 6404.23 469.875   1
   2  -8  11 2075.20 336.625   1
   2  -8  11 1858.86 325.863   3
  -2  -7  12 1571.69 339.625   1
  -2  -7  12 1978.92 315.301   9
  -2  -7  11 3535.75 413.805   1
  -2  -7  11 3874.23 372.122   9
  -2  -7  10 9989.03 579.544   1
  -2  -7  10 9895.66 519.002   9
  -2  -7   9 5877.08 385.721   9
  -2  -7   9 5767.60 477.091   1
   2  -7  -9 5575.93 384.334   6
   2  -7  -8 3667.71 299.764   6
  -2  -7   8 3785.50 360.872   1
  -2  -7   8 3625.30 291.835   9
   2  -7  -7 11313.3 402.069   4
  -2  -7   7 11948.1 523.584   1
  -2  -7   7 11416.1 454.887   9
   2  -7  -7 10860.9 482.219   6
   2  -7  -6 4674.71 258.903   4
   2  -7  -6 4722.05 319.193   6
  -2  -7   6 4388.59 274.736   9
  -2  -7   6 4393.77 318.580   1
   2  -7  -5 21483.7 640.318   6
  -2  -7   5 21247.7 555.522   9
   2  -7  -5 20781.7 495.736   4
  -2  -7   5 21029.8 575.914   1
  -2  -7   5 21095.0 539.120   2
  -2  -7   4 93063.1 1444.01   2
  -2  -7   4 95065.7 1495.47   1
  -2  -7   4 94450.8 1471.31   9
   2  -7  -4 96121.6 1407.77   4
  -2  -7   4 94970.7 1315.31   4
   2  -7  -4 94692.5 1620.86   6
   2  -7  -3 55333.9 1063.09   6
   2  -7  -3 56321.9 798.848   5
  -2  -7   3 56168.2 969.369   1
  -2  -7   3 56382.3 951.828   2
  -2  -7   3 54910.5 894.445   4
   2  -7  -3 54899.2 898.070   4
   2  -7  -2 43966.6 738.076   4
  -2  -7   2 41472.6 842.442   4
   2  -7  -2 44789.6 868.155   6
   2  -7  -1 67599.8 912.615   2
   2  -7  -1 68418.9 1078.88   7
   2  -7  -1 66039.2 1036.19   4
  -2  -7   1 67098.8 1230.35   4
   2  -7   0 5385.13 225.172   7
  -2  -7   0 5481.29 126.956   9
   2  -7   1 3432.64 188.046   7
   2  -7   1 3327.71 116.592   1
   2  -7   2 84843.9 1293.57   7
   2  -7   2 85031.3 1236.84   3
   2  -7   2 82034.2 1228.96   1
   2  -7   3 83529.8 1137.76   6
   2  -7   3 86063.6 1298.14   3
   2  -7   3 86259.6 1346.61   1
   2  -7   4 13591.4 402.390   3
   2  -7   4 12467.9 419.145   1
   2  -7   5 4547.92 274.496   3
   2  -7   5 4029.94 279.725   1
   2  -7   6 50991.5 1081.55   1
   2  -7   6 50698.6 1105.38   3
   2  -7   7 6685.98 429.246   3
   2  -7   7 6962.77 401.479   1
   2  -7   8 3425.33 335.987   3
   2  -7   8 3503.25 324.493   1
   2  -7   9 6662.18 443.925   3
   2  -7   9 5977.80 417.761   1
   2  -7  10 563.224 230.353   3
   2  -7  10 1185.04 324.588   1
   2  -7  11 468.269 271.034   1
   2  -7  11 282.905 245.031   3
  -2  -6  12 3495.52 370.857   9
  -2  -6  12 2640.97 379.671   1
  -2  -6  11 10816.3 607.980   1
  -2  -6  11 11158.7 588.309   9
  -2  -6  10 17452.7 702.019   9
  -2  -6  10 18016.8 755.782   1
  -2  -6   9 13785.1 578.909   9
  -2  -6   9 13486.2 643.211   1
   2  -6  -9 12625.0 543.480   6
   2  -6  -8 16679.3 611.913   6
  -2  -6   8 16899.8 691.044   1
  -2  -6   8 17193.6 608.767   9
   2  -6  -7 34570.9 883.097   6
  -2  -6   7 33654.8 889.837   1
   2  -6  -7 34272.5 703.649   4
  -2  -6   7 34374.8 860.868   9
   2  -6  -6 44534.8 1000.09   6
  -2  -6   6 44441.4 958.651   9
  -2  -6   6 42957.9 950.929   1
   2  -6  -6 44624.3 810.790   4
   2  -6  -5 42512.6 939.739   6
  -2  -6   5 42302.1 875.575   1
   2  -6  -5 42382.6 749.650   4
  -2  -6   5 42729.1 889.481   9
   2  -6  -4 63831.4 976.519   4
   2  -6  -4 63075.7 1191.07   6
  -2  -6   4 64740.3 1089.54   1
  -2  -6   4 61561.8 889.448   4
  -2  -6   4 62050.2 1029.80   2
   2  -6  -3 110384. 1442.32   5
  -2  -6   3 109009. 1611.17   1
   2  -6  -3 107632. 1730.99   6
  -2  -6   3 108720. 1581.07   2
  -2  -6   3 108715. 1518.58   4
   2  -6  -3 110692. 1526.44   4
  -2  -6   2 833.417 201.490   4
   2  -6  -2 994.800 106.454   4
   2  -6  -2 784.502 130.205   6
   2  -6  -1 36614.9 738.381   6
   2  -6  -1 38242.0 694.123   7
   2  -6  -1 37775.2 531.089   2
   2  -6   0 156187. 2077.48   7
   2  -6   0 148150. 2125.67   6
   2  -6   1 4776.61 199.136   7
   2  -6   1 5105.53 145.957   1
   2  -6   2 30972.6 604.698   7
   2  -6   2 31458.9 521.699   6
   2  -6   2 31865.5 581.353   3
   2  -6   2 31231.3 567.019   1
   2  -6   3 33980.0 489.140   6
   2  -6   3 34401.9 698.816   1
   2  -6   4 17516.1 468.850   3
   2  -6   4 17043.6 499.550   1
   2  -6   5 16256.0 505.701   3
   2  -6   5 15273.4 511.212   1
   2  -6   6 3630.19 298.194   1
   2  -6   6 3731.53 320.441   3
   2  -6   7 9127.83 447.557   1
   2  -6   7 8172.43 461.007   3
   2  -6   8 2362.75 286.535   1
   2  -6   8 2054.14 290.341   3
   2  -6   9 4925.75 402.547   3
   2  -6   9 4439.71 368.284   1
   2  -6  10 7121.12 489.401   3
   2  -6  10 7582.36 503.567   1
   2  -6  11 11524.9 630.058   1
   2  -6  11 10225.2 599.554   3
  -2  -5  12 1809.28 299.042   9
  -2  -5  12 1682.60 328.645   1
  -2  -5  11 1728.29 274.091   9
  -2  -5  11 1360.64 305.341   1
  -2  -5  10 18701.2 728.997   9
  -2  -5  10 18014.4 751.902   1
  -2  -5   9 7452.57 480.219   1
   2  -5  -9 7729.83 421.589   6
  -2  -5   9 7458.19 438.182   9
  -2  -5   8 7682.24 482.831   1
   2  -5  -8 8035.24 409.867   6
  -2  -5   8 7871.06 419.658   9
  -2  -5   7 12106.6 489.734   9
   2  -5  -7 11188.3 466.221   6
   2  -5  -7 11329.4 340.075   4
  -2  -5   7 12421.0 529.859   1
   2  -5  -6 9854.69 414.226   6
   2  -5  -6 10639.7 309.746   4
  -2  -5   6 9941.52 422.567   9
  -2  -5   6 10119.5 427.170   1
  -2  -5   5 76541.2 1299.39   1
   2  -5  -5 76163.8 1365.37   6
   2  -5  -5 75298.8 1125.21   4
  -2  -5   4 61043.7 848.350   4
   2  -5  -4 62039.2 1146.72   6
  -2  -5   4 62950.0 1065.23   1
  -2  -5   4 62708.8 1007.40   2
   2  -5  -4 62229.5 925.362   4
   2  -5  -3 183621. 2641.47   6
  -2  -5   3 185973. 2471.41   2
  -2  -5   3 182886. 2514.97   1
   2  -5  -3 184189. 2356.06   5
  -2  -5   3 188154. 2400.44   4
   2  -5  -3 184175. 2400.78   4
   2  -5  -2 44678.2 702.671   4
  -2  -5   2 44348.4 768.252   1
   2  -5  -2 44770.5 856.966   6
  -2  -5   2 44514.5 808.692   4
   2  -5  -1 51334.3 919.515   6
   2  -5  -1 53171.1 863.872   7
   2  -5   0 41993.7 748.065   6
   2  -5   0 41101.7 701.288   7
   2  -5   1 29119.3 545.010   7
   2  -5   1 28454.6 459.456   1
   2  -5   1 30207.1 526.750   6
   2  -5   2 42901.0 740.914   7
   2  -5   2 42347.0 705.163   1
   2  -5   2 43006.0 624.450   6
   2  -5   2 42568.4 723.723   3
   2  -5   3 7227.54 282.261   1
   2  -5   3 7692.71 263.963   8
   2  -5   3 7310.81 263.180   3
   2  -5   4 13197.7 454.125   1
   2  -5   4 14674.9 422.443   3
   2  -5   4 14206.0 398.090   8
   2  -5   5 2946.27 258.248   1
   2  -5   5 3229.38 246.444   3
   2  -5   5 2916.69 183.512   8
   2  -5   6 16380.7 571.756   1
   2  -5   6 16549.3 582.058   3
   2  -5   6 16501.9 439.505   8
   2  -5   7 25325.3 807.411   3
   2  -5   7 26238.2 766.133   1
   2  -5   8 5904.42 396.077   1
   2  -5   8 5759.34 402.144   3
   2  -5   9 2999.00 333.158   3
   2  -5   9 2879.33 315.735   1
   2  -5  10 169.688 266.087   1
   2  -5  10-171.648 191.612   3
   2  -5  11 2812.07 410.643   1
   2  -5  11 2277.96 363.764   3
  -2  -4  12 1768.32 315.811   9
  -2  -4  12 2253.02 373.157   1
  -2  -4  11 1202.76 297.492   1
  -2  -4  11 1565.41 280.382   9
  -2  -4  10 3329.81 373.860   1
  -2  -4  10 3110.34 325.798   9
   2  -4  -9 6490.69 383.952   6
  -2  -4   9 5871.58 453.279   1
  -2  -4   9 6678.65 414.207   9
  -2  -4   8 10703.4 543.817   1
  -2  -4   8 11285.4 512.320   9
   2  -4  -8 12069.8 488.672   6
   2  -4  -7 20449.5 619.469   6
  -2  -4   7 20568.4 655.650   9
   2  -4  -7 19282.6 416.317   4
  -2  -4   7 20044.0 673.781   1
   2  -4  -6 36565.1 850.014   6
   2  -4  -6 37353.2 634.079   4
  -2  -4   6 38975.6 866.950   1
   2  -4  -5 73237.0 1050.52   4
  -2  -4   5 74701.0 1260.53   1
   2  -4  -5 74139.9 1308.31   6
  -2  -4   4 55259.0 898.054   2
   2  -4  -4 54285.8 794.956   4
   2  -4  -4 52885.5 1016.51   6
  -2  -4   4 55562.5 962.388   1
  -2  -4   3 55664.2 801.289   8
  -2  -4   3 55574.8 925.040   1
   2  -4  -3 55497.4 1002.10   6
   2  -4  -3 55571.0 802.033   4
  -2  -4   3 56769.8 797.116   4
  -2  -4   3 53882.9 871.285   2
   2  -4  -2 192937. 2724.55   6
  -2  -4   2 197198. 2621.51   1
  -2  -4   2 202124. 2651.73   4
   2  -4  -2 199218. 2545.40   5
   2  -4  -1 82107.3 1281.83   6
   2  -4  -1 83546.1 1225.15   7
   2  -4   0 78654.0 1150.92   6
   2  -4   0 76039.9 1121.35   7
   2  -4   1 25255.0 471.631   7
   2  -4   1 25024.7 433.409   6
   2  -4   1 23691.2 465.645   3
   2  -4   2 187954. 2354.49   6
   2  -4   2 190052. 2507.25   3
   2  -4   2 188095. 2480.64   1
   2  -4   2 185828. 2520.43   8
   2  -4   3 72617.8 1174.36   3
   2  -4   3 71960.7 1194.05   1
   2  -4   4 32983.2 673.491   8
   2  -4   4 34343.8 707.309   3
   2  -4   4 32103.6 743.147   1
   2  -4   5 18981.3 584.426   1
   2  -4   5 19631.4 567.110   3
   2  -4   5 18147.7 475.891   8
   2  -4   6 10506.2 478.215   3
   2  -4   6 11950.7 486.290   1
   2  -4   6 10613.5 349.577   8
   2  -4   7 4260.96 343.924   3
   2  -4   7 4404.87 347.154   1
   2  -4   7 3929.77 206.149   8
   2  -4   8 17861.5 686.449   3
   2  -4   8 17667.7 655.670   1
   2  -4   9 2887.89 323.186   3
   2  -4   9 3033.95 328.387   1
   2  -4  10 2587.53 356.288   3
   2  -4  10 2023.44 323.629   1
   2  -4  11 3808.86 427.039   1
   2  -4  11 3447.65 366.540   3
   2  -4  12 7688.14 554.578   3
  -2  -3  12 744.018 302.674   1
  -2  -3  12 383.139 256.792   9
  -2  -3  11 5320.14 428.832   9
  -2  -3  11 6073.82 466.276   1
  -2  -3  10 2338.15 294.012   9
  -2  -3  10 2003.53 342.515   1
  -2  -3   9 7031.92 436.108   9
   2  -3  -9 6382.13 365.918   6
  -2  -3   9 7642.21 488.628   1
  -2  -3   8 5432.44 400.651   1
   2  -3  -8 5677.47 338.436   6
  -2  -3   8 5251.74 358.075   9
   2  -3  -7 3516.03 261.090   6
  -2  -3   7 3462.17 305.664   9
  -2  -3   7 3294.63 321.240   1
  -2  -3   6 45781.9 958.027   1
   2  -3  -6 45290.1 930.846   6
   2  -3  -5 80594.1 1094.53   4
   2  -3  -5 83751.8 1396.36   6
  -2  -3   5 82993.4 1357.92   1
  -2  -3   4 28209.9 424.876   8
   2  -3  -4 29875.3 665.722   6
  -2  -3   4 30195.6 565.906   2
  -2  -3   4 29717.0 618.446   1
   2  -3  -4 29166.9 446.113   4
  -2  -3   3 26292.9 435.596   8
  -2  -3   3 24715.7 527.457   1
   2  -3  -3 26816.7 596.040   6
   2  -3  -3 26118.0 414.757   2
  -2  -3   3 25898.9 481.401   2
  -2  -3   3 26418.0 403.233   4
  -2  -3   2 850753. 10176.1   1
   2  -3  -2 858622. 10118.7   5
   2  -3  -1 187746. 2520.15   6
  -2  -3   0 376710. 4549.33   7
   2  -3   0 365033. 4668.68   6
   2  -3   0 376613. 4667.92   7
   2  -3   1 6077.08 196.720   7
   2  -3   1 6907.68 170.994   6
   2  -3   1 6246.35 213.487   8
   2  -3   1 6065.29 204.538   3
   2  -3   2 98524.7 1229.34   6
   2  -3   2 96012.9 1384.48   3
   2  -3   2 95924.1 1365.53   1
   2  -3   2 97362.7 1401.32   8
   2  -3   3 32364.1 653.436   1
   2  -3   3 33785.4 647.343   8
   2  -3   3 32958.1 643.839   3
   2  -3   4 28309.0 631.705   3
   2  -3   4 28352.4 612.529   8
   2  -3   5 1067.10 229.675   1
   2  -3   5 869.420 123.862   8
   2  -3   5 1011.88 194.399   3
   2  -3   6 683.318 233.700   3
   2  -3   6 687.740 208.498   1
  -2  -3  -6 863.016 114.170   6
   2  -3   6 633.493 112.943   8
   2  -3   7 3080.52 185.240   8
   2  -3   7 2960.33 315.423   3
   2  -3   7 3421.93 314.168   1
   2  -3   8 1325.37 276.528   1
   2  -3   8 972.707 240.349   3
   2  -3   9 1388.64 288.642   1
   2  -3   9 1634.05 285.141   3
   2  -3  10 2275.23 337.544   1
   2  -3  10 2448.93 321.018   3
   2  -3  11 3616.22 399.748   3
   2  -3  12 4635.59 475.187   3
  -2  -2  12 791.432 260.757   9
  -2  -2  12 467.361 256.681   1
  -2  -2  11 996.540 306.447   1
  -2  -2  11 781.147 228.903   9
  -2  -2  10 5484.61 417.952   9
  -2  -2  10 5804.79 432.757   1
   2  -2  -9 5713.85 342.713   6
  -2  -2   9 6328.04 422.707   1
  -2  -2   9 5786.87 402.864   9
  -2  -2   8 30304.9 891.401   1
   2  -2  -8 31479.0 802.593   6
  -2  -2   8 32721.3 907.098   9
  -2  -2   7 76491.4 1495.95   1
  -2  -2   7 73764.9 1488.57   9
   2  -2  -7 74468.0 1358.02   6
   2  -2  -6 102647. 1691.65   6
  -2  -2   6 108020. 1762.30   1
   2  -2  -5 61890.6 1085.56   6
  -2  -2   5 63392.9 1081.75   1
   2  -2  -4 10740.2 359.401   6
  -2  -2   4 10449.0 342.374   1
  -2  -2   4 10634.1 217.913   8
  -2  -2   3 44636.5 766.470   1
   2  -2  -3 44880.9 834.853   6
  -2  -2   3 44314.7 698.659   2
  -2  -2   3 45683.6 663.055   8
   2  -2  -3 44631.8 642.748   2
   2  -2  -2 957530. 11998.7   6
  -2  -2   2 964542. 11839.5   8
   2  -2  -2 981923. 11868.1   5
  -2  -2   2 999999. 11895.0   1
   2  -2  -1 109459. 1494.33   5
   2  -2  -1 109853. 1537.49   6
   2  -2   0 135397. 1767.07   6
   2  -2   0 133269. 1790.06   8
   2  -2   0 133612. 1768.02   7
  -2  -2   0 135603. 1688.50   7
   2  -2   1 9204.06 226.488   7
   2  -2   1 8123.07 183.988   6
   2  -2   1 8077.92 240.623   8
   2  -2   1 7769.99 237.363   3
   2  -2   2 21476.4 454.437   8
   2  -2   2 20488.5 312.790   6
   2  -2   2 20870.0 436.385   3
   2  -2   3 23212.9 517.451   1
   2  -2   3 22155.4 502.839   3
   2  -2   3 23082.8 511.499   8
   2  -2   4 24358.6 575.584   3
   2  -2   4 22966.7 589.811   1
   2  -2   4 24014.7 552.449   8
   2  -2   5 4885.63 234.077   8
   2  -2   5 5750.72 313.731   3
   2  -2   5 5288.82 340.724   1
   2  -2   6 4492.23 338.052   3
  -2  -2  -6 4027.59 184.825   6
   2  -2   6 4090.71 216.433   8
   2  -2   6 4088.47 329.462   1
   2  -2   7 8055.03 446.088   3
   2  -2   7 8069.74 302.364   8
   2  -2   7 8188.69 436.198   1
   2  -2   8 8709.35 479.242   1
   2  -2   8 9144.74 494.371   3
   2  -2   9 5635.39 430.200   1
   2  -2   9 5358.25 415.206   3
   2  -2  10 7822.70 510.393   3
   2  -2  10 8112.51 507.736   1
   2  -2  11 2912.07 395.863   3
   2  -2  12 4787.53 447.110   3
  -2  -1  12 1526.67 291.876   9
  -2  -1  12 1788.87 323.109   1
  -2  -1  11 7285.74 488.524   9
  -2  -1  11 7812.28 516.182   1
  -2  -1  10 7580.56 487.711   1
  -2  -1  10 7970.53 487.273   9
   2  -1  -9 12638.2 493.957   6
  -2  -1   9 13214.5 593.780   1
  -2  -1   9 13498.1 601.734   9
  -2  -1   8 4686.20 362.967   1
   2  -1  -8 4631.29 289.979   6
  -2  -1   8 4591.82 358.308   9
  -2  -1   7 10266.2 495.612   1
   2  -1  -7 10504.6 414.463   6
  -2  -1   6 1258.10 71.1748   8
  -2  -1   6 677.901 213.380   1
   2  -1  -6 892.301 157.110   6
  -2  -1   5 61194.8 870.857   8
   2  -1  -5 60919.7 1095.46   6
  -2  -1   5 63108.1 1104.85   1
   2  -1  -4 184410. 2632.29   6
  -2  -1   4 187506. 2405.35   8
  -2  -1   3 131655. 1807.41   1
  -2  -1   3 132204. 1703.82   8
   2  -1  -3 129287. 1886.80   6
  -2  -1   3 130842. 1718.80   2
  -2  -1   2 442233. 5379.97   1
   2  -1  -2 441161. 5470.25   6
   2  -1  -1 244282. 3064.37   6
   2  -1  -1 238527. 3051.48   5
   2  -1  -1 233962. 3018.83   8
   2  -1   0 79769.0 1130.55   8
   2  -1   0 79422.2 1095.99   6
   2  -1   0 78624.8 1092.15   7
  -2  -1   0 78601.9 1050.37   7
   2  -1   0 81022.2 1146.04   5
   2  -1   1 47921.2 771.529   8
   2  -1   1 47900.6 750.855   3
   2  -1   1 47895.4 677.259   6
   2  -1   1 47014.1 703.775   7
   2  -1   2 7552.93 255.715   8
  -2  -1  -2 7722.88 193.758   6
   2  -1   2 7140.15 239.795   3
   2  -1   3 133259. 1890.15   8
   2  -1   3 128985. 1863.91   1
   2  -1   3 129875. 1860.13   3
   2  -1   4 4651.03 264.382   1
   2  -1   4 4907.01 231.840   8
   2  -1   4 4565.14 244.272   3
   2  -1   5 3283.04 252.101   3
  -2  -1  -5 3186.67 137.598   6
   2  -1   5 3459.13 204.164   8
   2  -1   5 3482.37 289.622   1
   2  -1   6 2233.27 298.440   1
  -2  -1  -6 1536.57 96.6395   6
   2  -1   6 1750.54 159.313   8
   2  -1   6 2161.08 277.027   3
   2  -1   7 605.942 219.260   1
   2  -1   7 363.199 228.262   3
   2  -1   7 113.581 87.8652   8
   2  -1   8 3615.42 346.982   1
   2  -1   8 4048.76 347.106   3
   2  -1   9 826.926 246.467   3
   2  -1   9 1198.65 283.116   1
   2  -1  10 772.384 285.720   3
   2  -1  11 1725.58 309.166   3
   2  -1  12 796.032 260.684   3
  -2   0  12 2443.73 343.222   9
  -2   0  12 1743.29 343.007   1
  -2   0  11 157.787 192.879   9
  -2   0  11 263.825 224.838   1
  -2   0  10 2881.48 346.938   1
  -2   0  10 2624.12 324.163   9
  -2   0   9 11241.1 534.299   1
   2   0  -9 11739.0 466.577   6
  -2   0   9 12219.3 587.079   9
  -2   0   8 51034.0 1233.65   9
   2   0  -8 49113.2 1032.72   6
  -2   0   8 52105.2 1166.00   1
  -2   0   7 120027. 2001.12   1
   2   0  -7 114483. 1852.47   6
  -2   0   6 134281. 2124.18   1
   2   0  -6 129496. 1994.55   6
   2   0  -5 11558.3 384.363   6
  -2   0   5 11863.4 415.240   1
   2   0  -4 8028.33 304.222   6
  -2   0   4 8140.39 290.505   1
   2   0  -3 301.584 107.237   6
  -2   0   3 89.1228 100.051   1
   2   0  -2 484428. 5973.19   6
  -2   0   2 473433. 5800.23   2
  -2   0   2 480119. 5886.56   1
   2   0  -1 28502.8 533.849   5
   2   0  -1 30416.6 520.451   6
   2   0  -1 29384.8 494.536   8
   2   0   0 210969. 2690.71   6
   2   0   0 212896. 2752.66   5
   2   0   0 216308. 2734.21   8
  -2   0   0 214289. 2665.45   7
   2   0   0 209123. 2671.64   7
   2   0   1 257251. 3270.48   8
   2   0   1 252990. 3236.32   3
   2   0   1 258361. 3156.75   6
  -2   0  -1 258441. 3169.49   6
   2   0   1 249259. 3158.34   7
  -2   0  -2 6786.30 163.274   6
   2   0   2 6324.29 229.017   3
   2   0   2 7135.77 249.313   8
  -2   0  -3 38746.7 566.853   6
   2   0   3 38466.7 724.003   3
   2   0   3 39247.7 756.159   8
   2   0   4 8902.11 349.188   1
   2   0   4 9024.08 334.346   3
   2   0   4 8914.84 317.541   8
  -2   0  -4 9197.36 194.006   6
  -2   0  -5 130.456 34.2774   6
   2   0   5 220.989 177.663   3
   2   0   5 231.245 97.8196   8
  -2   0  -5 185.462 38.0260   6
   2   0   5 169.227 187.219   1
   2   0   6 1703.90 280.622   1
   2   0   6 1903.11 160.858   8
   2   0   7 498.002 205.940   3
   2   0   7 160.968 227.441   1
   2   0   7 329.583 111.358   8
   2   0   8 4960.44 389.503   3
   2   0   8 5352.48 394.648   1
   2   0   9 3451.91 342.786   3
   2   0  10 6325.31 462.010   3
   2   0  11 17247.8 766.208   3
  -2   1  12 2140.13 374.341   1
  -2   1  12 1970.11 344.493   9
  -2   1  11 5828.51 450.862   9
  -2   1  11 6370.43 476.431   1
  -2   1  10 9730.41 552.808   9
  -2   1  10 9139.55 508.984   1
  -2   1   9 13466.8 620.813   9
  -2   1   9 12639.1 559.309   1
   2   1  -8 6101.33 317.948   6
  -2   1   8 5471.93 371.168   1
  -2   1   8 5646.10 422.281   9
  -2   1   7 9911.57 459.969   1
   2   1  -7 9331.86 373.777   6
  -2   1   6 296.967 207.980   1
   2   1  -6 335.457 130.171   6
  -2   1   5 65568.8 1167.61   1
   2   1  -5 63711.8 1117.28   6
   2   1  -4 182953. 2559.22   6
  -2   1   4 184241. 2513.92   1
   2   1  -3 138413. 1922.44   6
  -2   1   3 133606. 1843.51   1
   2   1  -2 427295. 5333.51   6
  -2   1   2 431225. 5255.26   1
  -2   1   2 423138. 5155.26   2
   2   1  -2 425830. 5226.95   8
   2   1  -1 245927. 3117.90   6
   2   1  -1 243822. 3092.09   8
   2   1   0 69892.7 976.310   6
   2   1   0 69517.3 1036.66   5
   2   1   0 69516.1 1011.22   8
   2   1   0 67737.6 937.124   7
  -2   1  -1 49237.5 707.401   6
   2   1   1 46418.6 751.181   3
   2   1   1 46961.1 665.711   7
   2   1   1 48307.8 790.349   8
   2   1   1 47817.4 775.970   5
   2   1   2 7329.85 245.392   3
  -2   1  -2 8143.78 176.851   6
   2   1   2 8023.74 276.622   8
   2   1   3 123550. 1746.29   3
   2   1   3 117877. 1779.74   8
   2   1   4 4124.17 238.431   3
   2   1   4 4339.87 226.399   8
   2   1   5 3120.01 282.598   1
   2   1   5 3495.39 275.198   3
   2   1   5 3186.54 201.364   8
   2   1   5 3120.61 251.366   9
   2   1   6 1936.61 239.421   9
   2   1   6 1714.20 256.385   1
   2   1   6 1944.79 168.124   8
   2   1   7 232.050 159.741   9
   2   1   7 299.350 241.089   1
   2   1   7 189.913 99.0950   8
   2   1   8 3840.83 346.379   3
   2   1   9 984.858 260.177   3
   2   1  10 620.132 229.074   3
   2   1  11 2058.20 346.807   3
  -2   2  12 570.474 267.568   9
  -2   2  12 113.031 220.937   1
  -2   2  11 871.401 235.980   9
  -2   2  11 625.621 254.561   1
  -2   2  10 4308.92 385.788   9
  -2   2  10 5200.60 401.505   1
  -2   2   9 6943.13 429.206   1
  -2   2   9 6156.91 445.551   9
  -2   2   8 33008.0 855.562   1
   2   2  -8 30031.7 745.822   6
   2   2  -7 69962.7 1268.08   6
  -2   2   7 74952.8 1385.19   1
   2   2  -6 99268.6 1587.25   6
  -2   2   6 100021. 1682.33   1
   2   2  -5 58595.2 1046.25   6
  -2   2   5 58893.6 1101.20   1
   2   2  -4 15505.2 424.544   6
  -2   2   4 13171.4 393.666   1
   2   2  -3 46464.5 808.058   6
  -2   2   3 46958.4 665.462   4
  -2   2   3 44938.0 704.707   5
  -2   2   3 45815.9 753.117   1
   2   2  -2 923806. 11523.3   8
   2   2  -2 939491. 11624.5   6
  -2   2   2 947755. 11539.0   1
   2   2  -1 102912. 1386.54   8
   2   2  -1 101419. 1408.86   6
   2   2   0 114562. 1556.99   6
   2   2   0 119069. 1627.63   5
   2   2   0 117656. 1596.54   8
   2   2   1 11475.7 303.541   5
   2   2   1 10808.4 272.331   3
   2   2   1 11252.3 308.543   8
   2   2   1 10730.9 194.755   7
  -2   2  -1 10882.4 251.618   6
   2   2   2 17987.6 399.829   5
   2   2   2 17959.7 399.321   3
  -2   2  -2 17293.9 294.687   6
   2   2   2 17793.7 455.668   8
   2   2   3 26746.1 567.664   3
   2   2   3 26241.8 535.138   5
   2   2   3 25335.9 583.848   8
   2   2   4 22577.9 557.566   3
   2   2   4 22229.1 540.903   8
   2   2   4 22332.3 581.760   9
   2   2   5 4693.19 303.993   9
   2   2   5 4827.88 297.113   3
   2   2   5 4626.55 247.238   8
   2   2   6 3928.14 233.874   8
   2   2   6 3950.71 316.079   9
   2   2   7 8954.06 460.934   9
   2   2   7 8620.98 342.140   8
   2   2   8 7089.48 429.790   9
   2   2   8 7991.28 463.432   3
   2   2   8 7208.35 323.940   8
   2   2   9 4584.01 395.507   3
   2   2  10 7162.73 486.378   3
   2   2  11 3105.92 401.802   3
  -2   3  12-0.29464 267.366   1
  -2   3  12-38.0228 214.781   9
  -2   3  11 4878.29 415.197   1
  -2   3  11 3919.28 396.320   9
  -2   3  10 765.126 254.098   1
  -2   3  10 809.349 243.883   9
  -2   3   9 6809.54 469.740   9
  -2   3   9 7013.95 424.932   1
   2   3  -8 3566.05 245.609   6
  -2   3   8 4898.52 347.022   1
   2   3  -7 3429.62 235.821   6
  -2   3   7 2714.02 269.000   1
  -2   3   6 46792.6 968.621   1
   2   3  -6 46229.8 914.071   6
   2   3  -5 72883.2 1227.73   6
  -2   3   5 70272.0 1255.27   1
  -2   3   5 72481.5 1015.29   5
   2   3  -4 29819.6 627.332   6
  -2   3   4 28483.0 471.522   5
  -2   3   4 28531.5 629.724   1
   2   3  -3 23889.6 506.927   6
  -2   3   3 22329.7 469.309   1
   2   3  -3 24028.9 375.782   8
  -2   3   3 23834.3 408.852   5
  -2   3   3 23685.3 429.079   4
   2   3  -2 855437. 10522.2   6
  -2   3   2 866750. 10425.9   1
   2   3  -2 855719. 10425.5   8
  -2   3   1 206863. 2544.42   1
   2   3  -1 205447. 2666.44   6
   2   3  -1 204605. 2640.63   8
   2   3   0 353790. 4462.55   8
   2   3   1 6289.42 122.914   7
  -2   3  -1 6526.60 191.151   6
   2   3   1 5944.38 203.527   3
   2   3   1 7093.34 247.451   5
   2   3   1 7039.27 253.742   8
   2   3   2 98254.1 1409.01   5
   2   3   2 97807.7 1403.87   3
   2   3   2 95757.0 1499.01   8
   2   3   3 30859.6 593.295   5
   2   3   3 30991.6 625.996   3
   2   3   3 30808.6 641.305   9
   2   3   3 30639.8 664.564   8
   2   3   4 24679.7 595.969   3
   2   3   4 25265.7 591.397   8
   2   3   4 24850.4 540.340   5
   2   3   4 24375.2 627.206   9
   2   3   5 873.325 148.105   5
   2   3   5 750.837 189.450   3
   2   3   5 972.519 188.820   9
   2   3   5 1119.84 157.009   8
   2   3   6 577.121 153.037   5
   2   3   6 760.336 191.446   9
   2   3   6 533.417 130.211   8
   2   3   7 3563.57 290.623   9
   2   3   7 3480.28 232.071   8
   2   3   7 3065.54 210.794   5
   2   3   8 832.461 244.325   3
   2   3   8 1088.25 149.202   8
   2   3   8 1350.36 226.437   9
   2   3   9 2294.02 284.427   9
   2   3   9 1695.47 297.931   3
   2   3  10 2437.30 326.835   3
   2   3  11 3999.52 430.506   3
  -2   4  12 2531.64 346.931   9
  -2   4  12 2662.09 372.578   1
  -2   4  11 782.205 235.524   1
  -2   4  11 1151.89 303.287   9
  -2   4  10 3083.20 333.975   1
  -2   4  10 2684.82 356.366   9
  -2   4   9 4874.04 356.970   1
  -2   4   9 4947.43 431.487   9
   2   4  -8 10758.4 409.032   6
  -2   4   8 12120.0 507.290   1
   2   4  -7 22071.3 590.108   6
  -2   4   7 22762.6 653.074   1
   2   4  -6 34338.9 731.441   6
  -2   4   6 33787.0 766.797   1
  -2   4   5 67785.5 1169.26   1
   2   4  -5 71067.1 1174.54   6
   2   4  -4 50475.9 882.142   6
  -2   4   4 47526.1 879.738   1
  -2   4   4 47333.7 680.109   5
   2   4  -3 56735.4 937.846   6
   2   4  -3 57169.2 782.865   8
  -2   4   3 55700.5 920.033   1
   2   4  -2 190529. 2513.81   6
   2   4  -2 187637. 2419.70   8
  -2   4   2 186019. 2415.28   1
  -2   4   1 80413.8 1021.11   1
   2   4  -1 80315.4 1165.26   6
   2   4  -1 80010.6 1144.52   8
   2   4   0 77517.6 1163.73   8
   2   4   1 19690.5 444.292   5
   2   4   1 18821.9 391.411   3
   2   4   1 20595.7 487.297   8
   2   4   2 188799. 2675.38   8
   2   4   2 193268. 2553.90   3
   2   4   2 195204. 2575.28   5
   2   4   3 69220.9 1128.43   3
   2   4   3 68996.4 1155.16   9
   2   4   3 69589.4 1098.91   5
   2   4   4 35828.9 745.040   3
   2   4   4 34724.1 749.314   8
   2   4   4 35044.3 789.798   9
   2   4   4 36236.1 681.115   5
   2   4   5 17278.5 450.662   5
   2   4   5 16622.6 487.934   8
   2   4   5 17314.7 541.063   3
   2   4   5 16518.2 575.290   9
   2   4   6 11644.4 390.210   5
   2   4   6 12017.7 422.753   8
   2   4   6 12080.9 502.258   9
   2   4   7 3391.25 223.930   5
   2   4   7 3330.81 234.626   8
   2   4   7 3207.90 296.460   9
   2   4   8 16776.4 527.863   8
   2   4   8 17657.3 680.324   3
   2   4   8 17082.7 661.627   9
   2   4   9 2591.33 328.450   3
   2   4   9 2149.69 280.356   9
   2   4  10 2763.10 351.628   3
   2   4  11 2969.63 383.419   3
  -2   5  12 1633.63 325.303   1
  -2   5  12 1242.98 307.695   9
  -2   5  11 1480.19 318.868   1
  -2   5  11 1509.34 308.186   9
  -2   5  10 16282.0 657.081   1
  -2   5  10 15390.5 717.967   9
  -2   5   9 6829.32 415.737   1
  -2   5   9 5825.17 467.673   9
   2   5  -8 8930.83 373.569   6
  -2   5   8 8942.99 440.206   1
   2   5  -7 11234.6 407.453   6
  -2   5   7 11205.0 458.638   1
   2   5  -6 12862.9 424.172   6
  -2   5   6 13035.5 453.034   1
   2   5  -5 79915.3 1317.10   6
  -2   5   5 76233.3 1300.15   1
   2   5  -5 76492.3 1168.44   4
   2   5  -4 62250.2 1051.28   6
  -2   5   4 61943.8 1054.08   1
   2   5  -3 192751. 2562.31   6
  -2   5   3 190233. 2538.05   1
   2   5  -3 188394. 2388.46   8
   2   5  -2 47667.0 810.959   6
  -2   5   2 48523.4 751.595   1
   2   5  -2 50028.3 740.495   8
   2   5  -1 60057.6 922.134   8
   2   5   0 34452.5 659.174   8
   2   5   1 26583.7 495.756   3
   2   5   1 28854.0 632.957   8
   2   5   2 38450.6 682.169   3
   2   5   2 40239.8 712.310   5
   2   5   2 39538.3 796.873   8
   2   5   3 9795.70 353.301   8
   2   5   3 9761.16 312.808   3
   2   5   3 10054.3 305.886   5
   2   5   3 9334.04 322.881   9
   2   5   4 14956.2 443.241   3
   2   5   4 14665.0 457.448   8
   2   5   4 14372.2 471.212   9
   2   5   4 15165.5 389.192   5
   2   5   5 2810.98 250.062   3
   2   5   5 2815.15 192.622   5
   2   5   5 3022.93 221.860   8
   2   5   5 2751.75 242.191   9
   2   5   6 15798.7 449.059   5
   2   5   6 15729.1 504.821   8
   2   5   6 16776.4 590.152   9
   2   5   7 28891.7 645.642   5
   2   5   7 26213.0 695.757   8
   2   5   7 27609.1 810.932   9
   2   5   8 6533.42 432.589   3
   2   5   8 5853.69 320.082   8
   2   5   8 5997.31 391.848   9
   2   5   9 3602.39 356.284   3
   2   5   9 3054.21 321.896   9
   2   5  10 298.253 225.743   3
   2   5  11 2027.45 320.457   3
  -2   6  12 1942.87 325.627   9
  -2   6  12 2955.51 385.099   1
  -2   6  11 10612.2 616.706   9
  -2   6  11 10644.0 574.937   1
  -2   6  10 16108.3 746.795   9
  -2   6  10 19094.6 712.554   1
  -2   6   9 12232.4 545.733   1
  -2   6   8 18323.2 615.382   1
   2   6  -8 17124.5 528.737   6
  -2   6   7 27432.0 740.073   1
   2   6  -7 28302.3 687.809   6
   2   6  -6 41503.7 860.806   6
  -2   6   6 41196.7 884.679   1
   2   6  -5 37520.3 778.865   6
  -2   6   5 36585.7 787.405   1
   2   6  -4 58756.9 971.398   6
  -2   6   4 59982.8 978.189   1
   2   6  -3 108041. 1429.33   8
  -2   6   3 109076. 1560.18   1
   2   6  -3 108355. 1583.77   6
  -2   6   2 713.470 78.6325   1
   2   6  -2 495.947 73.3026   8
   2   6  -1 43662.7 749.714   8
   2   6   0 152644. 2161.98   8
   2   6   1 7590.30 228.973   3
   2   6   1 8549.87 333.627   8
  -2   6  -1 8610.06 204.970   1
   2   6   2 28198.8 541.637   3
   2   6   2 29745.8 665.882   8
   2   6   2 27433.7 539.539   9
   2   6   3 35388.1 718.199   9
   2   6   3 36174.5 670.497   5
   2   6   3 35468.0 772.513   8
   2   6   3 36068.3 687.903   3
   2   6   4 16728.3 504.509   8
   2   6   4 16736.4 420.758   5
   2   6   4 17370.4 478.710   3
   2   6   4 15808.0 507.898   9
   2   6   5 12205.7 439.002   8
   2   6   5 12393.5 455.165   3
   2   6   5 12163.3 374.227   5
   2   6   5 12819.5 489.136   9
   2   6   6 5483.62 364.270   3
   2   6   6 5992.31 363.118   9
   2   6   6 6573.14 282.769   5
   2   6   6 5409.92 308.432   8
   2   6   7 7270.11 443.245   3
   2   6   7 7144.66 353.675   8
   2   6   7 7360.22 417.775   9
   2   6   8 3658.12 338.691   3
   2   6   8 3267.71 254.730   8
   2   6   8 3241.44 305.135   9
   2   6   9 5421.62 407.418   3
   2   6   9 5476.84 399.812   9
   2   6  10 6888.15 475.334   3
   2   6  10 6661.05 475.477   9
   2   6  11 9907.98 585.725   3
  -2   7  12 2060.92 346.903   1
  -2   7  12 1841.08 323.263   9
  -2   7  11 3206.99 346.332   1
  -2   7  11 4033.27 439.832   9
  -2   7  10 11460.3 560.027   1
  -2   7  10 9598.52 601.513   9
  -2   7   9 5535.94 390.142   1
   2   7  -8 3006.16 221.560   6
  -2   7   8 3474.97 311.095   1
   2   7  -7 10556.5 401.810   6
  -2   7   7 11161.1 461.220   1
  -2   7   6 3500.02 268.134   1
   2   7  -6 3038.15 231.747   6
   2   7  -5 24126.9 597.873   6
  -2   7   5 24316.6 613.909   1
   2   7  -4 90952.1 1400.39   6
  -2   7   4 90407.3 1396.58   1
   2   7  -4 87794.1 1156.23   8
   2   7  -3 55862.4 816.848   8
  -2   7   3 55142.1 882.998   1
   2   7  -2 47830.7 766.204   8
  -2   7   2 46487.7 688.923   1
   2   7  -1 67404.0 1084.36   8
   2   7   0 4371.49 242.295   8
  -2   7  -1 4674.14 131.422   1
   2   7   1 4409.52 170.571   3
   2   7   1 4754.78 268.675   8
   2   7   2 78948.2 1038.73   7
   2   7   2 79931.9 1185.13   3
   2   7   2 78995.6 1183.88   9
   2   7   3 89299.6 1430.01   9
   2   7   3 92343.5 1393.86   3
   2   7   3 93549.0 1536.52   8
   2   7   4 15015.2 442.295   3
   2   7   4 13969.9 477.417   9
   2   7   4 14536.1 478.431   8
   2   7   5 3375.65 262.156   3
   2   7   5 3138.99 253.653   9
   2   7   5 3707.18 255.533   8
   2   7   5 3328.88 205.085   5
   2   7   6 52889.6 1148.33   9
   2   7   6 52172.9 924.536   5
   2   7   6 50459.7 1057.28   8
   2   7   7 8552.19 469.172   3
   2   7   7 7777.93 419.403   9
   2   7   7 7271.31 369.486   8
   2   7   8 4158.07 344.962   3
   2   7   8 3926.11 277.196   8
   2   7   8 4282.15 346.327   9
   2   7   9 5882.92 423.085   9
   2   7   9 6046.20 433.685   3
   2   7  10 1063.13 278.273   3
   2   7  10 996.850 223.873   9
   2   7  11 91.1466 214.967   3
  -2   8  12 4338.08 439.279   9
  -2   8  11 12628.6 684.641   9
  -2   8  11 13184.9 626.010   1
  -2   8  10 10297.6 601.309   9
  -2   8  10 10621.8 548.778   1
  -2   8   9 14963.3 594.782   1
  -2   8   8 8628.51 441.189   1
  -2   8   7 14599.8 542.608   1
  -2   8   6 31539.9 775.854   1
  -2   8   5 21176.0 581.933   1
  -2   8   4 17551.8 448.463   1
   2   8  -4 17125.1 309.499   8
  -2   8   3 50783.2 817.583   1
   2   8  -3 50789.6 784.886   8
   2   8  -2 55382.7 903.501   8
  -2   8  -1 40028.5 571.290   1
   2   8   1 36825.8 641.281   3
   2   8   2 103733. 1472.47   3
   2   8   2 103652. 1469.91   9
   2   8   2 102105. 1309.22   7
   2   8   3 27420.2 689.849   8
   2   8   3 26195.2 567.336   3
   2   8   3 27080.4 606.167   9
   2   8   4 61910.0 1191.56   9
   2   8   4 61406.6 1096.48   3
   2   8   4 63152.3 1202.17   8
   2   8   5 15470.4 502.026   3
   2   8   5 14371.8 522.599   9
   2   8   5 14458.5 510.057   8
   2   8   6 14870.4 555.593   9
   2   8   6 14083.6 515.980   8
   2   8   6 13841.3 548.790   3
   2   8   7 11244.0 532.713   3
   2   8   7 12046.3 518.480   9
   2   8   7 10793.7 460.091   8
   2   8   8 365.972 167.636   9
   2   8   8 233.604 149.147   8
   2   8   9 4390.65 383.976   3
   2   8   9 4154.25 363.537   9
   2   8  10 5262.22 426.873   9
   2   8  10 6265.16 460.950   3
   2   8  11 2218.87 340.134   3
  -2   9  12-289.126 270.635   9
  -2   9  11 4057.10 425.621   9
  -2   9  11 3849.04 398.555   1
  -2   9  10 1767.90 317.700   9
  -2   9  10 2439.20 328.574   1
  -2   9   9 6317.05 417.512   1
  -2   9   8 9535.23 467.539   1
  -2   9   7 2093.85 259.968   1
  -2   9   6 4776.10 322.214   1
  -2   9   5 8582.20 354.532   1
   2   9  -4 27388.4 461.997   8
  -2   9   4 26873.5 586.845   1
   2   9  -3 57630.4 891.792   8
  -2   9   3 55259.0 884.930   1
   2   9   1 100932. 1463.00   3
  -2   9  -1 108779. 1384.54   1
   2   9   2 94976.0 1220.33   7
   2   9   2 94363.4 1377.29   9
   2   9   2 95760.4 1379.38   3
   2   9   3 43596.2 790.874   3
   2   9   3 42521.8 830.233   9
   2   9   4 36445.3 865.531   8
   2   9   4 35853.7 749.309   3
   2   9   4 35757.3 838.350   9
   2   9   5 1730.64 213.372   9
   2   9   5 1536.31 203.817   3
   2   9   5 1757.07 220.036   8
   2   9   6 6465.41 361.118   9
   2   9   6 5490.09 361.371   3
   2   9   6 5354.28 335.167   8
   2   9   7 2722.44 265.103   9
   2   9   7 2487.32 299.755   3
   2   9   7 2475.04 247.998   8
   2   9   8 13510.3 608.534   3
   2   9   8 14061.8 594.361   9
   2   9   8 12722.8 520.433   8
   2   9   9 4167.13 364.708   9
   2   9   9 3872.93 356.573   3
   2   9   9 4273.97 316.240   8
   2   9  10 4048.26 382.438   9
   2   9  10 3853.00 378.690   3
   2   9  11 1099.43 281.960   3
  -2  10  12 1776.91 335.034   9
  -2  10  11 7247.85 537.546   9
  -2  10  10 17986.6 695.198   1
  -2  10  10 17796.1 799.400   9
  -2  10   9 13154.2 566.772   1
  -2  10   8 6019.64 395.029   1
  -2  10   7 3834.46 315.887   1
  -2  10   6 21290.6 624.613   1
  -2  10   5 4255.86 263.438   1
   2  10  -5 3373.58 104.561   8
   2  10  -4 31100.3 537.315   8
   2  10   1 161183. 2138.80   3
   2  10   2 31896.8 468.417   7
   2  10   2 32266.1 599.652   3
   2  10   2 31597.6 595.915   9
   2  10   3 31948.8 690.868   9
   2  10   3 33146.8 653.980   3
   2  10   4 25062.8 604.301   3
   2  10   4 25902.6 682.077   9
   2  10   5 27920.9 751.102   9
   2  10   5 27670.7 701.272   3
   2  10   5 27395.1 760.110   8
   2  10   6 29674.2 822.418   3
   2  10   6 29980.8 825.707   8
   2  10   7 13191.7 581.147   3
   2  10   7 14112.8 566.489   9
   2  10   7 13165.0 532.542   8
   2  10   8 15069.0 642.156   3
   2  10   8 13888.0 593.732   9
   2  10   8 13575.7 553.518   8
   2  10   9 4300.57 360.652   9
   2  10   9 3876.69 312.860   8
   2  10   9 4460.45 394.338   3
   2  10  10 1056.33 239.181   9
   2  10  10 910.334 254.188   3
   2  10  11 1177.55 282.597   3
  -2  11  12 989.771 258.486   9
  -2  11  11 1901.61 332.068   9
  -2  11  10 2702.73 373.849   9
  -2  11   8 3654.83 339.099   1
  -2  11   7 2677.78 269.782   1
  -2  11   6 18112.9 568.309   1
   2  11  -5 2196.42 98.9700   8
   2  11  -4 7754.07 238.501   8
   2  11   2 44831.7 634.839   7
   2  11   2 44594.2 763.931   9
   2  11   2 43875.0 757.995   3
   2  11   3 18067.3 486.485   9
   2  11   3 18079.3 446.133   3
   2  11   4 72919.0 1240.87   3
   2  11   4 74008.7 1355.37   9
   2  11   5 7345.22 405.425   8
   2  11   5 7420.90 351.787   3
   2  11   5 7991.93 386.472   9
   2  11   6 16687.8 593.285   3
   2  11   6 17574.1 602.599   9
   2  11   6 17324.7 611.867   8
   2  11   7 5593.89 386.275   3
   2  11   7 4998.32 348.197   8
   2  11   7 5199.97 355.846   9
   2  11   8 14358.9 633.486   3
   2  11   8 14181.7 607.466   9
   2  11   8 14538.9 579.448   8
   2  11   9 4968.26 411.889   3
   2  11   9 4817.90 355.663   8
   2  11   9 4993.61 397.383   9
   2  11  10 1462.18 278.265   3
   2  11  10 1524.37 269.126   9
   2  11  11 4692.72 445.057   3
   2  11  11 4846.40 440.057   9
  -2  12  12 902.733 296.590   9
  -2  12  11 1399.92 309.095   9
  -2  12  10 7021.68 535.190   9
   2  12  -5 8790.52 227.406   8
   2  12  -4 11362.9 323.776   8
   2  12   1 25428.1 433.768   9
   2  12   2 11710.9 236.373   7
   2  12   2 12303.7 324.504   9
   2  12   2 11982.0 321.421   3
   2  12   3 28650.5 598.073   3
   2  12   3 27858.8 646.311   9
   2  12   4 20378.7 532.661   3
   2  12   4 20579.0 601.621   9
   2  12   5 63765.1 1208.90   3
   2  12   5 66170.0 1289.29   9
   2  12   5 62673.2 1353.84   8
   2  12   6 15006.4 552.663   3
   2  12   6 15014.1 562.356   9
   2  12   6 14604.6 591.206   8
   2  12   7 12100.7 559.049   3
   2  12   7 11440.7 522.328   9
   2  12   7 11258.6 522.137   8
   2  12   8 6204.84 403.301   8
   2  12   8 6843.70 447.803   3
   2  12   8 6537.02 414.946   9
   2  12   9 2028.05 309.547   3
   2  12   9 1623.11 250.339   9
   2  12   9 1984.86 258.826   8
   2  12  10 997.695 247.032   9
   2  12  10 706.863 259.565   3
   2  12  11 811.098 247.846   9
   2  12  11 667.077 252.965   3
  -2  13  11 52.2097 263.650   9
  -2  13  10 4084.39 461.215   9
   2  13  -5 3837.53 163.583   8
   2  13   1 59787.9 856.394   9
   2  13   2 41686.6 726.919   3
   2  13   2 41981.3 732.051   9
   2  13   3 29627.6 671.857   9
   2  13   3 29981.5 618.861   3
   2  13   4 13126.0 415.832   3
   2  13   4 13662.2 481.542   9
   2  13   5 13256.7 466.455   3
   2  13   5 13823.6 519.189   9
   2  13   6 12976.0 572.128   8
   2  13   6 13613.6 516.812   3
   2  13   6 13818.4 538.066   9
   2  13   7 4511.50 363.618   8
   2  13   7 4995.14 368.092   3
   2  13   7 5061.49 347.806   9
   2  13   8 5885.28 393.479   9
   2  13   8 5083.08 385.222   8
   2  13   9 11621.3 588.724   3
   2  13   9 9876.85 516.830   8
   2  13   9 10885.5 565.195   9
   2  13  10 3127.40 360.282   3
   2  13  10 3308.62 360.773   9
   2  13  11 3609.10 389.042   3
   2  13  11 3046.71 368.861   9
  -2  14  11 623.163 287.488   9
  -2  14  10 845.515 322.100   9
   2  14  -5 2358.92 151.214   8
   2  14   1 14066.3 283.788   9
   2  14   2 17763.4 418.273   3
   2  14   2 18304.0 418.793   9
   2  14   3 13638.2 423.834   9
   2  14   3 13010.4 377.192   3
   2  14   4 35740.6 842.420   9
   2  14   4 35320.7 744.700   3
   2  14   5 31705.4 820.045   9
   2  14   5 32282.1 761.785   3
   2  14   6 47921.8 1061.56   3
   2  14   6 46539.7 1086.00   9
   2  14   6 46738.6 1174.01   8
   2  14   7 16252.6 649.347   3
   2  14   7 17216.6 634.679   9
   2  14   7 16339.3 667.516   8
   2  14   8 5108.81 393.232   3
   2  14   8 4389.29 357.189   9
   2  14   8 4457.55 373.040   8
   2  14   9 2909.53 309.270   8
   2  14   9 3057.77 328.464   3
   2  14   9 2940.07 318.661   9
   2  14  10 1478.69 278.233   3
   2  14  10 1395.46 271.861   9
   2  14  11 1893.73 315.131   3
   2  14  11 1928.31 326.982   9
  -2  15  11 433.238 282.929   9
  -2  15  10 2118.00 366.521   9
   2  15  -5 2189.88 152.764   8
   2  15   1 20071.5 360.841   9
   2  15   2 41300.3 729.436   3
   2  15   2 40682.1 721.891   9
   2  15   3 56627.5 1040.79   9
   2  15   3 55785.8 967.428   3
   2  15   4 16332.8 464.345   3
   2  15   4 16395.4 540.378   9
   2  15   5 1189.44 165.243   3
   2  15   5 1497.28 189.612   9
   2  15   6 3106.22 261.912   3
   2  15   6 2769.07 264.292   9
   2  15   6 2565.57 316.724   8
   2  15   7 14630.3 649.099   8
   2  15   7 14781.8 603.587   3
   2  15   7 15235.7 593.502   9
   2  15   8 8664.02 506.310   3
   2  15   8 7934.60 464.759   9
   2  15   8 7586.25 471.777   8
   2  15   9 4714.87 403.501   8
   2  15   9 4879.79 400.255   9
   2  15  10 7380.19 496.302   3
   2  15  10 7127.99 494.421   9
   2  15  11 4608.78 441.965   9
   2  15  11 4391.55 417.259   3
  -2  16  11 2235.06 385.912   9
  -2  16  10 2463.86 398.260   9
   2  16  -5 8619.04 307.119   8
   2  16   1 15010.7 292.912   9
   2  16   2 6676.80 247.087   3
   2  16   2 7408.22 248.993   9
   2  16   3 22263.1 518.544   3
   2  16   3 22531.6 570.046   9
   2  16   4 32430.6 708.504   3
   2  16   4 32473.5 801.325   9
   2  16   5 14034.5 475.706   3
   2  16   5 13757.3 516.129   9
   2  16   6 32482.5 843.262   3
   2  16   6 34346.5 903.612   9
   2  16   6 33498.2 1007.39   8
   2  16   7 12979.2 565.111   3
   2  16   7 13228.8 628.941   8
   2  16   7 13858.8 564.644   9
   2  16   8 10388.1 557.085   3
   2  16   8 8977.06 537.467   8
   2  16   8 9024.32 495.711   9
   2  16   9 4198.85 387.448   3
   2  16   9 3609.88 344.245   9
   2  16  10 900.299 264.177   3
   2  16  10 373.909 216.925   9
   2  16  11 1913.05 324.230   3
   2  16  11 1566.98 299.133   9
  -2  17  11-41.1405 250.747   9
  -2  17  10 2290.23 387.153   9
   2  17   1 23092.9 392.735   9
   2  17   2 8559.87 265.976   9
   2  17   3 41757.9 777.246   3
   2  17   3 41005.5 838.500   9
   2  17   4 21800.5 554.154   3
   2  17   4 21876.4 628.277   9
   2  17   5 4735.98 272.840   3
   2  17   5 5053.68 311.968   9
   2  17   6 7233.01 395.367   9
   2  17   6 6350.67 348.762   3
   2  17   7 9546.92 550.034   8
   2  17   7 10403.5 497.225   3
   2  17   7 10124.8 490.276   9
   2  17   8 8170.16 503.836   3
   2  17   8 7915.63 455.192   9
   2  17   8 7438.31 499.101   8
   2  17   9 10815.8 575.367   3
   2  17   9 9261.87 556.484   8
   2  17   9 10567.6 557.056   9
   2  17  10 10191.6 598.294   3
   2  17  10 10593.9 604.708   9
  -2  18  11 4801.33 464.818   9
  -2  18  10 7400.89 556.306   9
   2  18   2 808.425 98.3775   9
   2  18   3 8555.53 302.523   3
   2  18   3 8726.96 340.694   9
   2  18   4 2841.75 194.669   3
   2  18   4 3030.72 237.057   9
   2  18   5 39453.4 866.743   3
   2  18   5 41329.9 969.622   9
   2  18   6 19058.8 614.537   3
   2  18   6 19508.9 658.441   9
   2  18   7 10010.5 482.976   3
   2  18   7 10974.2 517.381   9
   2  18   7 9437.24 576.052   8
   2  18   8 1278.09 253.928   8
   2  18   8 1511.62 247.638   9
   2  18   8 2072.25 300.459   3
   2  18   9 820.790 219.478   3
   2  18   9 359.035 187.892   9
   2  18   9 1017.73 263.162   8
   2  18  10 148.260 204.371   9
   2  18  10 373.481 224.813   3
  -2  19  11 606.193 237.729   9
  -2  19  10 687.658 258.555   9
   2  19   3 11825.7 358.952   3
   2  19   3 11850.1 388.712   9
   2  19   4 4615.44 292.199   9
   2  19   4 4144.00 231.074   3
   2  19   5 598.788 155.854   9
   2  19   5 637.936 144.547   3
   2  19   6 277.550 142.843   3
   2  19   6 145.692 144.537   9
   2  19   7 4661.52 337.751   3
   2  19   7 4128.74 400.197   8
   2  19   7 4868.79 355.088   9
   2  19   8 5548.10 416.106   3
   2  19   8 4892.68 446.666   8
   2  19   8 5611.03 396.504   9
   2  19   9 9103.45 548.441   3
   2  19   9 7890.00 557.788   8
   2  19   9 7709.96 479.496   9
   2  19  10 4541.40 409.856   9
  -2  20  10 6413.09 540.430   9
   2  20   5 28775.7 784.902   9
   2  20   6 27473.0 805.632   9
   2  20   7 12162.4 547.757   9
   2  20   7 12782.3 682.845   8
   2  20   8 6294.98 410.969   9
   2  20   8 6227.10 492.821   8
   2  20   9 63.3675 214.554   8
  -2  21  10 2258.00 374.541   9
   2  21   7 3265.47 411.995   8
   2  21   8 5285.07 491.078   8
   2  21   9 960.335 297.274   8
  -2  22  10 2299.85 364.539   9
   2  22   7 10803.8 659.105   8
   2  22   8 1969.03 354.013   8
   2  22   9 597.687 266.280   8
  -2  23  10 187.164 255.953   9
   2  23   7 940.258 290.632   8
   2  23   8 1329.86 337.209   8
   2  23   9 4788.06 475.548   8
  -2  24  10 2309.99 370.552   9
  -2  24   9 1571.20 318.272   9
   2  24   7 5756.06 529.953   8
   2  24   8 2170.81 364.626   8
   2  25   7 1663.64 360.760   8
   2  25   8 2875.99 401.447   8
   2  26   7 3588.73 465.340   8
   2  27   7 1771.32 373.440   8
   3 -34  -1 5261.52 520.245   7
   3 -34   0 3967.68 477.144   7
   3 -34   1 6585.97 553.758   7
  -3 -33   4 2519.48 399.318   4
  -3 -33   3 2733.20 416.821   4
  -3 -33   2 2267.14 456.395   4
  -3 -33   2 2128.60 447.269   2
   3 -33  -1 2857.04 428.216   7
  -3 -33   1 2487.71 477.861   4
   3 -33   0 3180.08 448.221   7
  -3 -33   0 2964.42 545.841   4
   3 -33   1 7548.13 579.329   7
   3 -33   2 11864.7 719.824   7
  -3 -32   5 817.606 284.781   4
   3 -32  -5 1322.11 402.690   4
  -3 -32   4 1571.79 355.212   4
   3 -32  -4 1885.96 380.766   4
   3 -32  -3 1359.53 366.446   4
  -3 -32   3 1367.84 341.269   4
  -3 -32   3 1203.97 351.041   2
   3 -32  -2 5614.99 508.479   4
  -3 -32   2 6101.85 543.270   2
  -3 -32   2 7307.43 594.286   4
  -3 -32   1 4889.08 525.654   4
   3 -32  -1 4588.21 471.543   7
   3 -32   0 4413.11 487.700   7
  -3 -32   0 4099.47 564.411   4
   3 -32   1 179.103 315.998   7
  -3 -32  -1 529.954 439.360   4
   3 -32   2-52.8050 295.582   7
  -3 -32  -2 723.959 437.475   4
   3 -32   3 699.817 313.164   7
   3 -31  -6 337.017 347.205   4
  -3 -31   5 1050.18 285.781   4
   3 -31  -5 1086.89 382.087   4
  -3 -31   4 1881.12 420.112   2
  -3 -31   4 2453.26 375.085   4
   3 -31  -4 2222.76 424.485   4
   3 -31  -3 8707.23 642.722   4
  -3 -31   3 10432.1 657.592   4
  -3 -31   3 10103.5 655.541   2
   3 -31  -2 5947.36 541.439   4
  -3 -31   2 6415.47 573.754   4
  -3 -31   1 4175.04 553.886   4
   3 -31  -1 5025.16 473.557   7
  -3 -31   0 4726.43 604.271   4
   3 -31   0 4048.52 454.664   7
  -3 -31  -1 8967.92 774.097   4
   3 -31   1 8941.15 609.048   7
   3 -31   2 14910.8 764.387   7
  -3 -31  -2 14383.6 962.619   4
   3 -31   3 4628.59 467.641   7
  -3 -31  -3 4794.54 711.082   4
   3 -30  -6 4955.80 555.495   4
  -3 -30   5 2092.86 342.814   4
   3 -30  -5 1499.55 348.414   4
   3 -30  -5 1972.96 420.722   6
  -3 -30   5 2633.62 437.519   2
   3 -30  -4 3390.10 458.631   4
  -3 -30   4 2782.74 389.075   4
  -3 -30   4 2737.36 353.548   1
  -3 -30   4 3341.56 434.287   2
  -3 -30   3 3841.36 455.928   4
   3 -30  -3 3608.91 429.803   4
  -3 -30   3 3575.28 382.762   1
  -3 -30   3 3247.57 456.793   2
   3 -30  -2 3968.24 460.401   4
  -3 -30   2 3662.23 382.460   1
  -3 -30   2 3309.06 469.509   4
  -3 -30   1 4501.71 544.886   4
   3 -30  -1 4529.72 438.443   7
  -3 -30   0 1915.03 509.097   4
   3 -30   0 1322.40 316.858   7
  -3 -30  -1 1130.26 441.475   4
   3 -30   1 1506.27 338.631   7
   3 -30   2 1952.12 349.495   7
  -3 -30  -2 2331.62 506.988   4
  -3 -30  -3 1662.50 593.690   4
   3 -30   3 1627.35 342.539   7
   3 -30   4 185.795 294.146   7
  -3 -30  -4 1649.29 708.657   4
  -3 -29   7 517.300 295.845   1
  -3 -29   6 976.780 325.024   2
   3 -29  -6 948.164 365.981   6
   3 -29  -6 553.600 318.820   4
  -3 -29   6 548.942 278.273   1
  -3 -29   5 1360.10 310.139   1
   3 -29  -5 799.407 304.923   4
   3 -29  -5 1286.79 397.875   6
  -3 -29   5 536.674 285.055   4
  -3 -29   5 1355.14 347.665   2
   3 -29  -4 1844.31 361.893   4
  -3 -29   4 1941.97 322.263   1
  -3 -29   4 1078.28 279.411   4
  -3 -29   4 1183.84 350.021   2
   3 -29  -3 3747.24 423.520   4
  -3 -29   3 4866.64 498.028   4
  -3 -29   3 4276.84 400.178   1
  -3 -29   3 4381.11 481.685   2
  -3 -29   2 5926.82 444.243   1
   3 -29  -2 5058.90 470.823   4
  -3 -29   2 6556.58 585.732   4
  -3 -29   1 4008.91 515.463   4
   3 -29  -1 3364.46 402.764   7
  -3 -29   0 3214.96 514.079   4
   3 -29   0 2554.80 365.626   7
  -3 -29  -1 4197.17 625.206   4
   3 -29   1 3758.87 432.479   7
   3 -29   1 4816.62 397.515   2
  -3 -29  -2 6024.38 768.030   4
   3 -29   2 5135.90 475.757   7
  -3 -29  -3 7913.44 787.249   4
   3 -29   3 8252.69 579.586   7
   3 -29   4 2658.62 386.961   7
  -3 -29  -4 3284.80 647.442   4
   3 -29   5 7638.41 586.397   7
  -3 -29  -5 9595.85 1036.68   4
  -3 -28   8 754.279 286.063   7
  -3 -28   8 95.0341 250.302   1
  -3 -28   7 6585.36 506.978   1
  -3 -28   7 6375.33 486.576   7
  -3 -28   7 7034.33 577.339   2
   3 -28  -6 4248.52 504.858   4
   3 -28  -6 4473.66 552.036   6
  -3 -28   6 4062.34 477.923   2
  -3 -28   6 3758.17 413.489   1
  -3 -28   5 7247.72 505.405   1
   3 -28  -5 6455.94 560.464   4
  -3 -28   5 7681.08 514.204   4
  -3 -28   5 7936.10 586.630   2
   3 -28  -4 1551.73 354.139   4
  -3 -28   4 1522.20 316.102   1
  -3 -28   4 1051.41 283.946   4
  -3 -28   4 2148.63 415.285   2
  -3 -28   3 5249.04 491.266   4
   3 -28  -3 4569.85 451.133   4
  -3 -28   3 3937.08 375.456   1
  -3 -28   3 4606.94 502.498   2
   3 -28  -2 10272.3 616.090   4
  -3 -28   2 10849.4 669.301   4
  -3 -28   2 10096.9 543.817   1
  -3 -28   1 4470.94 525.269   4
   3 -28  -1 4279.66 425.143   7
   3 -28  -1 4483.27 445.728   4
   3 -28   0 3891.18 417.695   7
  -3 -28   0 4348.04 590.323   4
   3 -28   1 6264.35 418.790   2
   3 -28   1 5690.29 454.339   7
  -3 -28  -1 6526.25 664.883   4
   3 -28   2 7340.29 540.357   7
  -3 -28  -2 7977.86 749.855   4
   3 -28   3 948.625 303.434   7
  -3 -28  -3 1323.22 643.608   4
   3 -28   4 2055.25 355.698   7
  -3 -28  -4 1689.29 687.748   4
   3 -28   5 3394.57 400.909   7
  -3 -28  -5 3290.95 779.343   4
  -3 -28  -6 4725.64 933.472   4
  -3 -27   8 953.190 321.773   1
  -3 -27   8 860.149 278.119   7
  -3 -27   7 669.860 306.340   1
  -3 -27   7 1641.12 370.236   2
   3 -27  -7 642.140 324.498   6
  -3 -27   7 1212.62 270.090   7
  -3 -27   6 1842.50 285.772   7
   3 -27  -6 1668.45 384.045   4
   3 -27  -6 987.716 359.105   6
  -3 -27   6 1440.61 335.982   1
  -3 -27   6 984.829 304.855   2
  -3 -27   5 2187.60 317.288   4
   3 -27  -5 2297.58 376.205   4
  -3 -27   5 2884.97 404.938   2
  -3 -27   5 3344.57 370.425   1
  -3 -27   4 7059.02 487.815   1
  -3 -27   4 7435.32 555.290   2
   3 -27  -4 6239.02 509.608   4
  -3 -27   4 7425.35 512.416   4
  -3 -27   3 864.219 334.436   4
  -3 -27   3 1184.58 372.109   2
   3 -27  -3 729.641 277.164   4
  -3 -27   3 523.817 246.859   1
  -3 -27   2 4417.10 471.757   4
  -3 -27   2 4813.89 406.367   1
   3 -27  -2 4655.48 424.976   4
   3 -27  -2 5275.51 446.525   7
   3 -27  -1 7114.90 516.315   4
  -3 -27   1 7666.45 626.868   4
   3 -27  -1 7293.39 501.121   7
   3 -27   0 805.040 229.721   2
   3 -27   0 1219.63 323.082   7
  -3 -27   0 945.616 408.201   4
  -3 -27  -1 2401.59 567.889   4
   3 -27   1 2681.76 319.518   2
   3 -27   1 2506.87 333.435   7
  -3 -27  -2 15678.7 982.814   4
   3 -27   2 13671.3 675.885   7
  -3 -27  -3 2177.82 651.643   4
   3 -27   3 2449.67 345.211   7
   3 -27   4 669.317 278.550   7
  -3 -27  -4 699.605 651.711   4
  -3 -27  -5 3945.51 750.248   4
   3 -27   5 3789.96 433.935   7
   3 -27   6 744.977 312.592   7
  -3 -27  -6 1433.59 751.987   4
  -3 -26   9 7914.82 604.922   1
  -3 -26   8 3937.03 433.836   1
   3 -26  -8 3070.77 475.276   6
   3 -26  -7 7005.62 650.966   6
  -3 -26   7 6990.16 472.755   7
  -3 -26   7 6164.86 487.387   1
  -3 -26   7 5964.97 515.833   2
  -3 -26   6 6472.88 434.357   7
  -3 -26   6 6226.62 468.372   1
   3 -26  -6 7241.70 613.231   6
  -3 -26   6 6864.87 533.738   2
   3 -26  -6 7289.91 577.643   4
  -3 -26   5 13569.1 571.959   7
  -3 -26   5 12213.0 615.388   1
  -3 -26   5 13011.1 686.564   2
  -3 -26   5 11511.2 583.341   4
   3 -26  -5 11189.0 651.206   4
  -3 -26   4 2481.21 353.322   4
   3 -26  -4 2494.88 367.668   4
  -3 -26   4 2044.75 313.923   1
  -3 -26   4 2869.72 401.122   2
   3 -26  -3 116.085 264.965   4
  -3 -26   3 69.1234 234.769   1
  -3 -26   3 668.718 293.858   4
  -3 -26   2 2304.34 313.707   1
   3 -26  -2 1695.10 332.052   4
   3 -26  -2 1703.60 305.496   7
  -3 -26   2 2491.92 416.467   4
   3 -26  -1 104.044 243.402   7
  -3 -26   1 296.382 375.357   4
   3 -26  -1-284.342 219.258   4
   3 -26   0 3630.43 313.870   2
   3 -26   0 3563.95 381.074   7
  -3 -26   0 4350.30 575.535   4
   3 -26   1 3196.68 349.484   7
  -3 -26  -1 3848.77 585.441   4
   3 -26   1 4085.11 348.622   2
   3 -26   2 453.467 218.605   7
  -3 -26  -2 1857.58 612.848   4
  -3 -26  -3 3250.64 657.602   4
   3 -26   3 2897.88 354.187   7
   3 -26   4 1316.15 319.057   7
  -3 -26  -4 1504.07 618.497   4
  -3 -26  -5 992.751 753.136   4
   3 -26   5 759.212 315.188   7
  -3 -26  -6 1377.49 814.853   4
   3 -26   6 1979.04 363.980   7
  -3 -26  -7 2695.25 807.788   4
  -3 -25   9 1601.40 357.209   1
  -3 -25   8 430.690 257.061   1
   3 -25  -8 210.493 304.310   6
  -3 -25   7 2140.51 388.357   2
   3 -25  -7 1510.96 358.642   4
  -3 -25   7 1568.90 338.556   1
   3 -25  -7 1382.05 339.252   6
  -3 -25   6 4029.41 455.568   2
  -3 -25   6 4503.75 371.977   7
   3 -25  -6 4117.28 456.346   4
   3 -25  -6 3761.90 450.166   6
  -3 -25   6 3733.60 412.523   1
  -3 -25   5 2992.84 291.397   7
  -3 -25   5 2166.52 296.992   4
   3 -25  -5 2612.68 384.052   4
  -3 -25   5 3026.62 366.668   1
  -3 -25   5 2857.52 374.098   2
  -3 -25   4 12176.3 511.774   7
  -3 -25   4 11866.8 652.395   2
  -3 -25   4 11734.4 592.120   4
  -3 -25   4 12230.3 594.825   1
   3 -25  -4 11812.1 647.653   4
  -3 -25   3 8264.20 480.733   1
   3 -25  -3 8660.79 518.827   4
  -3 -25   3 8374.99 534.454   4
   3 -25  -2 8709.35 521.695   4
  -3 -25   2 8226.81 476.476   1
  -3 -25   2 9417.90 613.790   4
   3 -25  -2 8736.10 524.563   7
   3 -25  -1 1020.96 207.650   2
   3 -25  -1 818.223 269.486   7
  -3 -25   1 541.656 408.661   4
   3 -25  -1 876.156 275.225   4
   3 -25   0 3954.26 314.145   2
  -3 -25   0 4367.27 532.561   4
   3 -25   0 4456.39 391.191   7
   3 -25   1 5776.18 389.708   2
  -3 -25  -1 5646.19 673.767   4
   3 -25   1 5557.80 417.528   7
   3 -25   2 597.508 230.629   7
  -3 -25  -2 1015.78 493.523   4
   3 -25   3 4544.21 424.913   7
  -3 -25  -3 4814.87 753.281   4
  -3 -25  -4 4551.17 825.011   4
   3 -25   4 4216.20 407.843   7
   3 -25   5 3298.88 375.405   7
  -3 -25  -5 3550.27 834.847   4
   3 -25   6 3378.79 400.032   7
  -3 -25  -6 2994.12 919.545   4
  -3 -25  -7 4527.78 866.081   4
   3 -25   7 4503.35 454.933   7
  -3 -25  -8 3815.26 781.717   4
  -3 -24   9 1780.14 356.551   1
   3 -24  -9 2108.48 411.058   6
  -3 -24   8 6945.08 516.384   1
   3 -24  -8 7095.02 617.197   6
   3 -24  -7 6836.60 593.801   6
  -3 -24   7 6504.18 491.217   1
  -3 -24   7 6837.97 542.141   2
   3 -24  -7 6644.43 525.357   4
  -3 -24   6 12723.3 571.486   4
  -3 -24   6 13459.2 642.863   1
   3 -24  -6 14175.5 807.211   6
  -3 -24   6 13731.3 678.723   2
   3 -24  -6 12541.2 690.854   4
  -3 -24   5 7886.52 531.475   2
  -3 -24   5 8971.38 511.453   1
  -3 -24   5 8468.56 434.188   7
  -3 -24   5 8237.53 482.756   4
   3 -24  -5 7569.11 530.589   4
  -3 -24   4 18077.1 701.745   1
  -3 -24   4 17670.5 738.327   2
  -3 -24   4 17668.6 612.495   7
   3 -24  -4 17246.9 731.869   4
  -3 -24   4 16778.9 690.740   4
  -3 -24   3 4966.13 406.049   1
  -3 -24   3 4566.26 307.110   7
  -3 -24   3 3952.50 403.734   4
   3 -24  -3 4331.76 409.909   4
   3 -24  -2 1970.78 301.024   7
  -3 -24   2 2118.62 377.181   4
   3 -24  -2 2795.41 347.824   4
   3 -24  -1 575.142 191.515   2
   3 -24  -1 139.339 199.926   7
   3 -24  -1 604.533 280.937   4
   3 -24   0 4127.89 381.843   7
  -3 -24   0 4358.92 595.957   4
   3 -24   0 4626.75 325.941   2
   3 -24   1 3607.83 352.292   7
  -3 -24  -1 5518.18 693.113   4
   3 -24   1 4676.89 357.560   2
   3 -24   2 8151.46 486.354   7
  -3 -24  -2 9345.42 840.631   4
  -3 -24  -3 201.587 627.579   4
   3 -24   3 635.803 274.945   7
   3 -24   4 5155.28 419.899   7
  -3 -24  -4 7534.23 910.299   4
   3 -24   5 399.753 242.717   7
  -3 -24  -5 321.274 637.405   4
   3 -24   6 418.595 267.937   7
  -3 -24  -6 770.914 849.715   4
  -3 -24  -7 2926.95 773.142   4
   3 -24   7 3894.99 426.870   7
  -3 -24  -8 2061.65 714.856   4
  -3 -23   9 2640.65 401.612   1
   3 -23  -9 2462.59 422.082   6
  -3 -23   8 2619.85 386.633   1
   3 -23  -8 2901.41 439.534   6
   3 -23  -7 2596.11 368.378   4
   3 -23  -7 2211.56 380.041   6
  -3 -23   7 2234.90 348.022   1
  -3 -23   7 2459.99 415.898   2
   3 -23  -6-244.649 287.658   4
  -3 -23   6-137.513 194.427   4
   3 -23  -6-249.928 277.845   6
  -3 -23   6 469.609 249.246   1
  -3 -23   6 521.236 275.248   2
  -3 -23   5 2047.36 277.463   4
  -3 -23   5 2937.34 356.720   1
   3 -23  -5 2335.46 340.002   4
  -3 -23   5 2856.84 387.856   2
  -3 -23   4 13820.8 602.034   1
  -3 -23   4 14344.0 681.189   2
  -3 -23   4 14281.1 526.769   7
  -3 -23   4 13045.8 601.194   4
   3 -23  -4 14344.5 667.307   4
   3 -23  -3 27391.1 879.696   4
  -3 -23   3 26473.9 819.351   1
  -3 -23   3 26183.0 881.540   4
  -3 -23   3 28607.0 738.516   7
   3 -23  -2 13415.4 627.442   4
  -3 -23   2 13207.4 458.851   7
  -3 -23   2 12790.0 667.364   4
   3 -23  -2 12588.1 470.845   2
   3 -23  -2 12875.1 597.616   7
   3 -23  -1 11495.5 564.940   4
  -3 -23   1 12218.7 729.591   4
   3 -23  -1 11354.7 454.526   2
   3 -23  -1 10874.4 539.608   7
  -3 -23   0 11912.5 749.170   4
   3 -23   0 13548.6 501.365   2
   3 -23   0 12975.4 577.878   7
   3 -23   1 19921.5 636.710   2
  -3 -23  -1 19093.7 967.512   4
   3 -23   1 18219.9 690.563   7
   3 -23   2 6162.96 422.446   7
  -3 -23  -2 8084.48 807.131   4
   3 -23   3 8984.10 514.567   7
  -3 -23  -3 8992.14 870.448   4
  -3 -23  -4 6554.97 832.563   4
   3 -23   4 6885.91 474.623   7
  -3 -23  -5 1331.81 667.822   4
   3 -23   5 2759.66 371.018   7
  -3 -23  -6 2386.59 803.304   4
   3 -23   6 1824.77 317.398   7
  -3 -23  -7 1647.63 788.444   4
   3 -23   7 2562.65 383.747   7
  -3 -23  -8 4118.81 831.537   4
   3 -23   8 3695.52 448.644   7
   3 -22 -10 1712.43 361.221   6
  -3 -22  10 1404.28 383.718   1
  -3 -22   9 7284.07 570.515   1
   3 -22  -9 6879.69 598.483   6
   3 -22  -8 8596.75 641.673   6
  -3 -22   8 9200.52 574.736   1
   3 -22  -7 15050.9 821.591   6
  -3 -22   7 14483.0 668.850   1
  -3 -22   7 15563.3 723.810   2
   3 -22  -7 15020.4 713.076   4
  -3 -22   6 15622.0 665.498   1
  -3 -22   6 14587.0 570.041   4
  -3 -22   6 15802.5 687.889   2
   3 -22  -6 15608.5 801.781   6
   3 -22  -6 14734.6 702.508   4
  -3 -22   5 21828.0 790.505   2
   3 -22  -5 21103.3 802.746   4
  -3 -22   5 21529.6 758.342   1
  -3 -22   5 19987.2 690.735   4
  -3 -22   4 17031.4 568.917   7
  -3 -22   4 16685.9 648.949   1
  -3 -22   4 16091.1 645.309   4
  -3 -22   4 16384.5 685.750   2
   3 -22  -4 15589.6 660.532   4
  -3 -22   3 12572.1 458.071   7
  -3 -22   3 11489.4 538.109   1
  -3 -22   3 11468.0 605.630   4
   3 -22  -3 11873.2 576.365   4
   3 -22  -2 26159.8 837.604   4
  -3 -22   2 26789.9 658.472   7
   3 -22  -2 26647.4 679.057   2
  -3 -22   2 26615.0 922.223   4
   3 -22  -2 24750.8 803.287   7
   3 -22  -1 15509.0 515.111   2
   3 -22  -1 15988.7 628.229   7
   3 -22  -1 15697.5 644.635   4
  -3 -22   1 15457.9 771.548   4
   3 -22   0 1203.21 232.258   2
   3 -22   0 1165.31 251.864   7
  -3 -22   0 782.652 417.688   4
   3 -22   1 813.204 234.701   7
  -3 -22  -1 465.912 466.101   4
   3 -22   1 812.296 226.322   2
   3 -22   2 11184.9 540.789   7
  -3 -22  -2 11878.3 848.865   4
  -3 -22  -3 194.875 552.200   4
   3 -22   3 159.025 214.140   7
  -3 -22  -4 1231.17 615.101   4
   3 -22   4 1957.59 285.764   7
   3 -22   5 1306.61 297.651   7
  -3 -22  -5 61.6792 739.056   4
  -3 -22  -6 5508.51 906.250   4
   3 -22   6 5981.69 455.908   7
  -3 -22  -7 2392.22 798.954   4
   3 -22   7 1574.49 317.732   7
   3 -22   8 5637.73 505.932   7
  -3 -22  -8 5058.34 889.298   4
   3 -21 -10 6438.89 580.397   6
  -3 -21  10 6270.01 580.775   1
   3 -21  -9 8801.85 666.473   6
  -3 -21   9 9117.95 619.347   1
  -3 -21   8 3318.90 398.769   1
   3 -21  -8 2588.37 405.500   6
  -3 -21   7 685.945 275.900   1
   3 -21  -7 497.535 243.429   4
   3 -21  -7 655.793 286.871   6
  -3 -21   7 646.305 317.771   2
   3 -21  -6 496.209 240.054   4
  -3 -21   6 282.635 180.449   4
   3 -21  -6 787.515 285.811   6
  -3 -21   6 1151.45 299.452   1
  -3 -21   6 1203.76 327.225   2
   3 -21  -5 11194.2 639.451   6
  -3 -21   5 10962.3 538.815   1
  -3 -21   5 11008.1 568.672   2
  -3 -21   5 9573.24 472.673   4
   3 -21  -5 9609.75 525.971   4
  -3 -21   4 19671.2 742.333   2
  -3 -21   4 18627.5 677.761   1
   3 -21  -4 17643.1 686.986   4
  -3 -21   4 18281.3 679.154   4
  -3 -21   3 30320.5 856.116   1
  -3 -21   3 29075.7 902.142   4
  -3 -21   3 29547.2 726.009   7
   3 -21  -3 29638.2 891.562   4
   3 -21  -2 27219.7 834.635   4
  -3 -21   2 27665.0 659.640   7
   3 -21  -2 26702.1 666.801   2
  -3 -21   2 27089.4 921.117   4
   3 -21  -2 26041.5 807.441   7
   3 -21  -1 26855.0 667.994   2
  -3 -21   1 25556.4 592.038   7
   3 -21  -1 24724.4 790.021   4
  -3 -21   1 24902.9 946.563   4
   3 -21  -1 24068.3 762.285   7
   3 -21   0 15825.2 524.243   2
  -3 -21   0 16899.8 868.505   4
   3 -21   0 14851.9 598.577   7
   3 -21   1 823.192 214.169   2
  -3 -21  -1 1207.84 560.910   4
   3 -21   1 633.259 209.271   7
   3 -21   2 9238.74 487.720   7
  -3 -21  -2 10190.5 832.062   4
   3 -21   3 8896.19 484.994   7
  -3 -21  -3 9625.55 822.920   4
   3 -21   4 2783.95 316.651   7
  -3 -21  -4 2405.34 638.895   4
  -3 -21  -5 3673.77 837.251   4
   3 -21   5 2874.15 311.350   7
  -3 -21  -6 712.773 782.889   4
   3 -21   6 963.122 270.246   7
  -3 -21  -7 2139.19 769.082   4
   3 -21   7 2333.58 341.364   7
   3 -21   8 3428.35 428.679   7
  -3 -21  -8 3015.69 759.914   4
  -3 -21  -9 3957.53 792.844   4
   3 -20 -11 248.502 259.722   6
   3 -20 -10 348.493 272.103   6
  -3 -20  10 820.925 378.586   1
   3 -20  -9 5767.27 533.674   6
  -3 -20   9 6910.54 540.268   1
   3 -20  -8 14115.9 776.307   6
  -3 -20   8 12776.7 639.182   1
   3 -20  -7 16838.2 822.204   6
  -3 -20   7 16088.8 690.638   1
  -3 -20   7 17110.8 711.755   2
   3 -20  -7 15794.2 694.973   4
  -3 -20   6 23359.2 683.143   4
  -3 -20   6 24140.7 814.281   2
   3 -20  -6 24701.1 962.897   6
  -3 -20   6 23529.7 797.769   1
   3 -20  -6 24185.7 851.914   4
   3 -20  -5 9843.75 526.962   4
   3 -20  -5 11021.3 631.417   6
  -3 -20   5 10092.7 511.794   1
  -3 -20   5 10360.4 547.967   2
  -3 -20   5 8792.75 442.373   4
  -3 -20   4 6142.87 418.184   1
  -3 -20   4 5510.02 423.993   2
  -3 -20   4 4758.48 362.809   4
   3 -20  -4 4797.93 375.588   4
  -3 -20   3 2926.04 227.377   7
  -3 -20   3 2943.75 365.880   4
   3 -20  -3 2446.28 288.920   4
  -3 -20   3 2810.10 305.476   1
   3 -20  -2 11773.8 543.322   4
  -3 -20   2 11135.8 389.162   7
   3 -20  -2 10903.4 410.778   2
  -3 -20   2 11474.2 632.517   4
   3 -20  -2 11759.1 547.357   7
  -3 -20   1 12012.5 371.440   7
   3 -20  -1 11457.7 418.381   2
   3 -20  -1 11605.4 528.770   4
  -3 -20   1 11995.8 700.539   4
   3 -20  -1 10585.5 495.376   7
   3 -20   0 15788.7 604.566   7
   3 -20   0 17674.9 533.120   2
  -3 -20   0 17540.9 883.569   4
  -3 -20  -1 10982.7 806.310   4
   3 -20   1 10734.4 435.138   2
   3 -20   1 9459.98 472.550   7
   3 -20   2 863.155 233.628   7
  -3 -20  -2 1226.88 531.335   4
  -3 -20  -3 841.030 569.705   4
   3 -20   3 466.473 212.902   7
  -3 -20  -4 1939.84 652.863   4
   3 -20   4 2106.84 280.752   7
  -3 -20  -5 1763.60 775.524   4
   3 -20   5 638.588 233.437   7
   3 -20   6 1007.56 291.740   7
  -3 -20  -6 1020.00 820.517   4
  -3 -20  -7 145.105 670.169   4
   3 -20   7 299.382 245.876   7
  -3 -20  -8-6.18190 630.604   4
   3 -20   8 529.435 275.894   7
   3 -20   9 2562.00 400.195   7
  -3 -20  -9 4028.12 854.552   4
   3 -19 -11 1426.13 329.918   6
   3 -19 -10 8422.91 623.381   6
  -3 -19  10 8959.66 632.009   1
   3 -19  -9 16904.5 843.599   6
  -3 -19   9 17508.0 787.380   1
  -3 -19   8 3717.01 398.107   1
   3 -19  -8 4896.66 480.172   6
   3 -19  -7 3746.28 374.159   4
  -3 -19   7 4291.08 410.226   1
   3 -19  -7 4246.82 457.066   6
  -3 -19   7 4381.16 398.724   2
  -3 -19   6 1370.67 293.908   2
   3 -19  -6 1001.50 261.863   4
  -3 -19   6 969.260 184.119   4
   3 -19  -6 1247.65 295.006   6
  -3 -19   6 1309.93 291.602   1
  -3 -19   5 6125.20 416.611   1
  -3 -19   5 6286.76 438.166   2
   3 -19  -5 6152.89 477.045   6
  -3 -19   5 5668.14 349.602   4
   3 -19  -5 5622.26 407.583   4
  -3 -19   4 16204.5 605.352   1
  -3 -19   4 15707.6 584.615   4
   3 -19  -4 15954.4 612.494   4
  -3 -19   4 16534.6 646.185   2
  -3 -19   3 17079.3 606.707   1
  -3 -19   3 16420.9 641.836   4
   3 -19  -3 17174.3 628.235   4
  -3 -19   2 58797.0 1042.12   7
   3 -19  -2 56760.2 1226.71   7
  -3 -19   2 56129.4 1352.22   4
   3 -19  -2 58779.0 1255.38   4
   3 -19  -2 57260.4 1040.03   2
   3 -19  -1 14966.8 578.623   4
   3 -19  -1 15414.2 468.312   2
  -3 -19   1 15443.6 413.959   7
  -3 -19   1 16352.2 789.750   4
   3 -19  -1 15217.8 575.387   7
  -3 -19   0 17596.2 879.930   4
   3 -19   0 17311.1 518.469   2
  -3 -19   0 16306.4 402.818   7
   3 -19   0 16080.2 594.764   7
   3 -19   1 3088.32 300.293   7
   3 -19   1 3179.00 266.385   2
  -3 -19  -1 3122.71 665.074   4
   3 -19   2 1778.46 262.895   7
  -3 -19  -2 1634.22 560.476   4
   3 -19   3 415.964 206.555   7
  -3 -19  -3 295.035 535.939   4
  -3 -19  -4 38.5844 618.981   4
   3 -19   4 27.9227 201.485   7
  -3 -19  -5-7.57557 721.372   4
   3 -19   5 240.660 231.543   7
   3 -19   6 2559.35 294.305   7
  -3 -19  -6 2248.29 843.704   4
   3 -19   7 490.205 243.392   7
  -3 -19  -7 50.2291 656.151   4
  -3 -19  -8 1992.63 722.659   4
   3 -19   8 1510.25 346.829   7
  -3 -19  -9 1948.21 661.123   4
   3 -19   9 3433.12 466.529   7
  -3 -18  11 932.875 376.237   1
   3 -18 -11 471.456 262.873   6
  -3 -18  10 1126.84 345.234   1
   3 -18 -10 771.065 277.817   6
  -3 -18   9 3959.97 432.869   1
   3 -18  -9 4214.63 464.517   6
   3 -18  -8 13764.1 740.870   6
  -3 -18   8 12918.7 643.766   1
   3 -18  -7 39147.3 1246.88   6
  -3 -18   7 39575.0 1070.90   1
  -3 -18   7 41177.0 1077.94   2
   3 -18  -7 38512.4 1061.04   4
  -3 -18   6 26204.6 816.661   2
   3 -18  -6 26203.2 963.641   6
  -3 -18   6 26851.6 827.942   1
  -3 -18   6 24639.8 670.841   4
   3 -18  -6 25376.7 827.140   4
  -3 -18   5 12708.1 554.790   1
  -3 -18   5 11949.1 475.245   4
   3 -18  -5 12741.7 641.376   6
  -3 -18   5 12865.2 570.635   2
   3 -18  -5 11997.4 550.676   4
  -3 -18   4 6542.33 404.452   1
  -3 -18   4 6157.45 433.371   2
  -3 -18   4 6867.75 394.192   4
   3 -18  -4 6309.51 393.752   4
  -3 -18   3 2972.49 310.743   1
  -3 -18   3 2150.54 336.584   4
   3 -18  -3 2824.92 284.024   4
   3 -18  -2 12210.7 512.504   4
  -3 -18   2 11936.5 373.768   7
   3 -18  -2 11104.1 505.517   7
   3 -18  -2 11609.3 387.765   2
  -3 -18   2 12874.8 660.451   4
   3 -18  -1 3759.19 311.966   4
  -3 -18   1 4326.81 521.683   4
  -3 -18   1 3681.53 196.482   7
   3 -18  -1 3740.77 243.640   2
   3 -18  -1 3788.87 314.339   7
  -3 -18   0 17513.7 882.805   4
   3 -18   0 17630.5 503.723   2
  -3 -18   0 16895.8 394.709   7
   3 -18   0 17364.6 596.464   7
   3 -18   1 5632.21 364.195   7
  -3 -18  -1 5933.58 732.382   4
   3 -18   1 6477.39 337.590   2
  -3 -18  -2 434.082 598.017   4
   3 -18   2-343.601 220.090   7
   3 -18   3 1169.53 233.232   7
  -3 -18  -3 479.889 568.523   4
   3 -18   4 1441.36 254.852   7
  -3 -18  -4 2313.46 689.455   4
   3 -18   5 843.987 224.041   7
  -3 -18  -5 1502.02 768.847   4
  -3 -18  -6 1166.38 848.387   4
   3 -18   6 180.147 204.291   7
   3 -18   7 1174.44 265.694   7
  -3 -18  -7 2362.04 781.205   4
  -3 -18  -8 1745.05 717.044   4
   3 -18   8 1046.95 280.460   7
   3 -18   9 7188.61 614.905   7
  -3 -18  -9 7190.21 875.553   4
  -3 -17  11 1008.30 360.845   1
   3 -17 -10 3333.21 414.990   6
  -3 -17  10 3607.04 462.941   1
   3 -17  -9 9731.16 624.310   6
  -3 -17   9 8970.63 574.461   1
  -3 -17   8 17027.9 703.584   1
   3 -17  -8 16580.6 798.860   6
  -3 -17   7 3168.81 344.385   1
   3 -17  -7 2751.40 299.017   4
   3 -17  -7 2917.50 365.682   6
  -3 -17   7 3664.07 390.098   2
  -3 -17   6 268.086 255.992   1
  -3 -17   6 386.630 243.689   2
   3 -17  -6-156.469 250.888   4
  -3 -17   6 244.691 133.064   4
   3 -17  -6 273.103 258.656   6
   3 -17  -5 6942.04 404.060   4
  -3 -17   5 7283.33 453.139   2
  -3 -17   5 7386.43 444.437   1
   3 -17  -5 7089.83 485.288   6
  -3 -17   5 5928.98 330.889   4
  -3 -17   4 16809.8 598.218   1
  -3 -17   4 16349.2 575.814   4
  -3 -17   4 17042.4 628.430   2
   3 -17  -4 15516.5 580.909   4
  -3 -17   3 34675.1 872.428   1
  -3 -17   3 32779.9 897.405   4
   3 -17  -3 32787.1 847.884   4
   3 -17  -2 65400.3 1301.93   4
   3 -17  -2 65335.7 1093.70   2
  -3 -17   2 69032.4 1459.20   4
   3 -17  -2 65819.0 1308.94   7
  -3 -17   1 22862.8 898.133   4
  -3 -17   1 22241.0 483.400   7
   3 -17  -1 21906.7 662.831   4
   3 -17  -1 21158.4 525.522   2
   3 -17  -1 20597.9 649.810   7
   3 -17   0 3477.08 299.372   7
   3 -17   0 4037.11 253.557   2
  -3 -17   0 3420.31 164.153   7
  -3 -17  -1 2624.38 620.611   4
   3 -17   1 2292.31 268.471   7
   3 -17   2 16046.2 573.360   7
  -3 -17  -2 14962.9 987.095   4
   3 -17   3 426.984 191.346   7
  -3 -17  -3 161.830 643.782   4
   3 -17   3 630.289 141.804   1
   3 -17   4 19661.9 672.405   7
   3 -17   4 20180.3 563.404   1
  -3 -17  -4 18890.0 1180.21   4
   3 -17   5 1948.95 260.537   7
   3 -17   5 1607.83 196.886   3
   3 -17   5 1877.84 213.002   1
  -3 -17  -6 9505.91 991.085   4
   3 -17   6 10102.1 448.748   1
   3 -17   6 10087.4 441.848   3
   3 -17   6 9878.77 519.640   7
   3 -17   7 5524.00 366.700   3
   3 -17   7 5032.35 361.468   1
   3 -17   7 5708.95 435.211   7
  -3 -17  -8 3586.59 777.834   4
   3 -17   8 3872.43 415.962   7
  -3 -17  -9 3210.51 748.010   4
   3 -17   9 3611.87 448.063   7
  -3 -16  11 581.071 349.907   1
   3 -16 -10 4519.79 451.305   6
  -3 -16  10 3646.20 465.604   1
   3 -16  -9 2112.48 330.159   6
  -3 -16   9 2059.17 375.876   1
   3 -16  -8 17592.2 796.342   6
  -3 -16   8 16176.4 681.522   1
   3 -16  -7 45295.7 1298.93   6
  -3 -16   7 44409.5 1115.79   1
  -3 -16   7 45224.6 1105.02   2
   3 -16  -7 42518.0 1064.01   4
  -3 -16   6 32426.1 748.914   4
   3 -16  -6 33315.4 1062.65   6
  -3 -16   6 32902.7 902.957   1
  -3 -16   6 34425.9 908.637   2
   3 -16  -6 33870.4 912.470   4
  -3 -16   5 44584.0 1044.70   2
   3 -16  -5 44639.4 1203.71   6
  -3 -16   5 43462.4 1033.56   1
  -3 -16   5 43227.0 921.915   4
   3 -16  -5 43585.0 1027.25   4
   3 -16  -4 35421.7 878.484   4
  -3 -16   4 35163.4 884.961   1
   3 -16  -4 35909.0 1025.06   6
  -3 -16   4 33507.9 846.309   4
  -3 -16   4 36796.7 920.669   2
  -3 -16   3 60997.2 1207.41   1
  -3 -16   3 57820.7 1232.91   4
   3 -16  -3 57506.7 1179.05   4
   3 -16  -2 8006.76 413.090   4
   3 -16  -2 8098.04 294.671   2
  -3 -16   2 7915.38 525.759   4
   3 -16  -2 8816.42 455.267   7
   3 -16  -1 9191.25 424.251   4
  -3 -16   1 8950.31 274.804   7
  -3 -16   1 8956.65 633.481   4
   3 -16  -1 7998.97 409.237   7
   3 -16  -1 9003.22 314.159   2
  -3 -16   0 14410.6 833.461   4
  -3 -16   0 12802.1 307.812   7
   3 -16   0 13347.0 407.651   2
   3 -16   0 12844.2 498.545   7
  -3 -16  -1 655.080 536.227   4
   3 -16   1 447.414 200.946   7
   3 -16   1 467.207 57.5023   1
   3 -16   2 4532.15 325.560   7
  -3 -16  -2 4833.36 701.167   4
   3 -16   2 4199.15 193.202   1
   3 -16   3 1812.47 223.085   7
   3 -16   3 2209.14 190.014   1
   3 -16   4 1766.79 192.748   1
   3 -16   4 1531.10 225.451   7
  -3 -16  -4 1506.62 681.826   4
   3 -16   5 3007.83 306.505   7
   3 -16   5 3060.10 247.468   3
   3 -16   5 3145.06 262.535   1
   3 -16   6-56.9893 191.623   7
   3 -16   6 417.999 186.143   1
   3 -16   6 418.607 167.926   3
  -3 -16  -7 3490.85 754.100   4
   3 -16   7 3434.52 366.894   7
   3 -16   7 4012.27 326.314   1
   3 -16   7 3278.11 297.208   3
  -3 -16  -8 4161.95 730.378   4
   3 -16   8 4173.22 427.815   7
   3 -16   8 4582.75 391.004   3
   3 -16   8 4844.64 371.855   1
  -3 -16  -9 6237.09 866.973   4
   3 -16   9 6613.83 543.262   7
   3 -16   9 7685.70 500.533   1
   3 -16   9 7358.97 526.224   3
   3 -16  10 4884.46 487.056   7
  -3 -15  11 3547.37 489.030   1
  -3 -15  10 4943.42 474.786   1
   3 -15 -10 3773.47 418.669   6
   3 -15  -9 10870.7 627.716   6
  -3 -15   9 10491.7 590.405   1
   3 -15  -8 16738.6 758.496   6
  -3 -15   8 16287.9 685.309   1
   3 -15  -7 3719.87 310.483   4
   3 -15  -7 3432.14 372.135   6
  -3 -15   7 3680.93 379.442   1
  -3 -15   7 4030.11 370.795   2
   3 -15  -6 17244.0 738.493   6
  -3 -15   6 16832.7 617.479   1
  -3 -15   6 15883.6 472.414   4
  -3 -15   6 15615.6 593.690   2
   3 -15  -6 16783.6 600.109   4
  -3 -15   5 18984.6 636.137   1
  -3 -15   5 17941.6 528.482   4
   3 -15  -5 18160.6 733.698   6
  -3 -15   5 19992.9 653.876   2
   3 -15  -5 18522.4 606.459   4
  -3 -15   4 39293.0 926.494   1
  -3 -15   4 37777.9 929.732   2
   3 -15  -4 40289.7 1071.70   6
  -3 -15   4 36357.1 864.735   4
   3 -15  -4 37943.9 898.153   4
  -3 -15   3 63590.7 1243.88   1
   3 -15  -3 64201.2 1238.36   4
  -3 -15   3 64676.2 1312.10   4
   3 -15  -2 57198.8 1140.23   4
   3 -15  -2 56936.2 937.738   2
  -3 -15   2 57749.8 1317.68   4
   3 -15  -2 58615.5 1175.65   7
   3 -15  -1 31846.2 778.707   4
   3 -15  -1 31518.9 778.314   7
  -3 -15   1 31485.6 579.659   7
   3 -15  -1 30559.8 622.706   2
  -3 -15   1 31158.8 1027.84   4
  -3 -15   0 6832.30 202.922   7
  -3 -15   0 6748.80 664.677   4
   3 -15   0 7241.65 296.811   2
   3 -15   0 6642.46 363.273   7
  -3 -15  -1 110.644 570.740   4
   3 -15   1 231.731 47.7318   1
   3 -15   1-195.829 175.232   7
   3 -15   2 4810.12 314.941   7
  -3 -15  -2 4578.65 672.665   4
   3 -15   2 4867.99 205.230   1
   3 -15   3 28783.8 771.051   7
  -3 -15  -3 29576.3 1242.28   4
   3 -15   3 28687.6 646.096   1
   3 -15   4 23190.0 709.353   7
   3 -15   4 24167.5 561.171   6
   3 -15   4 23820.9 615.431   3
  -3 -15  -4 22374.3 1194.76   4
   3 -15   4 23751.4 616.581   1
  -3 -15  -5 17580.3 1207.19   4
   3 -15   5 19260.6 575.801   3
   3 -15   5 18372.7 651.635   7
   3 -15   5 20126.7 600.171   1
   3 -15   6 16210.6 639.009   7
  -3 -15  -6 15323.3 1082.62   4
   3 -15   6 17669.5 595.012   1
   3 -15   6 17120.9 578.822   3
  -3 -15  -7 6832.49 872.614   4
   3 -15   7 7630.56 422.875   1
   3 -15   7 7349.35 419.328   3
   3 -15   7 6787.35 455.498   7
   3 -15   8 2830.01 361.208   7
   3 -15   8 3465.34 349.282   1
   3 -15   8 3226.83 344.319   3
  -3 -15  -8 3072.28 706.901   4
  -3 -15  -9 2851.99 694.710   4
   3 -15   9 3138.69 415.876   7
   3 -15   9 3259.08 387.340   3
   3 -15   9 3674.76 367.342   1
   3 -15  10 873.373 304.280   7
   3 -15  10 774.370 276.534   1
   3 -15  10 639.838 255.270   3
  -3 -14  11 7035.88 596.205   1
   3 -14 -10 3877.21 415.709   6
  -3 -14  10 4277.43 479.638   1
   3 -14  -9 8298.76 545.275   6
  -3 -14   9 7274.84 530.208   1
   3 -14  -8 11064.1 614.977   6
  -3 -14   8 10387.9 465.669   9
  -3 -14   8 10417.7 540.538   1
  -3 -14   7 19628.7 672.709   2
   3 -14  -7 21818.6 829.532   6
  -3 -14   7 19529.9 694.598   1
  -3 -14   7 19799.2 615.319   9
   3 -14  -7 19302.0 631.197   4
  -3 -14   6 74218.4 1257.32   4
   3 -14  -6 75564.4 1452.21   4
  -3 -14   6 80369.1 1510.44   1
  -3 -14   6 77129.3 1377.79   9
  -3 -14   6 78903.4 1472.60   2
   3 -14  -6 76869.1 1694.32   6
  -3 -14   5 74710.9 1423.58   1
   3 -14  -5 74756.2 1605.91   6
  -3 -14   5 75400.3 1212.71   9
  -3 -14   5 73175.4 1396.77   2
  -3 -14   5 72131.6 1260.00   4
   3 -14  -5 74820.8 1390.22   4
  -3 -14   4 59432.8 1202.10   1
   3 -14  -4 62000.4 1372.14   6
  -3 -14   4 61495.6 1222.88   2
  -3 -14   4 59499.8 1155.04   4
   3 -14  -4 61542.6 1180.15   4
  -3 -14   3 57757.2 1148.37   1
  -3 -14   3 58075.2 1190.50   4
   3 -14  -3 55952.5 1108.58   4
   3 -14  -2 8940.52 386.764   4
   3 -14  -2 8943.93 412.240   7
  -3 -14   2 9547.51 551.845   4
   3 -14  -2 8738.15 274.983   2
   3 -14  -1 36397.6 686.231   2
  -3 -14   1 38412.2 648.888   7
  -3 -14   1 36913.8 1091.91   4
   3 -14  -1 37589.0 854.044   7
  -3 -14   0 23623.5 422.340   7
  -3 -14   0 24131.7 968.390   4
   3 -14   0 24951.3 659.830   7
   3 -14   0 24028.8 541.178   2
   3 -14   1 15306.8 512.776   7
   3 -14   1 14635.6 266.555   1
  -3 -14  -1 16302.2 868.516   4
  -3 -14  -2 4752.39 648.810   4
   3 -14   2 4265.73 295.728   7
   3 -14   2 4086.57 183.275   1
  -3 -14  -3 7479.59 826.609   4
   3 -14   3 7074.17 368.523   7
   3 -14   3 6538.38 296.082   1
   3 -14   4 4345.39 317.322   7
   3 -14   4 4525.07 213.706   6
   3 -14   4 5224.03 281.719   3
   3 -14   4 5153.71 297.461   1
   3 -14   5 22510.4 637.942   1
   3 -14   5 20737.3 679.485   7
   3 -14   5 22012.3 615.163   3
   3 -14   6 3249.32 278.686   3
   3 -14   6 2810.07 295.000   7
  -3 -14  -7 4442.14 754.826   4
   3 -14   7 4761.85 350.396   1
   3 -14   7 3786.65 329.822   3
   3 -14   7 4186.62 350.881   7
  -3 -14  -8 5306.87 742.770   4
   3 -14   8 6170.48 468.104   7
   3 -14   8 6290.19 420.230   1
   3 -14   8 5762.92 425.791   3
   3 -14   9 2803.79 384.068   7
  -3 -14  -9 2375.49 639.546   4
   3 -14   9 3072.17 400.002   3
   3 -14   9 3113.89 351.360   1
   3 -14  10 4922.87 473.997   7
   3 -14  10 4295.39 438.473   3
   3 -14  10 4213.26 419.041   1
   3 -14  11 5259.21 470.054   3
   3 -14  11 5174.50 455.663   1
  -3 -13  11 7111.52 608.465   1
  -3 -13  10 13956.8 737.288   1
   3 -13 -10 13591.2 692.032   6
  -3 -13  10 13869.2 610.371   9
  -3 -13   9 8026.00 526.665   1
   3 -13  -9 7857.62 527.841   6
  -3 -13   9 7915.19 435.769   9
  -3 -13   8 4322.11 385.889   1
   3 -13  -8 3283.36 353.019   6
  -3 -13   8 3433.11 277.972   9
  -3 -13   7 5835.22 419.958   1
   3 -13  -7 5007.73 406.842   6
  -3 -13   7 5383.28 380.478   2
  -3 -13   7 4944.02 301.761   9
   3 -13  -7 4867.18 308.714   4
  -3 -13   6 6763.11 283.424   4
   3 -13  -6 7383.38 474.528   6
  -3 -13   6 6856.15 409.101   1
  -3 -13   6 7145.93 327.877   9
  -3 -13   6 7155.21 422.751   2
   3 -13  -6 6970.76 365.023   4
   3 -13  -5 18262.6 566.495   4
  -3 -13   5 18380.0 623.446   1
   3 -13  -5 17831.7 698.909   6
  -3 -13   5 18460.9 610.352   2
  -3 -13   5 18593.7 500.751   9
  -3 -13   5 17819.5 490.073   4
  -3 -13   4 47116.3 783.239   9
  -3 -13   4 48344.3 1017.29   1
   3 -13  -4 47847.1 1154.64   6
  -3 -13   4 46803.5 1008.69   2
  -3 -13   4 45836.5 945.992   4
   3 -13  -4 46490.5 962.453   4
   3 -13  -3 60348.4 1120.23   4
  -3 -13   3 58169.1 1146.33   1
   3 -13  -3 58801.4 1285.88   6
  -3 -13   3 61055.8 1210.45   4
   3 -13  -2 24663.7 614.791   4
   3 -13  -2 24380.0 452.907   2
  -3 -13   2 25481.7 808.935   4
   3 -13  -2 25307.5 664.143   7
   3 -13  -1 979.245 119.437   2
   3 -13  -1 1092.14 237.718   7
  -3 -13   1 1219.82 458.923   4
  -3 -13   0 1103.39 454.452   4
  -3 -13   0 718.360 71.4560   7
   3 -13   0 930.380 190.614   7
   3 -13   1 25040.9 656.745   7
   3 -13   1 23996.1 385.469   1
   3 -13   2 32230.1 761.955   7
   3 -13   2 30624.6 569.140   1
   3 -13   3 11561.2 451.102   7
   3 -13   3 10934.8 373.984   1
   3 -13   3 12508.2 384.877   6
   3 -13   4 22803.4 611.776   1
   3 -13   4 21876.1 662.251   7
   3 -13   4 23005.4 495.080   6
   3 -13   4 23666.1 603.589   3
   3 -13   5 1009.05 202.738   1
   3 -13   5 958.007 201.086   7
   3 -13   5 840.601 164.189   3
   3 -13   6 13295.7 523.597   1
   3 -13   6 12921.5 497.153   3
   3 -13   6 12136.1 532.502   7
   3 -13   7 12956.4 585.500   7
   3 -13   7 12899.2 553.444   3
   3 -13   7 13975.7 565.383   1
   3 -13   8 9689.58 534.663   3
   3 -13   8 11173.3 547.433   1
   3 -13   9 1462.04 300.010   1
  -3 -13  -9 1711.95 623.252   4
   3 -13   9 1090.63 295.177   3
   3 -13  10 458.493 243.967   1
   3 -13  10 237.290 240.065   3
   3 -13  11 1535.20 352.820   1
   3 -13  11 1764.33 339.666   3
  -3 -12  11 4535.49 383.762   9
  -3 -12  11 4513.33 505.024   1
  -3 -12  10 6392.80 567.036   1
   3 -12 -10 6370.57 478.881   6
  -3 -12  10 6233.72 417.728   9
  -3 -12   9 3039.48 280.503   9
  -3 -12   9 2829.12 403.047   1
   3 -12  -9 2471.71 318.304   6
   3 -12  -8 10612.0 567.721   6
  -3 -12   8 10180.3 522.520   1
  -3 -12   8 10489.1 460.883   9
   3 -12  -7 21866.7 796.061   6
  -3 -12   7 21569.3 713.143   1
  -3 -12   7 21980.4 634.917   9
   3 -12  -7 20573.3 596.626   4
  -3 -12   6 49329.0 862.821   4
   3 -12  -6 48734.3 1016.74   4
  -3 -12   6 48651.4 988.205   9
   3 -12  -6 50860.4 1253.08   6
  -3 -12   6 51212.6 1118.51   1
  -3 -12   6 50023.3 1057.09   2
   3 -12  -5 40982.7 1085.32   6
  -3 -12   5 41655.4 944.457   1
  -3 -12   5 40120.9 904.378   2
  -3 -12   5 41651.7 820.873   9
  -3 -12   5 39864.8 779.365   4
   3 -12  -5 41815.3 884.093   4
   3 -12  -4 31265.1 898.106   6
  -3 -12   4 32661.3 635.130   9
  -3 -12   4 32930.2 793.331   2
  -3 -12   4 32430.8 793.117   1
  -3 -12   4 31251.7 720.507   4
   3 -12  -4 33051.0 740.699   4
   3 -12  -3 31820.0 713.278   4
   3 -12  -3 32180.2 868.271   6
  -3 -12   3 31293.8 509.643   9
  -3 -12   3 30126.9 743.886   1
  -3 -12   3 32626.8 813.690   4
   3 -12  -2 40288.1 943.939   6
   3 -12  -2 40175.8 812.394   4
   3 -12  -2 39671.3 620.442   2
  -3 -12   2 40858.6 1003.56   4
   3 -12  -2 40756.8 870.747   7
  -3 -12   1 37781.4 1056.46   4
   3 -12  -1 36540.8 634.452   2
   3 -12  -1 36379.2 808.223   7
  -3 -12   0 40578.9 599.029   7
  -3 -12   0 43271.1 1192.90   4
   3 -12   0 41287.3 862.721   7
   3 -12   1 12769.9 455.632   7
   3 -12   1 12987.2 245.151   1
   3 -12   2 969.866 204.954   7
   3 -12   2 980.294 110.291   1
   3 -12   3 7143.58 297.796   1
   3 -12   3 7238.76 276.750   6
   3 -12   3 6894.76 304.976   3
   3 -12   3 7785.79 359.499   7
   3 -12   4 27807.1 529.920   6
   3 -12   4 28172.8 740.232   7
   3 -12   4 27575.2 691.272   1
   3 -12   4 28397.5 670.494   3
   3 -12   5 24541.1 716.543   7
   3 -12   5 25395.8 696.426   1
   3 -12   5 25931.4 675.202   3
   3 -12   6 17373.8 627.876   7
   3 -12   6 18078.2 598.812   3
   3 -12   7 8317.05 452.086   3
   3 -12   7 8234.40 439.010   1
   3 -12   8 4568.94 395.491   3
   3 -12   8 5876.06 413.440   1
   3 -12   9 216.620 227.388   1
   3 -12   9 528.860 252.335   3
   3 -12  10 1811.80 332.126   3
   3 -12  10 2124.32 347.142   1
   3 -12  11 3530.87 406.205   1
   3 -12  11 2192.54 343.597   3
  -3 -11  12 1713.59 399.788   1
  -3 -11  12 1815.35 294.053   9
  -3 -11  11 3276.11 457.211   1
  -3 -11  11 3298.05 337.366   9
   3 -11 -10 4708.19 415.555   6
  -3 -11  10 5465.38 392.598   9
  -3 -11  10 4695.57 484.387   1
   3 -11  -9 11791.3 612.928   6
  -3 -11   9 12148.5 531.297   9
  -3 -11   9 11914.1 621.475   1
  -3 -11   8 13294.1 524.154   9
   3 -11  -8 13343.8 632.879   6
  -3 -11   8 13193.5 590.573   1
   3 -11  -7 6655.85 431.401   6
  -3 -11   7 6173.52 331.101   9
  -3 -11   7 6479.49 406.974   1
   3 -11  -7 5828.02 297.965   4
   3 -11  -6 5447.30 395.266   6
  -3 -11   6 4901.30 357.504   1
  -3 -11   6 5131.30 325.461   2
  -3 -11   6 4968.92 276.557   9
   3 -11  -6 4793.29 283.062   4
  -3 -11   5 24874.8 689.842   1
   3 -11  -5 25885.8 810.486   6
  -3 -11   5 24291.1 581.835   9
  -3 -11   5 23949.3 646.048   2
   3 -11  -5 24542.2 616.728   4
  -3 -11   5 24132.0 538.733   4
  -3 -11   4 31729.9 768.973   1
  -3 -11   4 32952.7 764.138   2
   3 -11  -4 32009.6 878.491   6
  -3 -11   4 31438.2 632.344   9
   3 -11  -4 33148.4 580.837   5
  -3 -11   4 30675.6 692.221   4
   3 -11  -4 33274.6 720.249   4
  -3 -11   3 35137.2 784.914   1
  -3 -11   3 34095.9 592.754   9
   3 -11  -3 33319.0 879.023   6
   3 -11  -3 36215.9 743.818   4
  -3 -11   3 35538.0 824.304   4
   3 -11  -2 25013.3 585.695   4
   3 -11  -2 22182.8 338.485   1
   3 -11  -2 24736.9 697.182   6
  -3 -11   2 22359.3 350.176   9
   3 -11  -2 25132.4 419.090   2
  -3 -11   2 25208.8 772.679   4
   3 -11  -2 25795.2 649.864   7
   3 -11  -1 39982.9 918.781   6
   3 -11  -1 40586.0 663.863   2
   3 -11  -1 39531.2 838.360   7
  -3 -11   1 40301.6 1071.65   4
  -3 -11   0 5586.81 139.269   7
   3 -11   0 5556.31 313.008   6
  -3 -11   0 6147.50 528.362   4
   3 -11   0 5599.82 303.706   7
   3 -11   1 130430. 1992.73   7
   3 -11   1 133398. 2020.46   6
   3 -11   2 68375.4 1217.41   7
   3 -11   2 69557.5 1149.49   6
   3 -11   2 67404.2 1022.67   1
   3 -11   3 17273.5 532.447   7
   3 -11   3 17044.8 456.536   1
   3 -11   3 17678.5 419.012   6
   3 -11   3 17557.9 488.711   3
   3 -11   4 5259.53 300.733   1
   3 -11   4 5200.14 306.337   7
   3 -11   4 5133.90 278.604   3
   3 -11   4 5409.56 179.164   6
   3 -11   5 35856.2 879.080   7
   3 -11   5 36216.2 864.179   1
   3 -11   5 36571.4 834.694   3
   3 -11   6 13313.6 502.569   3
   3 -11   6 13454.3 527.761   1
   3 -11   7 20574.0 709.478   3
   3 -11   7 21462.3 695.993   1
   3 -11   8 2973.97 335.364   3
   3 -11   8 3873.65 361.414   1
   3 -11   9 2802.32 351.446   1
   3 -11   9 2454.56 330.931   3
   3 -11  10 2108.40 332.074   1
   3 -11  10 1937.86 336.001   3
   3 -11  11 651.483 284.280   3
  -3 -10  12 2438.78 325.015   9
  -3 -10  12 2940.35 408.171   1
  -3 -10  11 3823.94 482.938   1
  -3 -10  11 3243.20 329.319   9
  -3 -10  10 6116.33 514.010   1
  -3 -10  10 6822.11 432.794   9
   3 -10 -10 6303.41 460.700   6
   3 -10  -9 1171.76 251.414   6
  -3 -10   9 1084.71 205.894   9
  -3 -10   9 1409.71 299.446   1
   3 -10  -8 7190.11 462.183   6
  -3 -10   8 6406.26 367.049   9
  -3 -10   8 7102.51 456.116   1
   3 -10  -7 6315.45 425.402   6
  -3 -10   7 6439.99 394.755   1
  -3 -10   7 6283.30 341.083   9
   3 -10  -6 7810.14 448.018   6
  -3 -10   6 8068.42 409.565   1
   3 -10  -6 7120.99 321.378   4
  -3 -10   6 7687.71 344.847   9
  -3 -10   6 7860.20 377.615   2
  -3 -10   5 24986.1 603.651   9
   3 -10  -5 26073.2 789.283   6
  -3 -10   5 24844.0 689.108   1
  -3 -10   5 25261.6 646.625   2
  -3 -10   5 24659.0 517.555   4
   3 -10  -5 24691.2 595.525   4
   3 -10  -4 31545.8 865.808   6
   3 -10  -4 31567.1 555.995   5
  -3 -10   4 31600.2 747.862   1
  -3 -10   4 30602.7 637.738   9
  -3 -10   4 29958.2 657.851   4
  -3 -10   4 31355.7 732.461   2
   3 -10  -4 31314.3 668.621   4
   3 -10  -3 34308.9 709.753   4
  -3 -10   3 33819.7 762.344   1
  -3 -10   3 35228.2 801.036   4
   3 -10  -3 33105.5 859.757   6
   3 -10  -2 11737.4 209.383   1
   3 -10  -2 12228.6 245.671   2
   3 -10  -2 12356.0 475.564   6
  -3 -10   2 12095.8 553.660   4
   3 -10  -2 11564.8 425.954   7
  -3 -10   1 37215.4 511.976   9
   3 -10  -1 38308.6 880.382   6
   3 -10  -1 39973.1 812.309   7
  -3 -10   0 41367.5 582.823   7
   3 -10   0 44298.9 931.541   6
  -3 -10   0 42295.2 635.066   9
   3 -10   0 43862.5 856.710   7
   3 -10   1 820.694 188.581   7
   3 -10   1 522.849 120.531   6
   3 -10   2 6159.73 311.852   7
   3 -10   2 6806.64 221.300   1
   3 -10   2 6922.60 265.979   6
   3 -10   3 15331.5 361.911   6
   3 -10   3 14925.3 417.532   1
   3 -10   3 14770.3 440.705   3
   3 -10   3 14980.8 480.102   7
   3 -10   4 30293.5 740.738   7
   3 -10   4 29370.5 480.644   6
   3 -10   4 31000.7 701.215   3
   3 -10   4 30275.5 728.859   1
   3 -10   5 3164.10 266.259   7
   3 -10   5 3529.38 283.989   1
   3 -10   5 3234.90 254.681   3
   3 -10   6 33428.4 857.981   3
   3 -10   6 34665.9 877.807   1
   3 -10   7 10543.4 510.687   3
   3 -10   7 11844.3 536.084   1
   3 -10   8 4042.69 391.034   3
   3 -10   8 4104.96 365.050   1
   3 -10   9 10226.6 543.778   1
   3 -10   9 8379.71 545.725   3
   3 -10  10 2979.72 370.948   1
   3 -10  10 2743.60 376.729   3
   3 -10  11 3997.51 422.593   3
  -3  -9  12 1345.45 274.147   9
  -3  -9  12 1139.04 360.594   1
  -3  -9  11 448.933 208.300   9
  -3  -9  11 378.763 330.427   1
  -3  -9  10 3901.25 448.640   1
   3  -9 -10 3399.90 345.855   6
  -3  -9  10 4088.13 351.932   9
   3  -9  -9 3342.12 339.479   6
  -3  -9   9 3243.47 289.529   9
  -3  -9   9 3699.53 399.255   1
   3  -9  -8 9768.83 516.537   6
  -3  -9   8 10386.8 460.514   9
  -3  -9   8 10533.9 540.813   1
   3  -9  -7 5981.20 401.587   6
  -3  -9   7 5391.97 316.672   9
  -3  -9   7 6352.14 396.231   1
   3  -9  -6 804.459 150.427   4
   3  -9  -6 813.035 227.693   6
  -3  -9   6 934.288 201.262   2
  -3  -9   6 906.132 159.741   9
  -3  -9   6 531.457 189.905   1
  -3  -9   5 10869.3 300.093   4
  -3  -9   5 10981.6 396.345   9
  -3  -9   5 11307.6 451.423   1
   3  -9  -5 11881.5 511.597   6
  -3  -9   5 10732.7 403.010   2
   3  -9  -5 11416.9 364.856   4
   3  -9  -4 28092.9 609.642   4
   3  -9  -4 30506.0 813.999   6
   3  -9  -4 28677.9 518.144   5
  -3  -9   4 28598.0 606.903   4
  -3  -9   4 28225.7 700.198   1
  -3  -9   4 27987.0 665.616   2
  -3  -9   3 44794.1 934.832   4
  -3  -9   3 44950.5 903.968   1
   3  -9  -3 45155.3 1014.41   6
   3  -9  -3 47002.3 840.461   4
   3  -9  -2 45196.6 624.001   1
  -3  -9   2 44937.1 1019.42   4
   3  -9  -2 44689.9 983.543   6
   3  -9  -2 44515.3 631.937   2
   3  -9  -1 69496.2 1306.91   6
   3  -9  -1 72594.1 1213.31   7
   3  -9   0 96549.1 1613.50   6
   3  -9   0 98978.6 1538.03   7
   3  -9   1 124118. 1851.57   7
   3  -9   1 123571. 1843.38   6
   3  -9   2 41427.3 740.097   6
   3  -9   2 40638.8 685.964   1
   3  -9   2 41508.4 830.905   7
   3  -9   3 53953.3 954.889   1
   3  -9   3 54914.1 844.227   6
   3  -9   3 55284.3 1043.03   7
   3  -9   3 57682.8 1004.64   3
   3  -9   4 16430.0 506.829   7
   3  -9   4 15835.3 275.363   6
   3  -9   4 16601.0 483.798   3
   3  -9   4 16034.0 501.416   1
   3  -9   5 3927.47 267.850   3
   3  -9   5 4192.05 307.474   1
   3  -9   6 13967.8 522.592   3
   3  -9   6 14631.0 552.784   1
   3  -9   7 10415.3 507.852   3
   3  -9   7 11717.8 528.840   1
   3  -9   8 4089.90 398.197   3
   3  -9   8 4318.83 367.040   1
   3  -9   9 2819.10 356.323   3
   3  -9   9 3173.88 346.126   1
   3  -9  10 1051.92 276.492   3
   3  -9  10 803.826 257.082   1
   3  -9  11 518.884 256.653   3
  -3  -8  12 1153.51 268.778   9
  -3  -8  12 1242.51 367.038   1
  -3  -8  11 7955.12 577.387   1
  -3  -8  11 9472.92 544.239   9
  -3  -8  10 7623.46 568.749   1
   3  -8 -10 6979.03 463.014   6
  -3  -8  10 7054.41 447.771   9
  -3  -8   9 8614.72 532.354   1
   3  -8  -9 8863.24 499.219   6
  -3  -8   9 9196.52 470.298   9
   3  -8  -8 13757.5 602.595   6
  -3  -8   8 12589.0 525.126   9
  -3  -8   8 13415.8 604.309   1
   3  -8  -7 5831.37 375.446   6
  -3  -8   7 5254.13 361.928   1
  -3  -8   7 5525.32 332.677   9
  -3  -8   6 12308.4 432.615   2
   3  -8  -6 12352.4 524.861   6
  -3  -8   6 11363.6 463.204   1
  -3  -8   6 11595.9 454.721   9
   3  -8  -6 11624.3 355.388   4
  -3  -8   5 198.289 158.888   2
  -3  -8   5 218.647 88.4991   4
   3  -8  -5 456.029 114.162   4
  -3  -8   5 692.146 200.090   1
   3  -8  -5 409.360 170.983   6
   3  -8  -4 3907.57 207.356   4
  -3  -8   4 3564.43 243.442   2
  -3  -8   4 3635.93 262.812   1
   3  -8  -4 3743.55 292.937   6
   3  -8  -4 3805.00 166.823   5
  -3  -8   4 3795.32 213.176   4
  -3  -8   3 25992.8 625.248   1
   3  -8  -3 27214.2 520.947   5
   3  -8  -3 27208.9 726.333   6
  -3  -8   3 25921.4 652.102   4
   3  -8  -2 4149.96 279.687   6
  -3  -8   2 3986.02 337.853   4
   3  -8  -1 35059.8 817.825   6
   3  -8  -1 35739.8 733.487   7
   3  -8   0 251208. 3454.98   6
   3  -8   0 252077. 3382.05   7
   3  -8   1 41426.5 815.610   7
   3  -8   1 44017.4 800.742   6
   3  -8   2 1993.77 183.373   7
   3  -8   2 2645.61 140.601   6
   3  -8   2 2199.25 137.093   1
   3  -8   3 36759.8 772.654   7
   3  -8   3 35392.1 572.560   6
   3  -8   3 36211.3 740.718   3
   3  -8   3 35940.8 702.187   1
   3  -8   4 28726.8 689.591   7
   3  -8   4 29339.5 677.957   3
   3  -8   4 27552.0 682.580   1
   3  -8   5 22451.6 628.672   3
   3  -8   5 22584.0 667.130   1
   3  -8   6 12037.4 498.944   1
   3  -8   6 12500.3 497.675   3
   3  -8   7 13385.6 582.559   3
   3  -8   7 14829.3 590.992   1
   3  -8   8 1735.67 260.348   1
   3  -8   8 1480.32 285.441   3
   3  -8   9 8197.79 490.570   1
   3  -8   9 7471.78 518.428   3
   3  -8  10 1061.17 296.976   1
   3  -8  10 1179.92 285.909   3
   3  -8  11 2128.66 337.838   3
  -3  -7  12 3048.00 374.479   9
  -3  -7  12 3147.54 415.330   1
  -3  -7  11 3209.60 346.038   9
  -3  -7  11 3351.79 399.233   1
  -3  -7  10 7887.61 577.854   1
   3  -7 -10 7486.48 468.108   6
  -3  -7  10 7675.57 466.093   9
  -3  -7   9 1811.58 305.731   1
  -3  -7   9 2121.98 258.381   9
   3  -7  -9 1897.58 264.282   6
   3  -7  -8 370.628 194.258   6
  -3  -7   8 395.740 259.315   1
  -3  -7   8 561.715 173.128   9
  -3  -7   7 781.399 231.975   1
   3  -7  -7 825.663 195.300   6
  -3  -7   7 716.579 183.319   9
   3  -7  -6 2856.94 165.983   4
   3  -7  -6 3022.21 278.144   6
  -3  -7   6 3375.00 298.595   1
  -3  -7   5 12890.6 459.653   1
   3  -7  -5 13479.1 512.206   6
   3  -7  -5 13288.0 350.138   4
  -3  -7   5 12532.2 413.712   2
  -3  -7   5 12890.7 278.921   4
  -3  -7   4 16130.0 450.037   2
  -3  -7   4 16288.6 492.986   1
   3  -7  -4 16703.4 549.116   6
  -3  -7   4 16225.7 388.922   4
  -3  -7   3 21114.4 539.251   1
   3  -7  -3 21982.0 623.853   6
  -3  -7   3 20717.2 562.608   4
   3  -7  -3 22488.0 457.120   5
   3  -7  -2 8306.45 359.767   6
   3  -7  -1 77032.6 1349.53   6
   3  -7  -1 75810.1 1237.15   7
   3  -7   0 191573. 2665.44   6
   3  -7   0 190663. 2622.71   7
   3  -7   1 140424. 2011.63   7
   3  -7   1 140167. 1954.86   6
   3  -7   2 96052.3 1483.37   7
   3  -7   2 94212.5 1337.22   6
   3  -7   2 96066.1 1450.41   3
   3  -7   3 68869.8 1175.31   7
   3  -7   3 68812.3 1114.24   1
   3  -7   3 67745.8 943.185   6
   3  -7   3 68473.4 1151.89   3
   3  -7   4 71635.8 1255.96   7
   3  -7   4 74257.6 1262.43   3
   3  -7   4 71791.0 1265.12   1
   3  -7   5 35011.5 816.965   3
   3  -7   5 35053.4 861.520   1
   3  -7   6 12231.7 493.828   3
   3  -7   6 12205.3 511.697   1
   3  -7   7 1799.95 294.589   1
   3  -7   7 1795.30 266.775   3
   3  -7   8 12323.6 561.128   1
   3  -7   8 11654.8 609.061   3
   3  -7   9 5910.15 473.638   3
   3  -7   9 6215.30 459.369   1
   3  -7  10 1990.85 331.343   3
   3  -7  11 61.8995 262.409   3
  -3  -6  12 2008.03 361.004   1
  -3  -6  12 2405.25 325.856   9
  -3  -6  11 1005.96 300.438   1
  -3  -6  11 905.216 250.988   9
  -3  -6  10 1415.12 241.925   9
   3  -6 -10 1267.68 235.300   6
   3  -6  -9 3250.40 315.397   6
  -3  -6   9 3482.42 322.328   9
  -3  -6   9 3561.02 369.697   1
   3  -6  -8 2249.60 255.985   6
  -3  -6   8 2602.98 315.480   1
  -3  -6   8 2257.35 263.418   9
  -3  -6   7 921.852 210.313   9
  -3  -6   7 807.503 218.961   1
   3  -6  -7 1109.35 200.368   6
   3  -6  -6 4739.20 327.718   6
  -3  -6   6 4995.11 330.999   1
  -3  -6   5 41580.8 613.370   4
   3  -6  -5 42570.5 964.277   6
  -3  -6   5 42335.0 893.665   1
  -3  -6   5 42447.9 815.472   2
  -3  -6   4 7656.19 332.359   1
   3  -6  -4 8118.12 372.346   6
   3  -6  -4 7216.07 162.813   2
  -3  -6   4 7232.34 237.392   4
  -3  -6   4 7567.04 289.372   2
  -3  -6   3 12419.8 393.470   1
   3  -6  -3 12931.6 460.415   6
   3  -6  -3 12766.3 325.005   5
  -3  -6   3 12143.8 415.497   4
   3  -6  -2 49564.2 990.167   6
   3  -6  -1 118949. 1819.72   6
   3  -6  -1 116405. 1731.23   7
   3  -6   0 38142.3 727.384   6
   3  -6   0 36878.2 711.788   7
   3  -6   1 50424.7 825.054   6
   3  -6   1 50656.2 886.354   7
   3  -6   2 14492.8 411.379   7
   3  -6   2 15321.5 316.893   6
   3  -6   2 14525.3 402.857   3
   3  -6   3 9535.83 334.945   7
   3  -6   3 9421.79 198.216   6
   3  -6   3 9250.67 334.547   3
   3  -6   3 9529.29 317.164   1
   3  -6   4 7404.22 336.032   1
   3  -6   4 7836.20 333.914   3
   3  -6   4 7615.59 329.454   8
   3  -6   5 28262.4 756.900   1
   3  -6   5 28930.3 723.876   3
   3  -6   5 27791.5 677.822   8
   3  -6   6 11306.7 511.612   1
   3  -6   6 11034.6 474.471   3
   3  -6   7 10258.0 494.415   1
   3  -6   7 9252.79 491.087   3
   3  -6   8 6903.84 434.012   1
   3  -6   8 5870.30 456.899   3
   3  -6   9 2178.17 343.044   1
   3  -6   9 1858.14 287.549   3
   3  -6  10 3429.66 392.656   3
   3  -6  11 351.040 256.575   3
  -3  -5  12 7292.17 518.945   9
  -3  -5  12 7784.05 549.629   1
  -3  -5  11 2542.05 357.030   1
  -3  -5  11 2347.61 309.772   9
   3  -5 -10 6771.14 428.667   6
  -3  -5  10 6554.24 512.319   1
  -3  -5  10 6421.06 440.076   9
  -3  -5   9 1632.15 256.585   9
   3  -5  -9 1904.95 235.594   6
  -3  -5   9 1394.04 315.494   1
  -3  -5   8 8925.56 474.048   9
   3  -5  -8 10289.9 481.397   6
  -3  -5   8 9527.18 505.187   1
   3  -5  -7 3719.02 310.078   6
  -3  -5   7 3696.11 325.940   1
   3  -5  -6 22824.3 680.082   6
  -3  -5   6 22849.7 649.356   1
   3  -5  -5 13933.4 498.380   6
  -3  -5   5 13738.3 467.181   1
  -3  -5   5 14018.7 402.105   2
  -3  -5   4 14371.4 437.613   1
   3  -5  -4 14125.4 485.957   6
   3  -5  -4 13404.5 248.922   2
  -3  -5   4 14693.9 383.945   2
  -3  -5   4 14063.5 310.327   4
  -3  -5   3 11455.5 368.933   1
  -3  -5   3 11343.8 377.088   4
   3  -5  -3 12465.5 433.396   6
   3  -5  -3 11742.2 316.131   5
   3  -5  -2 5713.31 219.285   5
   3  -5  -2 6119.62 302.662   6
   3  -5  -1 52977.6 952.262   6
   3  -5  -1 50725.8 900.801   7
   3  -5   0 46034.9 796.765   6
  -3  -5   0 44908.7 629.279   7
   3  -5   0 45476.4 800.545   7
   3  -5   1 142255. 1982.61   7
   3  -5   1 140787. 1907.09   6
   3  -5   2 252519. 3223.55   6
   3  -5   2 256025. 3395.29   3
   3  -5   2 257138. 3382.71   7
   3  -5   2 252663. 3431.57   8
   3  -5   3 104254. 1566.70   7
   3  -5   3 102222. 1332.64   6
   3  -5   3 106032. 1593.34   3
   3  -5   3 106158. 1633.88   8
   3  -5   4 69506.8 1224.17   1
   3  -5   4 69569.3 1218.36   3
   3  -5   4 70924.2 1251.84   8
   3  -5   5 4582.64 319.686   1
   3  -5   5 4560.66 292.484   3
   3  -5   5 4721.26 264.147   8
   3  -5   6 23321.0 726.701   1
   3  -5   6 22988.6 703.844   3
   3  -5   6 22999.2 595.205   8
   3  -5   7 270.503 215.482   1
   3  -5   7 321.449 218.912   3
   3  -5   7 22.0138 91.6241   8
   3  -5   8 13793.5 659.154   3
   3  -5   8 14813.0 619.963   1
   3  -5   9 12249.3 630.002   3
   3  -5  10 7730.15 521.341   3
   3  -5  11 1065.50 301.580   3
  -3  -4  12 3969.01 413.512   1
  -3  -4  12 4049.53 404.601   9
  -3  -4  11 3649.03 387.879   1
  -3  -4  11 4129.54 389.634   9
  -3  -4  10 2047.25 275.309   9
  -3  -4  10 2500.09 360.698   1
   3  -4 -10 1908.21 251.139   6
  -3  -4   9 4486.11 429.649   1
   3  -4  -9 3854.99 313.031   6
  -3  -4   9 3949.25 350.942   9
  -3  -4   8 6534.63 447.604   1
   3  -4  -8 6817.39 389.687   6
  -3  -4   8 6440.45 422.357   9
  -3  -4   7 9967.15 467.071   1
   3  -4  -7 10387.5 467.299   6
  -3  -4   6 9431.02 405.642   1
   3  -4  -6 9628.41 425.855   6
   3  -4  -5 13285.8 470.449   6
  -3  -4   5 12771.4 437.890   1
  -3  -4   5 12462.8 265.626   8
  -3  -4   5 13325.0 375.192   2
  -3  -4   4 11333.9 383.238   1
   3  -4  -4 12301.1 435.203   6
  -3  -4   4 11294.6 323.891   2
   3  -4  -4 11409.6 230.698   2
  -3  -4   4 11620.5 254.878   4
  -3  -4   3 28534.5 601.910   1
   3  -4  -3 28447.4 682.478   6
   3  -4  -3 27128.1 543.754   5
   3  -4  -2 62001.6 1107.45   6
   3  -4  -2 60327.0 969.164   5
   3  -4  -1 183471. 2559.48   6
   3  -4  -1 186476. 2531.37   7
   3  -4   0 2789.67 154.614   6
  -3  -4   0 2869.43 99.2969   7
   3  -4   0 2529.93 167.014   7
   3  -4   1 50081.6 849.490   7
   3  -4   1 51557.4 790.592   6
   3  -4   1 50050.7 889.685   8
   3  -4   2 18912.6 450.218   7
   3  -4   2 18700.2 483.312   8
   3  -4   2 19428.6 354.235   6
   3  -4   2 18784.9 472.111   3
   3  -4   3 26393.4 571.150   7
   3  -4   3 25652.1 391.943   6
   3  -4   3 27775.7 632.531   8
   3  -4   3 27304.2 607.268   3
   3  -4   4 28097.7 664.622   3
   3  -4   4 28199.9 680.213   8
   3  -4   5 72374.0 1306.91   3
   3  -4   5 69685.9 1325.53   1
   3  -4   5 70160.6 1251.49   8
   3  -4   6 39275.1 943.865   3
   3  -4   6 38529.4 977.715   1
   3  -4   6 36658.4 803.163   8
   3  -4   7 9763.41 490.199   1
   3  -4   7 9076.14 360.472   8
   3  -4   7 9430.79 505.437   3
   3  -4   8 5292.29 434.407   3
   3  -4   9 4738.10 415.235   3
   3  -4  10 2853.27 379.095   3
   3  -4  11 4117.17 420.064   3
  -3  -3  12 2284.31 363.219   1
  -3  -3  12 2589.77 334.610   9
  -3  -3  11 669.333 247.050   9
  -3  -3  11 476.146 287.104   1
  -3  -3  10 516.482 225.763   9
   3  -3 -10 555.693 171.016   6
  -3  -3  10 580.501 250.707   1
  -3  -3   9 394.678 267.595   1
   3  -3  -9 557.528 177.033   6
  -3  -3   9 342.328 200.501   9
  -3  -3   8 4493.49 377.565   1
   3  -3  -8 4483.26 322.932   6
   3  -3  -7 519.414 177.455   6
  -3  -3   7 262.045 219.339   1
  -3  -3   6 3211.29 281.681   1
   3  -3  -6 2835.34 244.348   6
  -3  -3   6 2417.09 87.0383   8
  -3  -3   5 166.182 160.225   1
   3  -3  -5 164.646 139.341   6
   3  -3  -4 22834.0 606.747   6
  -3  -3   4 23807.9 554.798   1
  -3  -3   4 23605.9 474.373   2
  -3  -3   4 22454.6 368.464   4
   3  -3  -3 9329.76 365.643   6
  -3  -3   3 9226.56 311.472   1
   3  -3  -2 33824.6 710.713   6
   3  -3  -2 33295.4 628.921   5
   3  -3  -1 50877.1 868.553   6
   3  -3  -1 48868.5 845.396   5
   3  -3   0 60606.3 949.580   6
   3  -3   0 60974.5 963.532   7
   3  -3   0 60833.8 992.103   8
  -3  -3   0 61264.8 850.922   7
   3  -3   1 159578. 2109.22   6
   3  -3   1 161259. 2165.97   7
   3  -3   1 160976. 2235.41   8
   3  -3   2 72595.3 1193.29   8
   3  -3   2 70444.1 1157.41   3
   3  -3   2 72045.0 1113.48   7
   3  -3   2 72791.8 1002.89   6
   3  -3   3 75856.3 1207.43   7
   3  -3   3 77906.3 1265.18   3
   3  -3   3 79667.1 1315.65   8
   3  -3   4 66259.0 1189.30   3
   3  -3   4 69564.6 1239.90   8
   3  -3   5 23835.4 657.817   3
   3  -3   5 23164.2 607.746   8
   3  -3   6 6260.61 302.802   8
   3  -3   6 6106.74 378.171   3
   3  -3   7 8944.74 497.952   3
   3  -3   7 8590.85 353.020   8
   3  -3   8 9491.19 546.678   3
   3  -3   9 11660.5 612.457   3
   3  -3  10 7516.03 524.301   3
   3  -3  11 2051.89 342.946   3
  -3  -2  12 3265.12 400.492   1
  -3  -2  12 2905.25 359.838   9
  -3  -2  11 3109.08 401.264   1
  -3  -2  11 2101.22 307.720   9
  -3  -2  10 7993.62 515.280   1
  -3  -2  10 7577.69 497.664   9
   3  -2  -9 3270.44 286.736   6
  -3  -2   9 3318.21 362.872   1
  -3  -2   9 3644.38 368.315   9
   3  -2  -8 1822.07 235.105   6
  -3  -2   8 1900.42 300.072   1
   3  -2  -7 574.987 159.578   6
  -3  -2   7 833.036 241.750   1
   3  -2  -6 7542.53 357.016   6
  -3  -2   6 7086.97 185.367   8
  -3  -2   6 7965.45 383.266   1
   3  -2  -5 5446.58 297.490   6
  -3  -2   5 5582.90 292.885   1
   3  -2  -4 23044.2 610.408   6
  -3  -2   4 22566.1 542.420   1
  -3  -2   4 23447.8 461.373   2
   3  -2  -3 20575.6 541.729   6
  -3  -2   3 19160.5 389.233   2
  -3  -2   3 18740.2 450.476   1
   3  -2  -2 26070.7 577.279   6
   3  -2  -2 24939.0 532.826   5
   3  -2  -1 85945.3 1281.35   6
   3  -2  -1 83200.7 1258.80   8
   3  -2  -1 84550.8 1288.90   5
   3  -2   0 84421.7 1226.83   6
   3  -2   0 85618.6 1299.86   5
   3  -2   0 83943.7 1275.42   8
   3  -2   0 83432.4 1232.82   7
   3  -2   1 64004.9 983.475   7
   3  -2   1 64441.7 945.485   6
   3  -2   1 65541.4 1064.19   8
   3  -2   2 813.009 105.061   7
   3  -2   2 704.314 65.2504   6
   3  -2   2 500.192 124.895   3
   3  -2   2 652.548 108.840   8
   3  -2   3 32836.4 696.064   3
   3  -2   3 33988.6 736.568   8
   3  -2   4 50801.1 986.169   3
   3  -2   4 51769.8 1013.77   8
   3  -2   5 74093.2 1338.99   3
   3  -2   5 71612.4 1279.18   8
   3  -2   6 65982.8 1315.43   3
   3  -2   6 62538.2 1172.69   8
   3  -2   7 25146.0 640.364   8
   3  -2   7 24586.2 819.648   3
   3  -2   8 20257.7 789.359   3
   3  -2   9 1654.33 291.018   3
   3  -2  10 383.951 235.853   3
   3  -2  11 3457.74 397.509   3
  -3  -1  12 428.867 296.629   1
  -3  -1  12 267.079 205.036   9
  -3  -1  11 1486.17 316.799   1
  -3  -1  11 1162.35 257.922   9
  -3  -1  10 1381.83 274.017   9
  -3  -1  10 1049.60 260.213   1
  -3  -1   9 3913.11 364.534   1
   3  -1  -9 4051.13 303.714   6
  -3  -1   9 4796.81 409.447   9
  -3  -1   8 370.169 237.629   1
   3  -1  -8 458.131 156.651   6
   3  -1  -7 123.092 147.955   6
  -3  -1   7 343.755 233.754   1
  -3  -1   6 808.177 200.299   1
   3  -1  -6 783.896 166.134   6
  -3  -1   5 402.864 146.005   1
   3  -1  -5 608.544 148.603   6
   3  -1  -4 26315.3 651.494   6
  -3  -1   4 25799.2 579.292   1
  -3  -1   4 26919.0 490.767   2
  -3  -1   3 5021.03 219.910   1
   3  -1  -3 5145.46 262.384   6
  -3  -1   3 5207.77 170.024   2
  -3  -1   2 27668.9 543.143   1
   3  -1  -2 30430.0 621.556   6
   3  -1  -2 29387.3 597.228   5
   3  -1  -1 49875.8 825.178   8
   3  -1  -1 48887.8 828.784   6
   3  -1  -1 49082.9 857.798   5
   3  -1   0 37105.5 632.723   6
   3  -1   0 36880.9 680.270   8
   3  -1   0 36353.8 695.429   5
   3  -1   0 35409.0 621.320   7
   3  -1   1 9020.06 248.330   7
   3  -1   1 9349.94 243.619   6
   3  -1   1 9181.51 303.771   8
   3  -1   2 332.323 56.5164   6
   3  -1   2 317.219 106.497   3
   3  -1   2 367.992 71.6637   7
   3  -1   2 406.976 111.448   8
   3  -1   3 25272.2 618.427   8
   3  -1   3 24494.8 571.494   3
   3  -1   4 41650.2 854.092   3
   3  -1   4 41277.2 875.496   8
   3  -1   5 18740.2 585.014   3
   3  -1   5 17791.1 524.855   8
   3  -1   6 3875.50 338.761   3
   3  -1   6 3384.10 234.840   8
   3  -1   7 3022.95 347.174   3
   3  -1   7 2855.86 216.171   8
   3  -1   8 1292.31 290.197   3
   3  -1   9 6472.58 473.638   3
   3  -1  10 8918.73 574.058   3
   3  -1  11 2908.63 386.429   3
  -3   0  12 3130.86 396.146   1
  -3   0  12 2575.66 350.149   9
  -3   0  11 48.0262 233.101   1
  -3   0  11 182.369 190.858   9
  -3   0  10 3874.72 376.416   9
  -3   0  10 3219.42 359.221   1
   3   0  -9 3424.34 285.535   6
  -3   0   9 3828.46 375.108   1
  -3   0   8 2059.44 287.314   1
   3   0  -8 2077.67 226.629   6
  -3   0   7 9496.69 468.832   1
   3   0  -7 9443.79 411.259   6
   3   0  -6 930.614 173.298   6
  -3   0   6 890.401 192.426   1
  -3   0   5-184.971 148.905   1
   3   0  -5 146.154 130.539   6
   3   0  -4 33951.5 763.209   6
  -3   0   4 32938.4 669.222   1
   3   0  -3 5772.68 267.763   6
  -3   0   3 5221.02 220.013   1
  -3   0   3 5334.89 159.051   2
  -3   0   2 81551.1 1209.49   1
   3   0  -2 83475.9 1222.31   8
   3   0  -1 1776.20 135.224   6
   3   0  -1 1994.52 181.951   5
   3   0  -1 1950.37 135.164   8
   3   0   0 63730.2 1037.84   5
   3   0   0 62589.0 961.442   6
   3   0   0 64307.3 1016.68   8
   3   0   0 61940.9 937.030   7
   3   0   1 15779.0 411.879   5
   3   0   1 15265.0 333.563   6
   3   0   1 15773.5 415.459   8
   3   0   1 14983.4 324.235   7
   3   0   2 61.7323 65.0846   7
   3   0   2 103.569 100.883   3
   3   0   2 106.786 114.065   8
   3   0   3 44.5208 106.278   3
   3   0   3 543.523 129.858   8
  -3   0  -4 19418.0 358.044   6
   3   0   4 19155.7 539.506   3
   3   0   4 19485.7 547.663   8
   3   0   5 105761. 1643.20   3
   3   0   5 102856. 1593.45   8
   3   0   6 67112.6 1337.73   3
   3   0   6 64567.5 1207.41   8
   3   0   7 40489.9 1091.39   3
   3   0   7 41328.4 896.195   8
   3   0   8 22594.9 829.159   3
   3   0   9 134.348 244.180   3
   3   0  10 824.250 278.979   3
   3   0  11 539.933 284.579   3
  -3   1  12-286.950 206.563   9
  -3   1  12-82.3636 242.377   1
  -3   1  11 1238.90 266.913   9
  -3   1  11 1019.85 283.180   1
  -3   1  10 1497.15 274.060   1
  -3   1  10 1235.94 270.180   9
   3   1  -9 4013.14 301.561   6
  -3   1   9 4382.85 364.696   1
  -3   1   8 755.994 220.859   1
   3   1  -8 562.068 164.175   6
  -3   1   7 704.162 249.829   1
   3   1  -7 281.029 138.811   6
   3   1  -6 595.728 156.502   6
  -3   1   6 1029.53 209.838   1
  -3   1   5 188.781 135.945   1
   3   1  -5 450.473 140.410   6
   3   1  -4 28882.6 673.732   6
  -3   1   4 27406.3 572.985   1
   3   1  -3 6376.82 270.068   6
  -3   1   3 5929.13 221.441   1
  -3   1   3 6257.95 152.331   2
  -3   1   2 27310.0 502.579   1
   3   1  -2 28454.9 582.403   6
   3   1  -2 27525.6 520.394   8
   3   1  -1 50047.4 826.117   8
   3   1  -1 49828.9 834.374   6
   3   1  -1 49617.2 888.921   5
   3   1   0 46717.6 764.693   6
   3   1   0 46641.3 812.378   8
   3   1   0 46204.9 839.329   5
   3   1   0 45741.9 722.430   7
   3   1   1 14803.2 329.582   6
   3   1   1 15411.9 407.227   5
   3   1   1 15301.4 409.824   8
   3   1   1 13964.7 299.481   7
   3   1   2 992.120 140.829   5
   3   1   2 910.404 85.0209   7
   3   1   2 988.913 126.303   3
   3   1   2 1234.52 146.440   8
  -3   1  -3 22674.4 405.724   6
   3   1   3 22860.2 547.981   3
   3   1   3 22299.7 595.490   8
   3   1   3 22330.7 550.343   5
   3   1   4 44999.4 874.958   3
   3   1   4 44912.7 897.902   8
   3   1   5 17316.1 522.766   8
   3   1   5 18121.4 576.211   3
   3   1   6 4015.00 347.477   3
   3   1   6 2965.20 225.411   8
   3   1   7 3391.47 357.317   3
   3   1   7 3826.38 258.114   8
   3   1   8 815.305 253.301   3
   3   1   8 1064.50 173.412   5
   3   1   8 1079.72 160.444   8
   3   1   9 7011.75 498.641   3
   3   1  10 7557.09 524.244   3
   3   1  11 2974.20 406.646   3
  -3   2  12 2774.40 362.141   1
  -3   2  12 3088.45 380.409   9
  -3   2  11 1348.78 282.927   1
  -3   2  11 1108.54 274.420   9
  -3   2  10 7690.49 481.072   1
  -3   2  10 7296.19 513.753   9
   3   2  -9 3297.14 266.353   6
  -3   2   9 2788.98 309.088   1
   3   2  -8 1997.27 220.274   6
  -3   2   8 1806.12 263.281   1
  -3   2   7 630.685 215.339   1
   3   2  -7 981.065 179.201   6
  -3   2   6 7089.06 373.389   1
   3   2  -6 7855.61 360.677   6
   3   2  -5 4470.73 272.521   6
  -3   2   5 4806.38 265.296   1
   3   2  -4 25769.0 630.131   6
  -3   2   4 24523.4 540.126   1
  -3   2   4 25143.6 413.065   4
  -3   2   3 23455.8 468.645   1
   3   2  -3 23585.7 550.601   6
   3   2  -3 22178.4 440.461   8
  -3   2   2 26195.7 478.474   1
   3   2  -2 26863.8 510.634   8
   3   2  -2 27472.1 568.837   6
   3   2  -1 98229.2 1411.69   8
   3   2  -1 95579.5 1415.41   6
   3   2   0 81930.6 1275.61   5
   3   2   0 78827.0 1177.71   6
   3   2   0 79061.1 1230.02   8
   3   2   1 63159.8 1042.20   5
   3   2   1 62981.6 1051.45   8
   3   2   1 60560.7 866.902   7
   3   2   2 776.265 75.4447   7
   3   2   2 819.707 134.248   3
   3   2   2 630.542 126.643   5
   3   2   2 784.267 144.502   8
  -3   2  -3 31905.8 507.871   6
   3   2   3 32797.7 681.053   3
   3   2   3 32184.5 684.937   5
   3   2   3 31892.8 741.500   8
   3   2   4 52065.0 982.522   5
   3   2   4 52949.2 1002.64   3
   3   2   4 51608.9 1022.37   8
   3   2   5 73032.0 1327.67   3
   3   2   5 71473.5 1279.62   5
   3   2   5 71523.5 1297.11   8
   3   2   6 68893.0 1279.43   5
   3   2   6 68774.2 1376.60   3
   3   2   6 68778.9 1270.94   8
   3   2   7 22155.7 776.269   3
   3   2   7 22263.5 627.352   5
   3   2   7 22198.4 629.541   8
   3   2   8 20539.0 604.529   5
   3   2   8 19998.5 607.910   8
   3   2   8 21908.6 806.377   3
   3   2   9 1448.43 303.816   3
   3   2  10 395.126 244.860   3
   3   2  11 3835.77 435.357   3
  -3   3  12 1659.28 312.817   1
  -3   3  12 2228.76 360.957   9
  -3   3  11 189.380 239.422   9
  -3   3  11 200.005 258.956   1
  -3   3  10 709.068 255.675   1
  -3   3  10 543.468 246.653   9
   3   3  -9 130.842 123.652   6
  -3   3   9 220.704 202.452   1
   3   3  -8 5171.09 314.211   6
  -3   3   8 5535.65 371.633   1
  -3   3   7 409.387 211.209   1
   3   3  -7 177.337 138.239   6
  -3   3   6 2664.86 257.055   1
   3   3  -6 2582.32 224.283   6
  -3   3   5 63.4330 138.858   1
   3   3  -5 74.5000 141.326   6
   3   3  -4 25205.1 618.791   6
  -3   3   4 23956.6 535.577   1
  -3   3   4 26027.7 452.221   4
  -3   3   3 7824.02 238.288   1
   3   3  -3 7620.13 221.023   8
   3   3  -3 7901.02 295.327   6
   3   3  -2 30388.1 606.116   6
  -3   3   2 29072.8 499.282   1
   3   3  -2 29664.2 548.935   8
   3   3  -1 44965.6 782.410   6
   3   3  -1 45323.2 772.673   8
   3   3   0 59481.3 946.034   6
   3   3   0 59736.6 991.325   8
   3   3   0 60009.4 1033.85   5
   3   3   1 177316. 2470.77   5
   3   3   1 181884. 2494.98   8
   3   3   1 177054. 2238.31   7
   3   3   2 82226.8 1386.47   8
   3   3   2 81456.8 1109.59   7
   3   3   2 82729.1 1309.55   5
   3   3   2 82072.5 1282.95   3
   3   3   3 77548.3 1231.87   3
   3   3   3 77558.4 1238.55   5
   3   3   3 75186.0 1313.04   8
   3   3   4 66419.8 1187.24   3
   3   3   4 65989.4 1217.16   8
   3   3   4 67084.0 1166.28   5
   3   3   5 22354.4 640.764   3
   3   3   5 22512.8 600.275   5
   3   3   5 23081.8 623.862   8
   3   3   6 5384.68 371.873   3
   3   3   6 5137.72 298.154   8
   3   3   6 5121.99 304.429   5
   3   3   7 8359.26 489.706   3
   3   3   7 7908.46 361.038   5
   3   3   7 7966.92 370.161   8
   3   3   8 9288.41 409.883   8
   3   3   8 9198.82 541.390   3
   3   3   9 11102.2 598.276   3
   3   3  10 5995.40 465.364   3
   3   3  11 2644.42 391.712   3
  -3   4  12 3986.32 447.423   9
  -3   4  12 3558.96 384.546   1
  -3   4  11 4141.95 394.953   1
  -3   4  11 3950.37 436.948   9
  -3   4  10 3206.23 326.856   1
  -3   4  10 3063.54 396.785   9
   3   4  -9 5320.93 338.157   6
  -3   4   9 5114.96 370.089   1
   3   4  -8 7480.77 371.025   6
  -3   4   8 8474.49 430.012   1
  -3   4   7 8939.21 419.726   1
   3   4  -7 8962.61 401.501   6
   3   4  -6 8112.66 374.005   6
  -3   4   6 7665.96 375.376   1
  -3   4   5 12345.0 430.079   1
   3   4  -5 13608.3 467.491   6
   3   4  -4 12090.0 401.134   6
   3   4  -4 11308.7 258.062   8
  -3   4   4 11758.5 353.001   1
   3   4  -3 27349.5 603.627   6
   3   4  -3 26463.5 492.782   8
  -3   4   3 26520.0 499.391   1
  -3   4   2 60248.0 867.428   1
   3   4  -2 60737.4 941.519   8
   3   4  -2 60399.3 1007.73   6
   3   4  -1 179775. 2439.06   6
   3   4  -1 180043. 2426.32   8
   3   4   0 1331.82 130.513   8
   3   4   1 46875.3 883.270   8
   3   4   1 47944.4 867.443   5
   3   4   1 44816.7 630.939   7
   3   4   2 18720.5 323.406   7
   3   4   2 19516.9 554.811   8
   3   4   2 18951.7 469.180   3
   3   4   2 20155.3 499.651   5
   3   4   3 25436.4 584.195   3
   3   4   3 24453.7 640.807   8
   3   4   3 25136.8 586.055   5
   3   4   4 22286.7 618.297   8
   3   4   4 22633.3 588.388   3
   3   4   4 22791.7 570.891   5
   3   4   5 74621.9 1352.65   3
   3   4   5 75016.0 1293.85   5
   3   4   5 72247.5 1337.36   8
   3   4   6 39744.1 971.425   3
   3   4   6 39226.3 869.267   5
   3   4   6 39197.6 895.103   8
   3   4   7 8454.42 490.152   3
   3   4   7 7828.39 373.985   8
   3   4   7 7570.95 359.385   5
   3   4   8 6660.97 460.658   3
   3   4   8 5936.08 331.298   8
   3   4   9 4210.70 403.099   3
   3   4  10 2223.32 332.915   3
   3   4  11 4864.59 455.735   3
  -3   5  12 7545.75 507.706   1
  -3   5  12 7027.84 533.543   9
  -3   5  11 2259.54 316.952   1
  -3   5  11 2136.73 349.153   9
  -3   5  10 6074.62 415.886   1
  -3   5   9 1908.64 249.568   1
   3   5  -9 1949.12 220.765   6
   3   5  -8 10270.4 436.664   6
  -3   5   8 10189.8 460.586   1
   3   5  -7 4052.93 289.676   6
  -3   5   7 3848.16 303.298   1
   3   5  -6 22003.1 630.051   6
  -3   5   6 22585.9 626.813   1
   3   5  -5 15825.5 509.070   6
  -3   5   5 14543.8 470.826   1
   3   5  -4 16788.2 477.289   6
  -3   5   4 15642.5 426.406   1
   3   5  -4 15555.5 320.797   8
   3   5  -3 14450.9 409.877   6
   3   5  -3 13738.8 317.813   8
  -3   5   3 13155.7 326.990   1
   3   5  -2 7686.66 279.253   6
  -3   5   2 7765.28 191.968   1
   3   5  -2 8016.60 248.322   8
  -3   5   1 55373.8 752.033   1
   3   5  -1 54160.3 923.357   6
   3   5  -1 55318.4 921.333   8
  -3   5   1 55787.1 746.594   2
   3   5   0 50207.9 903.046   8
   3   5   1 140422. 2092.90   8
   3   5   2 241701. 3236.98   3
   3   5   2 247089. 3290.37   5
   3   5   2 238873. 2994.90   7
   3   5   2 237251. 3397.88   8
   3   5   3 96525.0 1618.79   8
   3   5   3 96430.7 1507.17   3
   3   5   3 98312.6 1520.42   5
   3   5   4 70060.1 1231.92   3
   3   5   4 71579.3 1208.40   5
   3   5   4 70100.0 1287.34   8
   3   5   5 4410.89 305.204   3
   3   5   5 4901.92 273.436   5
   3   5   5 4649.94 284.149   8
   3   5   6 22420.4 699.925   3
   3   5   6 21392.9 634.962   8
   3   5   6 22399.2 611.387   5
   3   5   7 204.024 202.711   3
   3   5   7 273.715 127.223   5
   3   5   7 240.704 137.769   8
   3   5   8 13712.2 650.612   3
   3   5   8 12976.6 503.850   8
   3   5   9 11373.8 609.992   3
   3   5  10 7672.75 534.668   3
   3   5  11 1904.81 358.499   3
  -3   6  12 2248.24 370.278   9
  -3   6  12 2199.29 353.028   1
  -3   6  11 1463.44 312.570   1
  -3   6  11 918.215 298.160   9
  -3   6  10 1407.30 266.954   1
  -3   6   9 4201.46 332.111   1
   3   6  -9 3698.65 283.783   6
   3   6  -8 1670.17 209.431   6
  -3   6   8 1357.95 222.389   1
  -3   6   7 327.899 181.531   1
   3   6  -7 457.376 161.242   6
   3   6  -6 5225.11 309.261   6
  -3   6   6 5093.50 297.067   1
  -3   6   5 41631.3 853.096   1
   3   6  -5 43930.3 927.510   6
  -3   6   4 6158.04 269.828   1
   3   6  -4 5975.87 180.280   8
   3   6  -4 5796.18 282.718   6
  -3   6   3 9716.68 283.277   1
   3   6  -3 9608.51 335.864   6
   3   6  -3 9782.90 261.812   8
   3   6  -2 43523.6 738.019   8
  -3   6   2 42410.0 636.430   1
   3   6  -2 42658.3 796.919   6
  -3   6   1 105193. 1348.57   2
  -3   6   1 101363. 1315.69   1
   3   6  -1 103972. 1541.68   8
  -3   6   0 40604.8 578.510   1
   3   6   0 41738.1 803.303   8
   3   6   1 48148.8 955.730   8
   3   6   2 12363.6 202.019   7
   3   6   2 13694.0 467.141   8
   3   6   2 13898.2 387.722   3
   3   6   3 9710.34 342.624   3
   3   6   3 10138.4 360.991   5
   3   6   3 10148.3 402.803   8
   3   6   4 7935.31 344.437   3
   3   6   4 8273.89 366.620   8
   3   6   4 8546.61 344.976   5
   3   6   5 29220.1 756.470   8
   3   6   5 30223.1 750.289   3
   3   6   5 30470.3 705.388   5
   3   6   6 10057.4 467.064   3
   3   6   6 10309.8 401.807   5
   3   6   6 10211.4 430.963   8
   3   6   7 9064.29 494.870   3
   3   6   7 9555.54 383.614   5
   3   6   7 9766.91 436.092   8
   3   6   8 6375.75 468.327   3
   3   6   8 7137.17 383.617   8
   3   6   9 2973.40 362.093   3
   3   6  10 3207.73 385.202   3
   3   6  11 180.033 259.537   3
  -3   7  12 2720.89 359.071   1
  -3   7  12 2421.66 374.426   9
  -3   7  11 3321.96 369.714   1
  -3   7  11 3247.43 415.734   9
  -3   7  10 9072.08 494.259   1
  -3   7   9 2474.63 276.189   1
   3   7  -8 1221.20 195.366   6
  -3   7   8 822.699 187.136   1
   3   7  -7 633.082 155.861   6
  -3   7   7 968.165 189.639   1
  -3   7   6 2710.37 232.645   1
   3   7  -6 2493.56 243.605   6
   3   7  -5 15951.6 515.663   6
  -3   7   5 14732.7 451.106   1
   3   7  -4 17278.5 502.248   6
   3   7  -4 17471.1 355.867   8
  -3   7   4 17846.5 453.932   1
   3   7  -3 25151.3 595.299   6
  -3   7   3 25679.6 515.730   1
   3   7  -3 25930.2 499.345   8
  -3   7   2 10435.7 246.433   1
   3   7  -2 10545.5 305.784   8
   3   7  -1 69023.1 1129.09   8
  -3   7   0 167127. 2178.31   1
   3   7   0 178373. 2507.09   8
   3   7   1 139086. 2146.13   8
   3   7   2 98839.3 1486.68   3
   3   7   2 97174.8 1655.75   8
   3   7   3 64861.9 1107.37   3
   3   7   3 64278.3 1228.22   8
   3   7   4 66203.0 1259.52   8
   3   7   4 66409.3 1155.28   5
   3   7   4 64920.9 1177.23   3
   3   7   5 29373.3 745.978   3
   3   7   5 31133.5 703.431   5
   3   7   5 29711.2 775.155   8
   3   7   6 10488.4 477.041   3
   3   7   6 11020.8 410.393   5
   3   7   6 10760.1 451.652   8
   3   7   7 2028.28 302.313   3
   3   7   7 1733.52 224.761   8
   3   7   8 10848.7 580.668   3
   3   7   8 10964.8 478.307   8
   3   7   9 4479.48 419.401   3
   3   7  10 3721.17 417.912   3
   3   7  11 842.357 297.102   3
  -3   8  12 806.133 258.750   1
  -3   8  12 630.470 292.385   9
  -3   8  11 7709.10 491.695   1
  -3   8  11 7211.13 567.643   9
  -3   8  10 6100.26 414.855   1
  -3   8   9 7335.15 427.849   1
   3   8  -8 11338.7 466.558   6
  -3   8   8 12760.9 504.520   1
  -3   8   7 6718.85 353.679   1
   3   8  -7 6515.24 351.309   6
   3   8  -6 14659.9 522.136   6
  -3   8   6 15208.8 489.199   1
   3   8  -5 331.194 143.955   6
  -3   8   5 282.966 150.692   1
   3   8  -5 188.105 40.0340   8
   3   8  -4 2307.40 203.144   6
  -3   8   4 2134.13 171.253   1
   3   8  -4 2206.65 120.220   8
   3   8  -3 26534.6 516.273   8
  -3   8   3 26399.9 507.819   1
   3   8  -2 4783.38 211.052   8
  -3   8   2 4920.51 136.509   1
   3   8  -1 35782.1 718.858   8
   3   8   0 240071. 3325.76   8
   3   8   1 38073.4 879.628   8
   3   8   2 2144.45 176.700   3
   3   8   2 2535.46 241.812   8
   3   8   3 30859.8 672.362   3
   3   8   3 32789.3 801.842   8
   3   8   4 31147.1 785.453   8
   3   8   4 30105.8 707.398   3
   3   8   5 25427.9 693.107   3
   3   8   5 27702.9 745.269   8
   3   8   6 16911.1 588.559   8
   3   8   6 17057.2 596.361   3
   3   8   7 16723.1 666.958   3
   3   8   7 15441.7 573.912   8
   3   8   8 1423.88 288.510   3
   3   8   8 1372.22 206.910   8
   3   8   9 7548.80 504.865   3
   3   8  10 1071.14 280.550   3
   3   8  11 1438.59 296.619   3
  -3   9  12 1471.52 331.139   1
  -3   9  12 924.083 272.919   9
  -3   9  11 237.061 231.462   1
  -3   9  11 664.688 284.232   9
  -3   9  10 3526.54 345.513   1
  -3   9   9 2942.03 295.538   1
  -3   9   8 9717.52 459.978   1
  -3   9   7 6403.51 361.428   1
  -3   9   6 929.849 202.187   1
  -3   9   5 10912.1 400.735   1
   3   9  -5 10723.6 239.356   8
  -3   9   4 27968.7 597.023   1
   3   9  -4 28965.6 524.221   8
  -3   9   3 41416.8 680.718   1
   3   9  -3 41377.1 726.692   8
   3   9  -2 47759.2 851.819   8
   3   9  -1 71568.7 1214.61   8
   3   9   0 95057.1 1588.59   8
   3   9   1 125395. 2043.48   8
   3   9   2 42827.1 799.895   3
   3   9   2 44229.5 981.266   8
   3   9   3 47180.8 873.731   3
   3   9   3 48352.1 1022.64   8
   3   9   4 18611.0 530.946   3
   3   9   4 19704.7 611.054   8
   3   9   5 4044.88 282.294   3
   3   9   5 4367.76 311.259   8
   3   9   6 12828.7 520.105   3
   3   9   6 12512.2 512.742   8
   3   9   7 11234.1 549.476   3
   3   9   7 11203.5 492.344   8
   3   9   8 4642.77 411.664   3
   3   9   8 4204.82 323.348   8
   3   9   9 3641.65 369.975   3
   3   9   9 3644.43 309.886   8
   3   9  10 924.790 289.231   3
   3   9  11 882.071 309.716   3
  -3  10  12 1523.75 351.204   9
  -3  10  11 4448.38 403.482   1
  -3  10  11 3195.70 437.483   9
  -3  10  10 7046.96 455.236   1
  -3  10   9 1137.41 247.113   1
  -3  10   8 4339.70 330.403   1
  -3  10   7 7524.95 392.373   1
  -3  10   6 9813.02 419.677   1
  -3  10   5 23603.5 594.317   1
   3  10  -5 23251.3 420.955   8
  -3  10   4 31696.9 628.416   1
   3  10  -4 31546.8 579.646   8
  -3  10   3 31848.4 554.429   1
   3  10  -3 32300.0 624.587   8
   3  10  -2 11325.4 358.981   8
   3  10  -1 41290.5 845.486   8
   3  10   0 45245.7 969.915   8
  -3  10  -1 953.582 65.7327   1
   3  10   1 780.219 186.522   8
   3  10   2 5899.37 351.543   8
   3  10   2 5696.55 248.415   3
   3  10   3 16874.4 572.678   8
   3  10   3 15698.2 448.233   3
   3  10   4 32972.7 742.237   3
   3  10   4 31812.2 834.258   8
   3  10   5 4806.95 296.845   3
   3  10   5 5055.20 338.982   8
   3  10   6 30896.3 834.315   3
   3  10   6 31430.4 911.080   9
   3  10   6 31379.7 855.852   8
   3  10   7 10097.9 517.551   3
   3  10   7 10574.2 494.632   8
   3  10   8 3489.96 306.855   8
   3  10   8 3866.90 386.358   3
   3  10   9 9976.12 500.111   8
   3  10   9 10877.8 591.826   3
   3  10  10 3677.88 419.186   3
   3  10  11 5077.70 448.233   3
  -3  11  12 1429.41 354.066   9
  -3  11  11 3168.35 428.308   9
  -3  11  10 5150.87 403.571   1
  -3  11   9 11822.3 545.145   1
  -3  11   8 14005.3 565.485   1
  -3  11   7 7024.41 389.547   1
  -3  11   6 4596.12 299.770   1
   3  11  -5 24252.3 450.609   8
  -3  11   5 24846.6 599.687   1
   3  11  -4 31332.7 593.461   8
  -3  11   4 30969.4 615.533   1
   3  11  -3 34192.5 676.698   8
   3  11  -2 27986.5 633.152   8
   3  11  -1 40380.1 866.586   8
   3  11   0 5987.12 340.786   8
   3  11   1 122706. 2064.64   8
   3  11   2 60496.3 1044.91   3
   3  11   2 63397.0 1274.31   8
   3  11   3 14771.0 432.527   3
   3  11   3 15516.3 570.386   8
   3  11   4 6477.92 378.220   8
   3  11   4 5775.27 296.025   3
   3  11   5 37393.9 864.768   3
   3  11   5 37126.8 946.890   8
   3  11   5 37263.2 929.891   9
   3  11   6 13588.6 534.021   3
   3  11   6 13136.5 573.900   9
   3  11   6 13851.3 561.281   8
   3  11   7 20469.0 728.705   3
   3  11   7 18835.7 675.098   8
   3  11   8 4099.21 387.705   3
   3  11   8 3333.14 315.742   8
   3  11   9 2291.64 333.988   3
   3  11   9 2169.08 260.996   8
   3  11  10 1564.05 292.988   3
   3  11  11 655.793 266.813   3
  -3  12  11 3857.48 445.713   9
  -3  12   9 3234.46 322.104   1
  -3  12   8 9995.85 490.143   1
  -3  12   7 20890.4 665.823   1
  -3  12   6 47641.1 985.044   1
   3  12  -5 37798.6 642.874   8
   3  12  -4 29464.0 589.455   8
   3  12  -3 29460.2 634.655   8
   3  12  -2 37883.2 798.754   8
   3  12  -1 33089.0 796.549   8
   3  12   0 36665.5 923.336   8
   3  12   1 10668.6 499.596   8
   3  12   2 1156.18 146.979   3
   3  12   2 1552.55 248.546   8
   3  12   3 6054.95 279.703   3
   3  12   3 6615.63 390.944   8
   3  12   4 22524.4 594.443   3
   3  12   4 24229.8 737.826   8
   3  12   5 19366.5 672.431   8
   3  12   5 19844.6 591.556   3
   3  12   5 19377.8 636.063   9
   3  12   6 18430.8 623.844   3
   3  12   6 18606.6 682.506   9
   3  12   6 18299.1 666.144   8
   3  12   7 9323.76 490.383   9
   3  12   7 7924.34 453.961   3
   3  12   7 8229.67 458.508   8
   3  12   8 6430.31 464.684   3
   3  12   8 4956.65 370.534   8
   3  12   9 598.259 232.824   3
   3  12   9 229.880 176.194   8
   3  12  10 2999.63 374.764   3
  -3  13  11 6962.81 574.316   9
   3  13  -5 16258.2 378.851   8
   3  13  -4 39423.9 745.704   8
   3  13  -3 54985.1 1000.75   8
   3  13  -2 23636.9 618.418   8
   3  13  -1 28.8909 167.224   8
   3  13   0 829.218 227.874   8
   3  13   1 20387.4 691.050   8
   3  13   2 28728.0 634.512   3
   3  13   2 32540.3 880.416   8
   3  13   3 11564.1 388.604   3
   3  13   3 12938.7 544.227   8
   3  13   4 18137.7 522.211   3
   3  13   4 18281.3 664.639   8
   3  13   5 1128.23 227.686   8
   3  13   5 1492.24 194.366   3
   3  13   5 1620.01 203.105   9
   3  13   6 12329.7 501.819   3
   3  13   6 12374.3 556.326   9
   3  13   6 12225.6 547.501   8
   3  13   7 11288.0 530.042   3
   3  13   7 11896.3 556.235   8
   3  13   7 11342.1 557.591   9
   3  13   8 8776.24 483.537   8
   3  13   8 8662.88 526.151   3
   3  13   9 1501.53 310.712   3
   3  13   9 1247.25 246.635   8
   3  13  10-2.10747 241.964   3
  -3  14  11 7471.37 600.236   9
   3  14  -5 70251.7 1097.40   8
   3  14  -4 57642.8 1002.70   8
   3  14  -3 53351.3 1007.89   8
   3  14  -2 8125.56 375.693   8
   3  14   2 5662.48 400.800   8
   3  14   3 5947.31 277.227   3
   3  14   3 5690.76 396.239   8
   3  14   4 3915.59 346.537   8
   3  14   4 3931.76 248.871   3
   3  14   5 16816.7 545.964   3
   3  14   5 17040.1 599.512   9
   3  14   5 18122.7 679.591   8
   3  14   6 2286.76 242.174   3
   3  14   6 2388.40 264.743   9
   3  14   6 2260.40 287.182   8
   3  14   7 4392.39 356.518   3
   3  14   7 4190.52 361.368   8
   3  14   7 4699.71 375.156   9
   3  14   8 4871.59 390.300   8
   3  14   8 5075.28 411.677   3
   3  14   9 2204.85 291.221   8
   3  14   9 2253.84 329.252   3
   3  14  10 4166.41 420.282   3
  -3  15  11 3613.35 463.639   9
   3  15  -5 16273.3 413.652   8
   3  15  -4 37765.4 771.636   8
   3  15  -3 61157.2 1142.24   8
   3  15  -2 57612.2 1158.48   8
   3  15   3 28486.2 659.133   3
   3  15   3 30087.6 897.612   8
   3  15   4 21133.4 579.973   3
   3  15   4 21545.0 757.041   8
   3  15   5 16170.8 580.405   9
   3  15   5 15883.9 525.834   3
   3  15   5 16079.6 661.266   8
   3  15   6 17121.7 588.712   3
   3  15   6 16385.9 644.768   9
   3  15   6 16046.3 661.597   8
   3  15   7 6198.15 403.903   3
   3  15   7 5866.60 405.058   9
   3  15   7 6092.69 425.709   8
   3  15   8 2310.41 299.018   8
   3  15   8 1967.36 302.493   3
   3  15   9 1850.56 313.700   3
   3  15   9 1477.97 260.546   8
   3  15  10 1008.75 266.212   3
  -3  16  11 195.328 270.991   9
   3  16  -5 40685.6 776.740   8
   3  16  -4 33302.8 731.871   8
   3  16  -3 52115.9 1049.45   8
   3  16   3 1970.50 292.378   8
   3  16   3 1766.72 168.298   3
   3  16   4 1906.49 182.674   3
   3  16   4 2200.68 291.482   8
   3  16   5 2931.54 236.696   3
   3  16   5 3074.77 256.997   9
   3  16   5 2968.02 326.219   8
   3  16   6 156.381 149.637   3
   3  16   6-107.494 174.413   9
   3  16   6-119.523 193.037   8
   3  16   7 3376.24 324.279   3
   3  16   7 3459.69 321.485   9
   3  16   7 3911.45 375.641   8
   3  16   8 4143.32 386.429   3
   3  16   8 4286.12 383.047   8
   3  16   9 6610.55 485.609   3
   3  16   9 5865.48 458.549   8
   3  16  10 5303.98 465.372   3
  -3  17  11 904.949 309.946   9
   3  17  -4 17448.2 518.053   8
   3  17  -3 35780.3 846.339   8
   3  17   3 496.390 130.233   3
   3  17   4 17695.9 524.853   3
   3  17   4 17375.2 701.773   8
   3  17   5 1339.32 191.011   9
   3  17   5 1030.91 170.145   3
   3  17   5 950.159 248.712   8
   3  17   6 8967.44 425.846   3
   3  17   6 8754.89 464.085   9
   3  17   6 8461.67 518.329   8
   3  17   7 5930.43 392.993   3
   3  17   7 5204.40 416.637   8
   3  17   8 3372.12 352.392   3
   3  17   8 3455.51 361.808   8
   3  17   9 3552.98 386.229   3
   3  17   9 3761.93 376.350   8
   3  17  10 949.466 299.855   3
  -3  18  11 485.426 271.047   9
   3  18  -4 7341.83 336.294   8
   3  18  -3 2008.03 218.896   8
   3  18   3 1156.00 144.638   3
   3  18   4 1248.39 166.753   3
   3  18   4 1106.49 240.717   8
   3  18   5 809.353 171.778   3
   3  18   5 878.319 255.431   8
   3  18   6 485.932 160.006   3
   3  18   6 608.359 185.229   9
   3  18   6 400.627 224.177   8
   3  18   7 1238.31 210.223   3
   3  18   7 1225.76 262.799   8
   3  18   8 1095.08 236.438   3
   3  18   8 864.215 259.450   8
   3  18   9 7667.30 533.339   3
   3  18   9 6781.05 495.708   8
   3  18  10 6394.65 499.202   3
   3  19  -4 11399.2 439.344   8
   3  19   4 112.959 116.019   3
   3  19   4 166.520 232.949   8
   3  19   5 239.789 124.073   3
   3  19   5 423.248 241.229   8
   3  19   6 1898.96 226.283   3
   3  19   6 1587.19 289.869   8
   3  19   7 213.586 169.436   3
   3  19   7-51.9548 232.167   8
   3  19   8 2443.67 308.943   3
   3  19   8 2169.32 335.573   8
   3  19   9 2716.07 353.960   8
   3  20  -4 6238.55 342.323   8
   3  20   4 2471.90 348.827   8
   3  20   5 538.932 256.704   8
   3  20   6 868.754 238.274   8
   3  20   7-11.9931 220.912   8
   3  20   8-120.725 222.778   8
   3  20   9 1878.73 319.595   8
   3  21  -4 15894.2 558.233   8
   3  21   4 2148.06 310.323   8
   3  21   5 2757.73 356.545   8
   3  21   6 1048.39 285.177   8
   3  21   7 2030.63 356.232   8
   3  21   8 2010.40 328.929   8
   3  21   9 2484.69 362.365   8
   3  22  -4 14303.0 542.518   8
   3  22   5 586.219 248.891   8
   3  22   6 6765.70 538.189   8
   3  22   7 2019.16 335.544   8
   3  22   8 3754.14 432.713   8
   3  22   9 3233.54 406.423   8
   3  23  -4 10723.1 481.186   8
   3  23   5 1432.95 311.210   8
   3  23   6 1928.28 341.909   8
   3  23   7 2034.54 343.402   8
   3  23   8 3620.93 426.052   8
   3  24   5 22.3509 241.969   8
   3  24   6 884.454 308.254   8
   3  24   7 4295.10 460.379   8
   3  24   8 443.705 270.488   8
   3  25   5 2829.71 392.199   8
   3  25   6 2268.80 367.396   8
   3  25   7 3379.81 432.542   8
   3  26   5 1113.40 319.094   8
   3  26   6 1697.12 346.072   8
   3  27   4 598.542 289.568   8
   3  27   5 2319.02 382.054   8
   3  27   6 625.000 293.082   8
   3  28   4 1929.50 384.030   8
   3  28   5 2350.65 403.559   8
   3  29   4 2194.74 394.847   8
   3  29   5 8692.02 670.501   8
   3  30   4 501.728 268.644   8
   3  34  -1 4425.12 517.478   8
   4 -33  -1 655.521 324.898   7
   4 -33  -1 496.546 344.665   6
   4 -33   0 2544.30 437.858   7
   4 -33   0 2277.01 470.559   6
  -4 -32   4 6511.79 550.426   4
  -4 -32   3 4079.30 481.583   4
  -4 -32   2 4968.39 587.803   4
   4 -32  -2 4434.93 549.922   6
   4 -32  -1 6788.48 663.295   6
  -4 -32   1 7670.88 713.277   4
   4 -32  -1 7692.01 598.714   7
   4 -32   0 1564.79 378.258   7
  -4 -32   0 2025.97 528.561   4
   4 -32   0 1305.66 396.646   6
   4 -32   1 916.023 321.087   7
  -4 -31   6 1092.33 319.129   1
  -4 -31   5 2856.70 398.089   1
  -4 -31   4 2649.60 413.159   4
  -4 -31   4 3145.76 397.454   1
  -4 -31   3 1129.77 302.592   1
   4 -31  -3 1579.88 424.429   6
  -4 -31   3 1203.23 358.306   4
  -4 -31   3 1341.98 404.997   2
  -4 -31   2 3759.51 528.620   4
  -4 -31   2 3132.52 394.844   1
   4 -31  -2 3388.25 499.683   6
   4 -31  -1 908.764 351.275   7
  -4 -31   1 926.179 400.708   4
   4 -31  -1 1335.40 388.551   6
   4 -31   0 769.124 334.382   7
  -4 -31   0 1264.12 501.197   4
   4 -31   0 157.295 327.096   6
   4 -31   1 2243.85 359.106   7
  -4 -31  -1 2736.34 551.407   4
   4 -31   1 2434.14 395.658   6
   4 -31   2 4069.25 458.784   7
  -4 -31  -2 3731.48 676.922   4
  -4 -30   6 6884.59 537.407   1
  -4 -30   5 11903.1 664.916   1
  -4 -30   5 12185.5 725.701   2
  -4 -30   4 8385.97 547.431   1
   4 -30  -4 7800.55 662.982   6
  -4 -30   4 7907.43 595.183   2
  -4 -30   4 8287.05 580.154   4
  -4 -30   3 5269.10 463.872   1
  -4 -30   3 5624.79 529.735   4
   4 -30  -3 5999.39 589.807   6
  -4 -30   3 4786.25 526.912   2
  -4 -30   2 5027.74 540.417   4
  -4 -30   2 4432.26 415.053   1
   4 -30  -2 5577.60 591.380   6
  -4 -30   1 1048.01 451.714   4
   4 -30  -1 239.486 309.531   7
   4 -30  -1 918.907 368.896   6
  -4 -30   0 8381.08 748.088   4
   4 -30   0 8553.28 704.157   6
   4 -30   0 8246.48 592.184   7
   4 -30   1-203.684 272.762   7
  -4 -30  -1 2.83103 547.011   4
   4 -30   1 144.879 279.044   6
   4 -30   2 276.315 263.699   7
  -4 -30  -2 1154.90 669.781   4
  -4 -30  -3 5715.49 856.620   4
   4 -30   3 5517.15 525.292   7
  -4 -29   7 3320.12 423.325   1
  -4 -29   6 102.269 265.797   1
  -4 -29   5 3032.49 383.416   4
   4 -29  -5 3231.82 513.250   6
  -4 -29   5 3749.90 436.165   1
  -4 -29   5 3543.42 445.430   2
  -4 -29   4-45.4353 261.941   4
  -4 -29   4-18.7141 252.695   1
   4 -29  -4 517.089 344.438   6
  -4 -29   4 100.450 347.416   2
  -4 -29   3 3098.26 441.382   4
  -4 -29   3 2211.16 356.258   1
   4 -29  -3 3290.36 472.970   6
  -4 -29   2 1990.72 463.409   4
  -4 -29   2 2351.04 337.528   1
   4 -29  -2 3267.67 470.243   6
   4 -29  -1 1088.92 333.653   7
  -4 -29   1 1429.20 448.470   4
  -4 -29   0 8734.66 745.789   4
   4 -29   0 8359.30 576.035   7
   4 -29   1 9622.29 612.474   7
   4 -29   1 9938.01 662.897   6
  -4 -29  -1 10469.6 832.780   4
   4 -29   2 3560.76 422.065   7
  -4 -29  -2 4022.36 665.312   4
  -4 -29  -3 6577.54 888.962   4
   4 -29   3 5159.34 493.346   7
   4 -29   4 769.261 295.450   7
  -4 -29  -4 663.109 772.563   4
  -4 -28   7 944.866 310.782   1
  -4 -28   6 4629.86 513.728   2
  -4 -28   6 4278.74 443.497   1
   4 -28  -6 4355.14 497.232   4
   4 -28  -6 5695.16 591.126   6
  -4 -28   5 4995.45 448.894   1
   4 -28  -5 4863.40 485.268   4
   4 -28  -5 5515.93 571.449   6
  -4 -28   5 5419.31 464.210   4
  -4 -28   5 5601.59 527.632   2
  -4 -28   4 5917.93 472.835   1
   4 -28  -4 7176.22 619.661   6
  -4 -28   4 8037.87 609.323   2
  -4 -28   4 6696.02 527.145   4
  -4 -28   3 11723.3 633.386   1
  -4 -28   3 13074.5 727.824   4
   4 -28  -3 13168.5 797.944   6
  -4 -28   2 5335.16 456.070   1
  -4 -28   2 5793.44 542.239   4
   4 -28  -2 5789.06 566.818   6
  -4 -28   1 7135.28 688.026   4
   4 -28  -1 6565.88 512.534   7
  -4 -28   0 5493.88 696.454   4
   4 -28   0 4552.93 457.559   7
   4 -28   1 1794.64 341.802   7
  -4 -28  -1 3152.47 616.673   4
   4 -28   2 2111.57 385.142   7
  -4 -28  -2 3146.91 745.163   4
   4 -28   3 897.541 291.344   7
  -4 -28  -3 934.002 596.643   4
   4 -28   4 3918.65 443.889   7
  -4 -28  -4 3793.35 770.037   4
  -4 -28  -5-395.891 820.458   4
  -4 -27   8 49.6348 266.072   1
  -4 -27   7 1318.78 373.226   2
   4 -27  -7 1369.02 404.835   6
  -4 -27   7 1189.00 344.635   1
  -4 -27   6 3645.46 432.296   2
   4 -27  -6 3633.43 457.213   4
   4 -27  -6 3876.68 494.334   6
  -4 -27   6 3518.33 395.580   1
  -4 -27   5 2878.40 355.819   4
   4 -27  -5 3816.03 449.440   4
   4 -27  -5 3125.27 439.439   6
  -4 -27   5 3115.95 386.012   1
  -4 -27   5 3206.02 416.212   2
  -4 -27   4 5138.08 437.991   1
  -4 -27   4 4732.29 437.020   4
   4 -27  -4 5759.87 565.446   6
  -4 -27   4 5409.49 506.167   2
  -4 -27   3 9354.14 555.015   1
   4 -27  -3 10261.8 701.778   6
  -4 -27   3 10074.8 635.623   4
  -4 -27   2 4534.17 531.424   4
   4 -27  -2 3803.68 462.984   6
   4 -27  -1 2164.87 381.805   7
  -4 -27   1 2806.03 526.071   4
   4 -27   0 638.238 262.702   7
  -4 -27   0 1040.46 457.652   4
  -4 -27  -1 11314.1 902.968   4
   4 -27   1 10776.1 625.410   7
  -4 -27  -2 18199.9 1133.36   4
   4 -27   2 16840.3 777.992   7
  -4 -27  -3 8678.48 946.302   4
   4 -27   3 8423.42 571.369   7
   4 -27   4 9130.20 605.824   7
  -4 -27  -4 8539.20 987.998   4
  -4 -27  -5 1960.55 828.253   4
   4 -27   5 2183.64 351.455   7
  -4 -26   8 293.264 319.433   1
  -4 -26   7 2856.98 410.581   2
   4 -26  -7 2318.18 420.413   6
  -4 -26   7 3095.93 388.502   1
   4 -26  -6 2404.91 401.555   4
   4 -26  -6 2763.04 445.659   6
  -4 -26   6 3017.93 404.387   1
  -4 -26   6 3746.39 459.334   2
  -4 -26   5 626.220 266.444   4
   4 -26  -5 255.855 282.480   4
   4 -26  -5 646.504 301.945   6
  -4 -26   5 454.393 286.265   1
  -4 -26   5 214.955 338.759   2
   4 -26  -4 5312.69 460.740   4
  -4 -26   4 5809.49 468.410   1
   4 -26  -4 5225.37 532.689   6
  -4 -26   4 5543.91 498.295   2
  -4 -26   4 5601.52 473.706   4
  -4 -26   3 4982.92 506.297   4
  -4 -26   3 4246.65 398.925   1
   4 -26  -3 4370.81 490.137   6
   4 -26  -2 7637.73 607.012   6
  -4 -26   2 7510.08 587.845   4
   4 -26  -2 6760.97 512.811   7
  -4 -26   1 20457.2 991.013   4
   4 -26  -1 21249.6 827.402   7
  -4 -26   0 24189.4 1117.34   4
   4 -26   0 22242.0 847.639   7
  -4 -26  -1 11981.6 882.632   4
   4 -26   1 10503.0 598.692   7
   4 -26   2 2952.24 388.578   7
  -4 -26  -2 2120.48 624.993   4
   4 -26   2 2410.06 305.260   6
   4 -26   3 3820.05 412.648   7
  -4 -26  -3 4989.41 910.446   4
  -4 -26  -4 1658.67 815.291   4
   4 -26   4 1191.80 323.129   7
   4 -26   5 1636.43 323.840   7
  -4 -26  -5 2054.67 788.354   4
  -4 -26  -6 1202.26 808.470   4
   4 -26   6 130.873 291.871   7
  -4 -25   8 6.73843 265.833   1
   4 -25  -8 651.149 366.251   6
  -4 -25   8 392.542 294.199   2
  -4 -25   7 1772.20 346.873   1
  -4 -25   7 2941.98 444.028   2
   4 -25  -7 2119.56 421.905   6
   4 -25  -6 4612.39 467.195   4
   4 -25  -6 4778.57 522.923   6
  -4 -25   6 4281.27 413.121   1
  -4 -25   6 4706.42 456.612   2
   4 -25  -5 6128.16 504.483   4
  -4 -25   5 5717.84 450.924   1
  -4 -25   5 6149.12 455.354   4
   4 -25  -5 5744.24 560.888   6
  -4 -25   5 5500.46 477.638   2
   4 -25  -4 24705.9 920.060   4
  -4 -25   4 25819.5 888.760   1
   4 -25  -4 24409.9 1035.68   6
  -4 -25   4 27101.9 962.556   2
  -4 -25   4 26481.7 913.529   4
  -4 -25   3 8330.15 511.937   1
   4 -25  -3 9057.08 633.954   6
  -4 -25   3 8470.32 579.691   4
   4 -25  -2 10425.6 663.929   6
  -4 -25   2 10382.7 686.808   4
   4 -25  -2 9548.63 571.118   7
   4 -25  -1 1877.96 335.183   7
  -4 -25   1 2794.91 505.752   4
  -4 -25   0 5893.84 696.052   4
   4 -25   0 4599.20 438.748   7
  -4 -25  -1 10047.3 841.829   4
   4 -25   1 8498.96 534.485   7
  -4 -25  -2 11911.7 928.974   4
   4 -25   2 12456.3 636.142   6
   4 -25   2 12961.1 652.712   7
   4 -25   3 11334.7 619.472   7
  -4 -25  -3 12849.0 1072.11   4
   4 -25   4 9007.00 578.896   7
  -4 -25  -4 8357.05 980.524   4
   4 -25   5 5163.96 465.118   7
  -4 -25  -5 5228.42 999.012   4
  -4 -25  -6 684.049 861.849   4
   4 -25   6 989.024 338.347   7
  -4 -25  -7 1909.85 861.682   4
  -4 -24   9 1048.83 316.895   1
  -4 -24   8 1805.09 362.129   2
  -4 -24   8 1653.94 332.053   1
   4 -24  -8 2169.49 403.960   6
  -4 -24   7 749.896 357.225   2
   4 -24  -7 64.4624 299.184   6
  -4 -24   7-150.288 300.344   1
   4 -24  -6 1625.29 312.505   4
   4 -24  -6 2227.50 417.738   6
  -4 -24   6 1515.17 323.808   1
  -4 -24   6 1911.14 371.252   2
   4 -24  -5 958.997 295.527   4
   4 -24  -5 1053.63 335.540   6
  -4 -24   5 615.266 279.264   1
  -4 -24   5 665.149 245.193   4
  -4 -24   5 916.200 345.793   2
  -4 -24   4 1152.15 319.039   4
   4 -24  -4 1190.76 286.520   4
  -4 -24   4 1274.57 288.178   1
   4 -24  -4 1344.06 344.751   6
  -4 -24   4 1661.63 397.962   2
  -4 -24   3 13894.4 638.599   1
   4 -24  -3 15279.0 786.521   6
  -4 -24   3 14434.4 711.366   4
  -4 -24   2 5738.23 542.568   4
   4 -24  -2 5937.95 503.193   6
   4 -24  -2 5679.74 456.280   7
   4 -24  -1 32524.9 996.254   7
  -4 -24   1 35766.7 1245.15   4
  -4 -24   0 23317.6 1080.94   4
   4 -24   0 22430.9 813.400   7
  -4 -24  -1 21981.9 1144.26   4
   4 -24   1 19365.2 770.433   7
   4 -24   2 483.893 250.829   7
  -4 -24  -2 465.798 628.450   4
   4 -24   2 1670.33 258.849   6
  -4 -24  -3 222.414 649.552   4
   4 -24   3 472.102 276.280   7
  -4 -24  -4 5783.17 920.837   4
   4 -24   4 4383.77 428.337   7
   4 -24   5 7999.91 554.013   7
  -4 -24  -5 7132.35 1063.43   4
   4 -24   6 4714.49 474.674   7
  -4 -24  -6 4629.90 1084.45   4
  -4 -24  -7 1679.55 730.481   4
  -4 -23   9 1487.20 329.821   1
   4 -23  -9 1994.98 384.096   6
  -4 -23   8 3208.11 425.470   1
   4 -23  -8 4580.90 504.156   6
  -4 -23   8 4464.15 460.978   2
   4 -23  -7 7968.88 624.349   6
  -4 -23   7 7030.11 517.216   1
  -4 -23   7 7239.45 541.008   2
   4 -23  -6 7432.61 542.966   4
  -4 -23   6 7664.79 515.161   1
   4 -23  -6 7945.79 623.604   6
  -4 -23   6 8238.38 549.008   2
  -4 -23   5 6981.67 475.985   1
   4 -23  -5 6655.32 551.785   6
   4 -23  -5 6951.44 487.475   4
  -4 -23   5 6672.15 497.738   2
  -4 -23   5 6260.85 430.926   4
   4 -23  -4 6650.24 464.123   4
  -4 -23   4 7314.04 487.975   1
   4 -23  -4 7015.71 553.252   6
  -4 -23   4 6931.19 483.956   4
  -4 -23   3 2659.10 421.711   4
  -4 -23   3 2186.53 332.102   1
   4 -23  -3 2878.24 393.245   6
   4 -23  -2 6141.85 546.302   6
  -4 -23   2 5710.07 584.506   4
   4 -23  -2 5012.80 447.715   7
   4 -23  -1 12518.8 601.408   7
  -4 -23   1 13649.0 809.239   4
  -4 -23   0 6618.66 727.147   4
   4 -23   0 5935.81 447.444   7
  -4 -23  -1 5918.79 774.976   4
   4 -23   1 4952.20 426.496   7
   4 -23   2 27320.9 895.096   6
  -4 -23  -2 29324.6 1342.65   4
   4 -23   2 27895.1 918.546   7
   4 -23   3 32902.1 1015.61   7
  -4 -23  -3 33603.6 1481.46   4
   4 -23   4 14598.2 684.040   7
  -4 -23  -4 15029.9 1134.67   4
  -4 -23  -5 845.928 852.694   4
   4 -23   5 2460.21 350.588   7
  -4 -23  -6-841.799 868.198   4
   4 -23   6 311.180 248.679   7
  -4 -23  -7 262.040 794.900   4
   4 -23   7 634.994 311.828   7
  -4 -23  -8-458.573 698.818   4
  -4 -22   9 432.140 279.222   1
   4 -22  -9 1118.89 367.985   6
  -4 -22   8 1436.54 325.179   2
  -4 -22   8 748.991 319.823   1
   4 -22  -8 1033.88 338.202   6
  -4 -22   7 3254.67 416.345   2
   4 -22  -7 3279.59 465.234   6
  -4 -22   7 2628.86 372.304   1
   4 -22  -6 5036.44 441.216   4
  -4 -22   6 5474.14 463.293   2
  -4 -22   6 4373.72 421.032   1
   4 -22  -6 5019.76 504.584   6
   4 -22  -5 6231.26 458.900   4
  -4 -22   5 5935.26 447.574   1
   4 -22  -5 6447.48 541.770   6
  -4 -22   5 5938.44 488.800   2
  -4 -22   5 5676.30 396.691   4
   4 -22  -4 4080.97 371.906   4
  -4 -22   4 4376.62 397.320   1
  -4 -22   4 4334.35 387.618   4
   4 -22  -4 4252.45 443.921   6
  -4 -22   3 17815.1 694.525   1
   4 -22  -3 18555.3 831.256   6
  -4 -22   3 17999.1 767.435   4
   4 -22  -2 65841.5 1639.61   6
   4 -22  -2 63494.9 1440.05   7
  -4 -22   2 63716.9 1599.82   4
  -4 -22   1 29073.8 1115.68   4
   4 -22  -1 27675.4 878.449   7
  -4 -22   0 37184.7 1339.30   4
   4 -22   0 33288.1 975.454   7
  -4 -22  -1 14029.7 976.618   4
   4 -22   1 11585.2 574.744   7
  -4 -22  -2 5299.02 801.259   4
   4 -22   2 5820.87 399.711   6
   4 -22   2 4385.20 393.704   7
  -4 -22  -3 2661.87 709.145   4
   4 -22   3 1271.47 267.085   7
   4 -22   4 9191.66 532.803   7
  -4 -22  -4 9950.49 1042.10   4
  -4 -22  -5 14121.5 1290.31   4
   4 -22   5 12345.7 635.623   7
   4 -22   6 9620.72 588.421   7
  -4 -22  -6 9124.35 1120.72   4
  -4 -22  -7 1760.20 862.559   4
   4 -22   7 1649.66 333.826   7
  -4 -22  -8 2211.66 834.465   4
  -4 -21  10 412.385 296.856   1
   4 -21 -10 843.503 311.649   6
  -4 -21   9 1570.25 338.904   1
   4 -21  -9 1403.10 357.276   6
  -4 -21   8 820.624 305.429   2
   4 -21  -8 637.317 312.836   6
  -4 -21   7 3221.84 397.184   2
   4 -21  -7 2912.24 400.579   6
  -4 -21   7 3419.98 399.857   1
   4 -21  -6 3614.49 382.822   4
   4 -21  -6 4140.92 455.025   6
  -4 -21   6 3549.73 377.952   1
  -4 -21   6 3905.32 390.232   2
  -4 -21   5 2522.45 288.185   4
   4 -21  -5 2000.90 295.656   4
   4 -21  -5 2577.95 384.278   6
  -4 -21   5 2515.55 330.409   1
  -4 -21   5 2378.07 349.730   2
   4 -21  -4 5166.84 400.555   4
  -4 -21   4 4751.52 401.239   1
  -4 -21   4 4165.16 380.807   4
   4 -21  -4 5057.23 473.393   6
  -4 -21   3 3901.94 243.363   7
  -4 -21   3 3453.55 427.793   4
  -4 -21   3 4079.23 374.984   1
   4 -21  -3 4459.15 462.548   6
  -4 -21   2 2168.24 481.394   4
   4 -21  -2 1913.72 416.122   6
   4 -21  -2 2443.21 363.504   7
   4 -21  -1 10605.8 542.103   7
  -4 -21   1 11121.6 726.520   4
  -4 -21   0 8203.19 787.708   4
   4 -21   0 6967.26 466.076   7
   4 -21   1 24443.6 856.424   6
   4 -21   1 22740.4 788.286   7
   4 -21   2 14749.1 642.870   7
   4 -21   2 17178.7 650.013   6
  -4 -21  -2 17418.4 1133.40   4
   4 -21   3 41115.4 1118.71   7
  -4 -21  -3 42423.2 1679.11   4
   4 -21   4 10205.7 557.322   7
  -4 -21  -4 10343.6 1017.94   4
  -4 -21  -5 11043.6 1148.24   4
   4 -21   5 11128.5 590.014   7
   4 -21   6 4570.53 426.481   7
  -4 -21  -6 3240.01 854.265   4
   4 -21   7 1360.64 309.306   7
  -4 -21  -7 950.695 815.289   4
  -4 -21  -8 1758.04 869.114   4
   4 -21   8 1363.70 323.468   7
  -4 -21  -9 2534.78 758.010   4
  -4 -20  10-72.4826 270.175   1
   4 -20 -10 295.608 295.892   6
  -4 -20   9 1895.20 362.832   1
   4 -20  -9 2529.20 405.557   6
  -4 -20   8 322.018 299.281   2
  -4 -20   8 778.195 300.560   1
   4 -20  -8 462.526 282.226   6
  -4 -20   7 79.8534 281.752   2
   4 -20  -7-108.047 267.830   6
  -4 -20   7 115.525 262.531   1
   4 -20  -6 351.874 236.664   4
   4 -20  -6 296.379 260.730   6
  -4 -20   6 147.533 249.495   1
  -4 -20   6-32.2974 249.747   2
  -4 -20   5 530.495 225.059   4
   4 -20  -5 282.831 217.722   4
  -4 -20   5 454.147 230.458   1
   4 -20  -5 729.541 308.676   6
  -4 -20   5 702.395 270.154   2
   4 -20  -4 5745.47 401.702   4
  -4 -20   4 5587.55 406.063   1
   4 -20  -4 5844.50 473.302   6
  -4 -20   4 6490.40 445.456   4
  -4 -20   3 21870.5 739.309   1
   4 -20  -3 21103.8 838.086   6
  -4 -20   3 20709.7 797.330   4
   4 -20  -2 46173.2 1290.48   6
  -4 -20   2 46103.4 1300.74   4
   4 -20  -2 45358.3 1132.73   7
   4 -20  -1 39890.7 1191.10   6
  -4 -20   1 41047.2 1323.01   4
   4 -20  -1 38977.8 1027.68   7
  -4 -20   0 8065.38 752.405   4
   4 -20   0 9703.71 572.127   6
   4 -20   0 8679.69 476.080   7
   4 -20   1 18007.2 702.335   6
  -4 -20  -1 17927.8 1035.20   4
   4 -20   1 16530.2 652.956   7
  -4 -20  -2 8626.56 889.120   4
   4 -20   2 7372.70 416.058   6
  -4 -20  -3-612.787 593.371   4
   4 -20   3-573.124 255.869   7
   4 -20   4 5859.58 424.401   7
  -4 -20  -4 7236.29 898.109   4
  -4 -20  -5 8739.05 1095.93   4
   4 -20   5 8994.68 514.141   7
   4 -20   6 4328.00 401.172   7
  -4 -20  -6 3131.30 801.230   4
  -4 -20  -7 2720.16 914.369   4
   4 -20   7 2673.23 343.054   7
  -4 -20  -8 1391.41 832.307   4
   4 -20   8 71.0715 256.099   7
  -4 -20  -9 1873.69 764.919   4
   4 -19 -11 186.833 255.006   6
   4 -19 -10 1332.26 332.122   6
  -4 -19  10 1302.56 340.430   1
  -4 -19   9 75.4097 252.891   1
   4 -19  -9 674.460 314.753   6
  -4 -19   8 983.810 313.300   2
  -4 -19   8 996.826 305.727   1
   4 -19  -8 1296.05 305.635   6
  -4 -19   7 1225.66 308.767   2
   4 -19  -7 1349.81 325.459   6
  -4 -19   7 1769.21 331.618   1
   4 -19  -6 191.334 226.956   4
   4 -19  -6 156.949 263.766   6
  -4 -19   6-87.0950 248.471   1
  -4 -19   6-312.618 261.450   2
  -4 -19   5 175.580 200.342   4
   4 -19  -5 257.261 196.983   4
  -4 -19   5 292.700 239.779   1
   4 -19  -5 339.959 252.524   6
  -4 -19   5 321.631 302.303   2
  -4 -19   4 236.550 254.322   4
   4 -19  -4 773.840 206.577   4
  -4 -19   4 1205.30 287.808   1
   4 -19  -4 861.650 263.514   6
  -4 -19   3 1597.43 387.916   4
  -4 -19   3 1281.36 266.877   1
   4 -19  -3 1853.45 309.071   6
   4 -19  -2 1242.89 270.713   7
  -4 -19   2 822.472 390.375   4
  -4 -19   2 1170.20 128.129   7
   4 -19  -2 1563.37 348.705   6
   4 -19  -1 1904.09 298.521   7
  -4 -19   1 2165.50 544.302   4
   4 -19  -1 2549.45 393.209   6
   4 -19   0 515.271 236.770   7
  -4 -19   0-6.98726 570.709   4
   4 -19   0 608.288 275.350   6
   4 -19   1 18841.4 705.405   6
  -4 -19  -1 18550.7 1068.12   4
   4 -19   1 17864.6 663.226   7
   4 -19   2 25290.2 811.448   7
   4 -19   2 27745.2 803.527   6
  -4 -19  -2 28482.6 1314.92   4
   4 -19   3 40652.4 1069.14   7
   4 -19   3 40862.2 957.620   6
  -4 -19  -3 39707.4 1595.13   4
   4 -19   4 32832.4 960.262   7
  -4 -19  -4 31936.3 1529.44   4
   4 -19   5 8066.54 482.482   7
  -4 -19  -5 6382.56 1020.94   4
  -4 -19  -6 4927.36 909.042   4
   4 -19   6 4873.13 426.741   7
  -4 -19  -7 79.2039 776.584   4
   4 -19   7 214.771 234.941   7
  -4 -19  -8 964.594 696.516   4
   4 -19   8 650.569 283.911   7
  -4 -19  -9 384.367 729.314   4
   4 -18 -11 625.200 288.008   6
   4 -18 -10 2635.97 394.103   6
  -4 -18  10 2597.26 405.005   1
  -4 -18   9 808.284 293.267   1
   4 -18  -9 1338.86 318.132   6
  -4 -18   8 1127.07 278.964   2
  -4 -18   8 788.259 308.567   1
   4 -18  -8 744.400 279.285   6
  -4 -18   7 1191.99 280.033   2
   4 -18  -7 966.788 285.712   6
  -4 -18   7 1486.34 310.248   1
   4 -18  -6 364.866 222.044   4
  -4 -18   6-101.922 238.684   1
   4 -18  -6 76.6791 239.412   6
  -4 -18   6 211.132 246.632   2
   4 -18  -5 7499.11 436.021   4
  -4 -18   5 7247.54 462.585   1
   4 -18  -5 8488.96 553.875   6
  -4 -18   5 7488.65 407.781   4
  -4 -18   5 8275.36 496.094   2
   4 -18  -4 11034.9 495.853   4
  -4 -18   4 10995.9 524.607   4
   4 -18  -4 11049.8 608.028   6
  -4 -18   4 10834.0 515.445   1
   4 -18  -3 5872.32 446.950   6
  -4 -18   3 6586.76 497.005   4
  -4 -18   2 50757.4 898.443   7
   4 -18  -2 49240.9 1296.11   6
  -4 -18   2 48525.7 1336.44   4
   4 -18  -2 51413.9 892.666   2
   4 -18  -2 47440.7 1148.72   7
   4 -18  -1 56100.3 1390.81   6
  -4 -18   1 58131.2 1561.71   4
   4 -18  -1 55622.7 1235.15   7
   4 -18   0 26133.8 882.851   6
  -4 -18   0 27998.3 1150.82   4
  -4 -18  -1 1958.01 635.732   4
   4 -18   1 1362.31 240.637   7
   4 -18   1 2383.24 279.802   6
  -4 -18  -2 3490.75 656.295   4
   4 -18   2 3629.60 333.002   7
   4 -18   2 4819.31 324.551   6
  -4 -18  -3 5011.38 829.859   4
   4 -18   3 4510.25 361.449   7
   4 -18   3 5692.78 319.658   6
   4 -18   4 7942.23 459.811   7
  -4 -18  -4 8488.77 939.507   4
   4 -18   5 12368.5 586.413   7
  -4 -18  -5 10056.4 1157.67   4
   4 -18   6 14035.1 655.192   7
  -4 -18  -6 12768.3 1185.62   4
   4 -18   7 9767.91 576.748   7
  -4 -18  -7 7399.32 1044.68   4
  -4 -18  -8 2499.40 724.581   4
   4 -18   8 2942.54 409.737   7
  -4 -18  -9 530.236 727.984   4
   4 -18   9 154.213 255.354   7
   4 -17 -11 109.929 227.703   6
   4 -17 -10 999.181 294.455   6
  -4 -17  10 1893.02 368.604   1
  -4 -17   9 2028.82 353.411   1
   4 -17  -9 1474.39 315.289   6
  -4 -17   8 1325.65 301.083   2
  -4 -17   8 1301.68 318.286   1
   4 -17  -8 1007.60 289.563   6
   4 -17  -7 7764.30 542.942   6
  -4 -17   7 7764.58 487.355   1
  -4 -17   7 8681.25 492.228   2
   4 -17  -6 2111.05 270.813   4
   4 -17  -6 1905.12 330.944   6
  -4 -17   6 2522.72 329.514   1
  -4 -17   6 1972.15 296.965   2
   4 -17  -5 21218.2 702.159   4
  -4 -17   5 21358.2 730.895   1
   4 -17  -5 21282.3 855.204   6
  -4 -17   5 21037.4 727.268   2
  -4 -17   5 20460.7 635.857   4
   4 -17  -4 2032.37 252.282   4
  -4 -17   4 1751.40 268.214   1
   4 -17  -4 1894.62 310.814   6
  -4 -17   4 1366.94 290.945   4
   4 -17  -3 22938.2 832.563   6
  -4 -17   3 22527.0 808.968   4
  -4 -17   2 3825.56 507.902   4
   4 -17  -2 3558.80 359.294   6
   4 -17  -2 3499.04 338.451   7
   4 -17  -2 3922.48 202.105   2
   4 -17  -1 9365.17 552.756   6
  -4 -17   1 9393.33 270.137   7
  -4 -17   1 8338.77 683.525   4
   4 -17  -1 8104.98 447.142   7
   4 -17   0 24750.0 843.973   6
  -4 -17   0 24287.3 1083.06   4
   4 -17   0 22521.8 724.008   7
   4 -17   1 25966.1 783.620   6
  -4 -17  -1 25769.6 1161.48   4
   4 -17   1 23348.4 741.109   7
   4 -17   2 18936.2 660.651   7
  -4 -17  -2 19813.1 1096.06   4
   4 -17   2 19408.4 618.637   6
   4 -17   3 25669.1 684.021   6
   4 -17   3 25319.9 785.997   7
   4 -17   4 44500.0 1112.81   7
  -4 -17  -4 44234.8 1789.43   4
  -4 -17  -5 13656.5 1195.36   4
   4 -17   5 11779.1 558.606   7
  -4 -17  -6 294.808 711.333   4
   4 -17   6 645.751 259.818   7
  -4 -17  -7 1128.52 733.553   4
   4 -17   7 842.395 262.753   7
   4 -17   7 498.477 188.827   3
  -4 -17  -8 355.439 644.577   4
   4 -17   8 327.647 272.951   7
  -4 -17  -9-562.180 655.882   4
   4 -17   9 300.095 268.463   7
   4 -16 -11 730.096 273.570   6
  -4 -16  11 741.299 373.846   1
   4 -16 -10 3052.23 409.851   6
  -4 -16  10 3740.31 440.212   1
  -4 -16   9 698.441 311.127   1
   4 -16  -9 934.861 286.907   6
   4 -16  -8 4177.08 425.410   6
  -4 -16   8 4433.73 395.311   1
  -4 -16   7 2315.74 328.186   2
   4 -16  -7 1622.42 298.115   6
  -4 -16   7 2078.01 301.913   1
   4 -16  -6 7946.44 429.007   4
  -4 -16   6 7359.01 443.308   2
  -4 -16   6 8044.68 479.667   1
   4 -16  -6 8330.29 550.636   6
  -4 -16   5 28048.1 737.844   4
   4 -16  -5 28092.7 806.153   4
  -4 -16   5 29196.4 848.799   1
   4 -16  -5 29648.4 988.271   6
  -4 -16   5 29658.2 838.890   2
  -4 -16   4 6975.73 414.601   1
  -4 -16   4 6649.47 428.936   4
   4 -16  -3 7914.87 494.623   6
  -4 -16   3 6805.14 512.253   4
   4 -16  -2 12307.1 584.193   6
  -4 -16   2 12640.1 704.157   4
   4 -16  -2 12695.4 543.961   7
  -4 -16   1 12771.4 311.183   7
   4 -16  -1 13119.0 606.385   6
  -4 -16   1 12154.6 786.767   4
   4 -16  -1 11725.8 505.968   7
  -4 -16   0 46815.4 1459.70   4
   4 -16   0 46364.4 1167.21   6
   4 -16   0 44118.1 1041.26   7
   4 -16   1 34250.9 900.226   6
   4 -16   1 33035.5 872.432   7
  -4 -16  -2 3348.99 699.947   4
   4 -16   2 2826.10 291.019   7
   4 -16   2 3543.09 258.453   6
   4 -16   3 17658.4 640.713   7
   4 -16   3 19482.2 556.487   6
  -4 -16  -3 20475.1 1137.06   4
   4 -16   4 12064.4 534.216   7
  -4 -16  -4 14747.7 1116.93   4
   4 -16   5 16945.1 657.023   7
  -4 -16  -5 17266.9 1257.79   4
  -4 -16  -6 5440.07 950.064   4
   4 -16   6 5182.01 397.480   7
   4 -16   6 5588.51 373.968   3
   4 -16   7 5156.06 431.506   7
   4 -16   7 5606.84 394.334   3
   4 -16   8 4659.13 444.810   7
  -4 -16  -8 3953.47 779.041   4
   4 -16   8 5141.49 420.631   3
  -4 -16  -9 879.344 652.225   4
   4 -16   9 2026.78 385.240   7
   4 -15 -11 337.260 258.176   6
  -4 -15  11 1215.07 366.581   1
   4 -15 -10 4403.67 453.200   6
  -4 -15  10 4656.37 462.186   1
  -4 -15   9 1419.02 292.697   1
   4 -15  -9 1727.02 329.700   6
  -4 -15   8 2868.62 356.371   1
   4 -15  -8 2682.11 347.419   6
  -4 -15   7 179.042 198.342   2
   4 -15  -7 566.204 246.919   6
  -4 -15   7 913.390 273.385   1
   4 -15  -6 16969.3 606.218   4
  -4 -15   6 18426.1 671.526   1
   4 -15  -6 18935.0 786.506   6
  -4 -15   6 17752.4 631.891   2
  -4 -15   6 17107.3 498.575   4
   4 -15  -5 14497.1 539.775   4
  -4 -15   5 16141.9 603.077   2
  -4 -15   5 15208.7 599.677   1
   4 -15  -5 15187.4 685.714   6
  -4 -15   5 14371.1 498.982   4
  -4 -15   4 32230.2 862.067   1
   4 -15  -4 32349.1 997.188   6
  -4 -15   4 31886.0 842.450   4
   4 -15  -3 25273.2 853.234   6
  -4 -15   3 24481.2 848.197   4
   4 -15  -3 25769.5 467.922   2
   4 -15  -2 13563.5 563.200   7
   4 -15  -2 14564.4 625.730   6
  -4 -15   2 13722.9 732.312   4
  -4 -15   1 5500.65 188.713   7
  -4 -15   1 5865.53 649.044   4
   4 -15  -1 5537.10 400.650   6
   4 -15  -1 5120.32 369.600   7
   4 -15   0 18377.7 660.683   6
  -4 -15   0 17653.9 926.696   4
   4 -15   0 16727.4 589.403   7
  -4 -15   0 15934.0 284.086   7
   4 -15   1 36354.3 902.713   6
  -4 -15  -1 37484.3 1348.53   4
   4 -15   1 34899.8 886.597   7
   4 -15   2 33183.1 871.992   7
   4 -15   2 35616.9 825.557   6
   4 -15   3 52416.6 1173.56   7
   4 -15   3 55077.3 1029.37   6
   4 -15   4 28256.3 820.426   7
   4 -15   4 28577.9 674.220   1
   4 -15   5 21572.3 728.886   7
   4 -15   5 21495.9 662.751   1
   4 -15   6 1642.70 250.855   7
   4 -15   6 1599.78 244.559   3
   4 -15   6 1666.25 248.663   1
   4 -15   7 3731.40 377.186   7
   4 -15   7 3760.59 341.692   3
  -4 -15  -8 6748.51 874.972   4
   4 -15   8 7359.28 488.500   3
   4 -15   8 6504.91 506.989   7
  -4 -15  -9 732.764 634.430   4
   4 -15   9 576.571 305.799   7
   4 -15   9 235.161 252.685   3
   4 -15  10 857.064 292.492   3
   4 -14 -11 1703.23 323.191   6
  -4 -14  11 1326.40 423.096   1
   4 -14 -10 2569.27 355.109   6
  -4 -14  10 2495.02 424.459   1
  -4 -14   9-49.7254 280.476   1
   4 -14  -9 341.148 235.592   6
  -4 -14   8 2568.13 341.474   1
   4 -14  -8 1799.46 309.954   6
  -4 -14   7 1040.00 242.203   2
   4 -14  -7 1006.20 269.025   6
  -4 -14   7 1399.58 273.999   1
  -4 -14   6 4683.78 362.200   1
   4 -14  -6 4441.95 387.766   6
  -4 -14   6 5067.36 361.686   2
  -4 -14   6 4420.24 245.255   4
  -4 -14   5 12507.7 530.978   1
   4 -14  -5 12285.7 595.496   6
  -4 -14   5 11622.0 440.870   4
  -4 -14   5 12626.1 528.105   2
  -4 -14   4 1353.99 303.498   4
  -4 -14   4 1738.29 280.373   1
   4 -14  -4 1621.35 298.941   6
   4 -14  -3 13816.6 606.318   6
  -4 -14   3 12511.9 633.306   4
   4 -14  -2 46652.0 1166.09   6
  -4 -14   2 48441.2 1298.48   4
   4 -14  -2 46810.2 1058.09   7
   4 -14  -1 48952.4 1209.49   6
  -4 -14   1 50920.7 1412.47   4
   4 -14  -1 50473.1 1080.94   7
   4 -14   0 20520.9 685.070   6
  -4 -14   0 21411.4 979.595   4
   4 -14   0 19811.4 638.028   7
  -4 -14   0 19446.7 313.326   7
   4 -14   1 9129.09 427.030   7
   4 -14   1 9270.08 417.293   6
   4 -14   2 13362.2 532.657   7
   4 -14   2 15561.4 494.369   6
   4 -14   3-90.0502 177.522   7
   4 -14   3 612.744 119.889   6
   4 -14   4 1570.27 225.115   7
   4 -14   4 1848.96 199.637   1
   4 -14   5 10134.4 489.964   7
   4 -14   5 11064.3 476.643   1
   4 -14   5 10597.8 461.448   3
   4 -14   6 12461.0 573.193   7
   4 -14   6 13163.8 559.206   1
   4 -14   6 13468.7 549.445   3
   4 -14   7 9379.75 540.097   7
   4 -14   7 9547.53 497.976   1
   4 -14   7 9502.82 496.887   3
   4 -14   8 4325.34 410.325   3
   4 -14   8 3625.36 406.018   7
  -4 -14  -9 7133.90 906.868   4
   4 -14   9 6507.48 539.073   7
   4 -14   9 6003.37 502.876   3
   4 -14  10 1757.55 369.543   7
   4 -14  10 2116.89 400.814   3
   4 -13 -11 3362.11 399.486   6
  -4 -13  11 2879.42 415.379   1
   4 -13 -10 5655.07 475.276   6
  -4 -13  10 6048.63 513.875   1
  -4 -13   9 1798.71 308.132   1
   4 -13  -9 1859.20 316.897   6
  -4 -13   8 9475.34 534.613   1
   4 -13  -8 9200.16 556.136   6
  -4 -13   8 9264.56 424.900   9
  -4 -13   7 1342.76 250.247   2
   4 -13  -7 1715.60 281.425   6
  -4 -13   7 1470.21 178.640   9
  -4 -13   7 1097.92 231.409   1
  -4 -13   6 19522.4 628.505   2
  -4 -13   6 21500.8 698.759   1
   4 -13  -6 20558.7 775.967   6
  -4 -13   6 19626.6 545.518   9
  -4 -13   6 20123.8 500.194   4
  -4 -13   5 32228.2 858.519   1
   4 -13  -5 34091.4 1006.36   6
  -4 -13   5 33959.2 848.730   2
  -4 -13   5 32968.3 687.766   9
  -4 -13   5 32445.4 741.940   4
  -4 -13   4 32397.2 843.407   1
   4 -13  -4 33338.7 668.343   5
   4 -13  -4 33975.9 977.942   6
  -4 -13   4 32050.1 614.262   9
  -4 -13   4 31309.4 828.149   4
  -4 -13   3 3379.47 427.644   4
   4 -13  -3 3048.38 321.568   6
  -4 -13   3 3079.00 128.541   9
   4 -13  -2 8704.53 483.897   6
  -4 -13   2 7828.84 610.282   4
   4 -13  -2 8001.47 428.846   7
   4 -13  -1 11948.3 541.949   6
  -4 -13   1 13120.4 753.488   4
   4 -13  -1 11735.0 490.361   7
   4 -13   0 39697.8 965.662   6
   4 -13   0 40006.4 899.563   7
   4 -13   1 33443.4 838.575   7
   4 -13   1 36447.8 851.187   6
   4 -13   2 85526.3 1538.43   7
   4 -13   2 86062.6 1438.09   6
   4 -13   3 28243.9 776.999   7
   4 -13   3 29837.0 625.596   6
   4 -13   4 18661.6 626.900   7
   4 -13   5 8892.93 453.912   7
   4 -13   5 8371.19 409.344   1
   4 -13   5 8950.13 419.187   3
   4 -13   6 3915.32 333.947   7
   4 -13   6 4583.01 366.058   1
   4 -13   6 4038.54 319.215   3
   4 -13   7 3954.41 364.250   7
   4 -13   7 3502.85 343.507   3
   4 -13   7 3722.40 332.008   1
   4 -13   8 2383.80 330.278   7
   4 -13   8 1737.76 286.047   3
   4 -13   9 3198.47 405.215   7
   4 -13   9 2526.55 375.505   3
   4 -13  10 2519.37 367.323   7
   4 -13  10 2949.49 405.860   3
   4 -12 -11 3828.90 399.114   6
  -4 -12  11 4676.34 547.093   1
   4 -12 -10 2306.59 328.904   6
  -4 -12  10 2447.27 394.312   1
  -4 -12   9 23.6184 277.525   1
  -4 -12   9 434.682 170.855   9
   4 -12  -9 394.815 220.271   6
  -4 -12   8 2002.33 300.897   1
   4 -12  -8 2195.33 322.533   6
  -4 -12   8 2302.16 236.091   9
  -4 -12   7 587.370 221.844   2
   4 -12  -7 346.775 191.491   6
  -4 -12   7 648.422 142.117   9
  -4 -12   7 683.005 240.285   1
   4 -12  -6 7100.94 456.566   6
  -4 -12   6 6654.64 405.673   1
  -4 -12   6 7185.51 325.292   9
  -4 -12   6 6719.53 377.937   2
  -4 -12   6 6635.77 266.353   4
  -4 -12   5 25052.0 734.575   1
   4 -12  -5 24795.9 826.591   6
  -4 -12   5 24210.1 588.241   9
   4 -12  -5 23769.5 496.901   5
  -4 -12   5 24145.6 600.635   4
  -4 -12   5 24461.4 694.371   2
   4 -12  -4 13203.8 379.268   5
  -4 -12   4 13127.1 520.479   1
   4 -12  -4 13572.6 588.720   6
  -4 -12   4 13070.2 515.280   4
   4 -12  -3 21669.6 733.962   6
  -4 -12   3 19679.4 744.463   4
   4 -12  -2 1168.73 233.915   7
   4 -12  -2 1042.86 237.706   6
   4 -12  -1 75808.2 1502.41   6
   4 -12  -1 73242.7 1337.80   7
   4 -12   0 25459.1 711.490   6
   4 -12   0 24952.4 659.312   7
   4 -12   1 66890.9 1268.96   7
   4 -12   1 68306.5 1245.66   6
   4 -12   2 11266.6 459.785   7
   4 -12   2 11501.4 380.423   6
   4 -12   3 21180.4 638.615   7
   4 -12   3 21441.5 493.427   6
   4 -12   4 16244.0 533.033   3
   4 -12   4 16750.3 581.237   7
   4 -12   5 10922.8 483.829   7
   4 -12   5 10779.1 456.933   3
   4 -12   5 10730.4 448.033   1
   4 -12   6 16527.5 628.090   7
   4 -12   6 16553.9 607.511   3
   4 -12   6 15967.6 617.608   1
   4 -12   7 3882.48 347.928   7
   4 -12   7 3668.04 336.166   3
   4 -12   7 3851.53 348.585   1
   4 -12   8 2713.27 342.095   7
   4 -12   8 2806.45 351.596   3
   4 -12   9 5298.60 489.576   7
   4 -12   9 4209.62 454.124   3
   4 -12  10 5581.31 498.741   7
   4 -12  10 5563.20 498.206   3
  -4 -11  11 7014.04 610.991   1
   4 -11 -11 7548.30 539.155   6
  -4 -11  10 4736.13 466.235   1
  -4 -11  10 4454.07 360.281   9
   4 -11 -10 3864.58 388.868   6
   4 -11  -9 6926.15 484.837   6
  -4 -11   9 6656.96 398.143   9
  -4 -11   9 7348.00 487.081   1
   4 -11  -8 4797.49 405.693   6
  -4 -11   8 4759.32 311.718   9
  -4 -11   8 5741.49 424.928   1
  -4 -11   7 25.9246 221.542   1
  -4 -11   7 429.737 205.724   2
   4 -11  -7 178.377 185.071   6
  -4 -11   7 316.126 123.158   9
  -4 -11   6 3102.73 276.424   2
  -4 -11   6 3922.21 346.623   1
   4 -11  -6 3579.95 345.257   6
  -4 -11   6 3292.96 242.808   9
  -4 -11   6 3114.04 172.466   4
  -4 -11   5 8426.43 425.244   1
   4 -11  -5 8306.04 468.339   6
   4 -11  -5 8455.18 268.652   5
  -4 -11   5 8785.29 404.432   2
  -4 -11   5 8714.73 339.592   4
  -4 -11   4 42071.5 946.535   1
   4 -11  -4 40967.3 1054.71   6
   4 -11  -4 41150.6 766.363   5
  -4 -11   4 40252.2 914.247   4
   4 -11  -3 23500.9 746.940   6
  -4 -11   3 21428.4 755.789   4
   4 -11  -2 42420.0 1032.52   6
  -4 -11   2 41031.4 1111.84   4
   4 -11  -2 41988.9 946.309   7
   4 -11  -1 45038.2 1065.08   6
   4 -11  -1 43911.2 952.595   7
   4 -11   0 55105.6 1114.41   6
   4 -11   0 52744.4 1065.44   7
   4 -11   1 69924.3 1282.24   7
   4 -11   1 69766.7 1235.58   6
   4 -11   2 26421.6 699.865   7
   4 -11   2 27390.5 604.690   6
   4 -11   3 3132.03 265.012   7
   4 -11   3 2771.33 158.491   6
   4 -11   4 55730.7 1165.84   7
   4 -11   4 57893.2 1144.98   3
   4 -11   5 9406.30 442.062   7
   4 -11   5 10205.8 440.555   3
   4 -11   6 4492.79 339.176   7
   4 -11   6 4792.04 336.913   3
   4 -11   7 10933.7 538.690   7
   4 -11   7 12034.9 559.132   3
   4 -11   8 1485.11 269.260   7
   4 -11   8 1886.69 319.118   3
   4 -11   9 4108.71 440.527   7
   4 -11   9 4130.62 446.610   3
   4 -11  10 226.422 220.495   7
   4 -11  10-161.796 273.511   3
  -4 -10  12 1348.66 410.505   1
  -4 -10  11 613.544 310.989   1
   4 -10 -11 352.652 215.003   6
  -4 -10  11 834.061 222.535   9
  -4 -10  10 897.953 309.386   1
   4 -10 -10 705.279 248.343   6
  -4 -10  10-5.86020 183.169   9
  -4 -10   9 181.518 228.617   1
  -4 -10   9 17.1635 139.223   9
   4 -10  -9-30.8846 190.422   6
  -4 -10   8 1050.58 272.387   1
   4 -10  -8 1154.84 235.245   6
  -4 -10   8 876.754 183.334   9
  -4 -10   7 11007.5 467.328   9
   4 -10  -7 12328.2 586.048   6
  -4 -10   7 12911.5 490.486   2
  -4 -10   7 11865.0 527.285   1
   4 -10  -6 12114.5 558.753   6
  -4 -10   6 12248.2 507.039   1
  -4 -10   6 12171.1 463.076   2
  -4 -10   5 21417.8 656.088   1
   4 -10  -5 21688.1 737.716   6
  -4 -10   5 21187.7 609.584   2
  -4 -10   5 21596.1 521.539   4
   4 -10  -4 25156.5 776.841   6
  -4 -10   4 23906.7 677.104   1
   4 -10  -4 24164.0 536.716   5
  -4 -10   4 24029.1 662.922   4
   4 -10  -3 17156.2 614.433   6
   4 -10  -3 17277.6 458.266   5
  -4 -10   3 16401.9 644.064   4
   4 -10  -2 35136.4 910.950   6
  -4 -10   2 37543.7 1016.29   4
   4 -10  -1 40168.4 943.485   6
   4 -10  -1 37490.6 850.742   7
   4 -10   0 100501. 1674.68   6
   4 -10   0 101461. 1659.65   7
   4 -10   1 486.374 168.793   7
   4 -10   1 795.896 133.968   6
   4 -10   2 27235.1 696.316   7
   4 -10   2 27573.1 585.311   6
   4 -10   3 219.085 161.473   7
   4 -10   3 495.546 90.5368   6
   4 -10   4 6916.50 354.594   7
   4 -10   4 7092.95 356.640   3
   4 -10   5 3480.65 286.972   7
   4 -10   5 3404.25 282.415   3
   4 -10   6 7126.82 400.269   7
   4 -10   6 7270.21 407.610   3
   4 -10   7 13847.4 593.947   7
   4 -10   7 14974.3 622.656   3
   4 -10   8 916.673 230.489   7
   4 -10   8 787.657 267.976   3
   4 -10   9 2022.30 331.790   7
   4 -10   9 2063.30 387.356   3
   4 -10  10 4615.21 438.267   7
   4 -10  10 3434.18 427.211   3
  -4  -9  12 2217.94 392.355   1
  -4  -9  12 2951.44 356.971   9
  -4  -9  11 2043.96 435.689   1
   4  -9 -11 1576.34 282.136   6
  -4  -9  11 2188.94 302.037   9
  -4  -9  10 6015.01 512.657   1
   4  -9 -10 6260.90 458.672   6
  -4  -9  10 5576.27 398.715   9
   4  -9  -9 4071.29 371.017   6
  -4  -9   9 3489.95 370.930   1
  -4  -9   9 3862.80 325.103   9
   4  -9  -8 17205.5 704.591   6
  -4  -9   8 17740.5 670.594   1
  -4  -9   8 18244.5 643.569   9
   4  -9  -7 4137.45 361.514   6
  -4  -9   7 4367.49 351.779   1
  -4  -9   7 4207.52 315.590   9
  -4  -9   6 1890.72 233.252   2
   4  -9  -6 1868.72 258.116   6
  -4  -9   6 1453.97 247.908   1
  -4  -9   5 19742.2 618.451   1
   4  -9  -5 20048.2 696.358   6
  -4  -9   5 19494.4 560.044   2
  -4  -9   5 19415.3 472.505   4
  -4  -9   4 15042.4 523.092   1
   4  -9  -4 15428.5 595.958   6
   4  -9  -4 15135.8 407.550   5
  -4  -9   4 15553.4 524.224   4
   4  -9  -3 32668.4 863.132   6
   4  -9  -3 32093.8 667.130   5
  -4  -9   3 32009.3 867.954   4
   4  -9  -2 3364.84 283.514   6
   4  -9  -1 13610.3 492.876   6
   4  -9  -1 12263.2 448.740   7
  -4  -9   0 6409.30 132.997   7
   4  -9   0 6737.75 312.884   6
   4  -9   0 6750.89 321.738   7
   4  -9   1 70761.9 1175.65   6
   4  -9   1 70582.1 1251.25   7
   4  -9   2 48465.8 979.289   7
   4  -9   2 49010.4 837.123   6
   4  -9   3 41285.8 895.464   7
   4  -9   3 42000.7 692.977   6
   4  -9   4 8347.10 382.470   7
   4  -9   4 8312.63 376.272   3
   4  -9   5 9140.25 411.162   7
   4  -9   5 9663.02 427.507   3
   4  -9   6 10533.6 470.991   7
   4  -9   6 10458.7 480.253   3
   4  -9   7 7372.72 435.806   7
   4  -9   7 7705.00 455.693   3
   4  -9   8 4308.81 390.481   7
   4  -9   8 4410.20 409.096   3
   4  -9   9 3022.53 366.541   7
   4  -9   9 3383.96 405.546   3
   4  -9  10 991.849 256.149   7
   4  -9  10 905.089 317.875   3
   4  -9  11 453.268 239.219   7
  -4  -8  12 5317.49 513.460   1
  -4  -8  12 5095.02 429.344   9
  -4  -8  11 1362.26 395.292   1
  -4  -8  11 1925.49 291.035   9
  -4  -8  10 821.636 219.036   9
   4  -8 -10 768.650 238.743   6
  -4  -8  10 466.273 289.154   1
  -4  -8   9 189.696 171.658   9
   4  -8  -9 187.131 184.198   6
  -4  -8   9 493.241 271.555   1
   4  -8  -8 8608.83 490.342   6
  -4  -8   8 8527.75 461.310   9
  -4  -8   8 8861.88 480.273   1
   4  -8  -7 9464.95 499.285   6
  -4  -8   7 8523.33 444.477   1
   4  -8  -6 18854.0 681.636   6
  -4  -8   6 18458.5 613.539   1
  -4  -8   6 18772.3 548.135   2
  -4  -8   5 24732.8 686.963   1
   4  -8  -5 24550.3 747.403   6
  -4  -8   5 23205.9 598.259   2
  -4  -8   5 23752.0 506.275   4
  -4  -8   4 9338.05 413.065   1
   4  -8  -4 9219.70 452.950   6
   4  -8  -4 8797.91 306.041   5
  -4  -8   4 8560.92 404.193   4
   4  -8  -3 23190.5 696.068   6
  -4  -8   3 22803.8 702.407   4
   4  -8  -3 23629.0 542.440   5
   4  -8  -2 65881.5 1310.80   6
   4  -8  -1 16448.5 518.211   6
   4  -8  -1 14868.9 482.394   7
   4  -8   0 30340.9 677.376   6
  -4  -8   0 29371.3 432.557   7
   4  -8   0 31286.8 698.395   7
   4  -8   1 5186.41 282.735   7
   4  -8   1 5578.50 242.271   6
   4  -8   2 11014.6 405.631   7
   4  -8   2 12037.8 320.502   6
   4  -8   3 7366.73 336.394   7
   4  -8   3 8169.30 227.439   6
   4  -8   3 7381.14 343.767   3
   4  -8   4 25667.0 683.708   7
   4  -8   4 26507.2 700.684   3
   4  -8   5 2487.97 236.387   7
   4  -8   5 2708.91 256.618   3
   4  -8   6 29704.3 805.896   7
   4  -8   6 29710.7 829.112   3
   4  -8   7 4295.72 340.546   7
   4  -8   7 5342.92 395.107   3
   4  -8   8-168.126 220.542   7
   4  -8   8 39.8682 233.363   3
   4  -8   9 5845.53 506.216   3
   4  -8  10 4391.09 426.768   7
   4  -8  10 4832.87 464.928   3
   4  -8  11 7726.74 538.460   7
  -4  -7  12 763.556 354.449   1
  -4  -7  12 669.008 237.503   9
  -4  -7  11 7100.50 481.983   9
  -4  -7  11 6670.44 566.862   1
  -4  -7  10 14275.8 734.893   1
  -4  -7  10 14371.2 634.360   9
   4  -7 -10 13860.0 653.369   6
  -4  -7   9 4021.96 336.551   9
   4  -7  -9 4711.65 387.287   6
  -4  -7   9 4790.71 431.813   1
   4  -7  -8 13181.9 584.610   6
  -4  -7   8 11758.3 559.278   9
  -4  -7   8 12383.3 560.405   1
   4  -7  -7 4476.24 342.233   6
  -4  -7   7 3854.12 316.697   1
   4  -7  -6 17188.6 625.116   6
  -4  -7   6 15520.4 566.193   1
  -4  -7   6 16637.1 497.498   2
  -4  -7   5 11753.9 466.453   1
   4  -7  -5 12044.3 501.021   6
  -4  -7   5 10591.0 378.479   2
  -4  -7   5 11100.5 303.829   4
  -4  -7   4 22223.2 603.358   1
   4  -7  -4 22277.6 690.770   6
   4  -7  -4 21296.8 502.795   5
  -4  -7   4 20726.8 579.688   4
   4  -7  -3 13247.3 510.504   6
   4  -7  -3 13361.9 389.378   5
   4  -7  -2 12834.7 388.666   5
   4  -7  -2 12651.1 485.075   6
   4  -7  -1 5235.92 280.288   6
   4  -7  -1 4532.72 267.405   7
   4  -7   0 12217.8 379.082   6
   4  -7   0 11528.1 402.838   7
  -4  -7   0 11872.1 224.232   7
   4  -7   1 20360.2 540.156   7
   4  -7   1 21504.2 483.877   6
   4  -7   2 66054.4 1143.07   7
   4  -7   2 63269.4 992.697   6
   4  -7   3 14808.4 465.414   7
   4  -7   3 15153.2 322.828   6
   4  -7   3 14730.1 482.646   3
   4  -7   4 7360.35 346.348   7
   4  -7   4 7831.88 364.017   3
   4  -7   5 5742.70 320.881   7
   4  -7   5 6235.61 357.925   3
   4  -7   6 19875.9 632.618   7
   4  -7   6 20143.2 670.296   3
   4  -7   7 17573.9 680.185   3
   4  -7   8 9405.89 555.622   3
   4  -7   9 4805.97 457.355   3
   4  -7  10 1149.59 300.817   3
   4  -7  11 94.4276 218.321   7
  -4  -6  12 7686.46 602.815   1
  -4  -6  12 7684.39 532.371   9
  -4  -6  11 7415.60 579.216   1
  -4  -6  11 7703.23 500.992   9
   4  -6 -10 2082.35 291.737   6
  -4  -6  10 2198.29 296.602   9
  -4  -6  10 1706.56 387.646   1
   4  -6  -9 2146.90 278.930   6
  -4  -6   9 2269.70 349.032   1
  -4  -6   9 2360.81 308.199   9
   4  -6  -8 9016.13 487.035   6
  -4  -6   8 9266.85 497.481   1
   4  -6  -7 25268.3 788.385   6
  -4  -6   7 24861.6 751.050   1
   4  -6  -6 40038.9 995.006   6
  -4  -6   6 42059.6 945.215   1
  -4  -6   6 40504.5 831.077   2
   4  -6  -5 45769.8 1049.56   6
  -4  -6   5 47130.8 975.223   1
  -4  -6   5 45105.0 860.852   2
  -4  -6   5 45138.5 722.383   4
  -4  -6   4 17424.5 517.089   1
   4  -6  -4 16681.3 579.835   6
   4  -6  -4 15475.2 427.254   5
  -4  -6   4 15966.7 487.072   4
  -4  -6   3 31911.8 714.367   1
   4  -6  -3 31895.1 811.365   6
   4  -6  -3 32590.3 668.258   5
   4  -6  -2 29192.8 639.642   5
   4  -6  -2 30799.2 752.372   6
   4  -6  -1 9984.15 358.931   6
   4  -6  -1 9367.79 366.439   7
   4  -6   0 12867.4 378.428   6
   4  -6   0 12121.7 398.341   7
  -4  -6   0 12539.0 243.774   7
   4  -6   1 22769.7 554.994   7
   4  -6   1 23253.5 497.335   6
   4  -6   2 968.644 163.999   7
   4  -6   2 962.301 98.3860   6
   4  -6   3 28168.7 663.663   7
   4  -6   3 28933.3 496.881   6
   4  -6   3 28226.2 696.603   3
   4  -6   3 30124.3 741.204   8
   4  -6   4 17014.8 511.208   7
   4  -6   4 17667.9 546.107   3
   4  -6   4 18130.0 590.633   8
   4  -6   5 27794.4 705.577   7
   4  -6   5 28323.5 755.198   3
   4  -6   5 28089.8 746.558   8
   4  -6   6 1484.24 202.564   7
   4  -6   6 1627.08 252.333   3
   4  -6   6 1555.00 188.352   8
   4  -6   7 566.840 218.313   3
   4  -6   8 2680.00 361.990   3
   4  -6   9-22.7904 248.397   3
   4  -6  10 6192.99 524.838   3
   4  -6  11 6648.27 543.163   3
  -4  -5  12 5022.65 443.321   9
  -4  -5  12 4954.12 525.035   1
  -4  -5  11 15320.3 775.796   1
  -4  -5  11 14364.8 688.788   9
  -4  -5  10 7628.31 545.532   1
   4  -5 -10 6903.95 458.076   6
  -4  -5  10 7279.43 485.014   9
   4  -5  -9 22334.6 789.874   6
  -4  -5   9 22517.9 816.277   9
  -4  -5   9 23290.1 836.554   1
   4  -5  -8 9594.17 492.126   6
  -4  -5   8 10342.3 516.094   1
   4  -5  -7 45967.8 1122.77   6
  -4  -5   7 51863.5 1112.51   1
   4  -5  -6 20355.6 676.244   6
  -4  -5   6 21193.6 631.439   1
  -4  -5   6 20597.9 537.574   2
  -4  -5   5 1097.26 164.076   2
  -4  -5   5 923.962 93.6895   4
   4  -5  -5 1122.11 211.364   6
  -4  -5   5 888.874 197.308   1
  -4  -5   4 133566. 1957.22   4
   4  -5  -4 132288. 2166.42   6
  -4  -5   4 133437. 1918.68   2
  -4  -5   4 137092. 2029.24   1
  -4  -5   3 32742.8 715.203   1
   4  -5  -3 33331.2 820.178   6
   4  -5  -3 32852.1 682.521   5
   4  -5  -2 107559. 1740.99   6
   4  -5  -2 106617. 1628.61   5
   4  -5  -1 5258.32 253.504   6
   4  -5  -1 5283.91 253.896   5
   4  -5  -1 4270.88 253.683   7
   4  -5   0 13550.5 375.808   6
   4  -5   0 12682.5 399.629   7
   4  -5   1 12823.4 389.115   7
   4  -5   1 12627.3 335.661   6
   4  -5   1 12741.5 418.086   8
   4  -5   2 37411.9 754.804   7
   4  -5   2 37053.7 639.096   6
   4  -5   2 37126.1 816.325   8
   4  -5   3 19128.7 506.004   7
   4  -5   3 18928.3 362.351   6
   4  -5   3 18427.2 545.968   3
   4  -5   3 18869.6 575.591   8
   4  -5   4 24064.8 611.704   7
   4  -5   4 24514.5 662.416   3
   4  -5   4 24982.1 704.028   8
   4  -5   5 378.004 158.573   7
   4  -5   5 71.7260 121.134   8
   4  -5   5-2.54353 165.112   3
   4  -5   6 4996.15 295.677   8
   4  -5   6 5193.90 357.809   3
   4  -5   7 12366.4 576.835   3
   4  -5   7 11036.5 440.550   8
   4  -5   8 10944.7 609.585   3
   4  -5   9 2493.81 387.239   3
   4  -5  10 1168.77 283.831   3
   4  -5  11 1383.09 329.463   3
  -4  -4  12 11987.9 708.414   1
  -4  -4  12 11218.9 632.222   9
  -4  -4  11 4015.74 393.909   9
  -4  -4  11 4679.05 485.903   1
  -4  -4  10 436.538 271.792   1
  -4  -4  10 291.953 195.531   9
   4  -4 -10 765.456 207.552   6
  -4  -4   9 15329.8 680.349   1
   4  -4  -9 14566.7 622.663   6
   4  -4  -8 15507.2 608.128   6
  -4  -4   8 15094.5 615.338   1
[truncated: 356,338 more chars]
