# Supplementary material for: Synthesis, characterization, and crystal structure of aqua­bis­(4,4′-dimeth­oxy-2,2′-bi­pyridine)[μ-(2R,3R)-tartrato(4−)]dicopper(II) octa­hydrate
Source: Acta Crystallogr E Crystallogr Commun. 2019 Jun 11;75(Pt 7):972–5. doi: 10.1107/S2056989019008053 (PMC6659323; doi:10.1107/S2056989019008053)
Supplement: Supplementary file 2 [file e-75-00972-Isup2.hkl]

data_I                                                                          
_shelx_title ' I in P21'                                                        
_shelx_refln_list_code          4                                               
_shelx_F_calc_maximum      234.11                                               
_exptl_crystal_F_000       900.00                                               
_reflns_d_resolution_high  0.7108                                               
                                                                                
loop_                                                                           
 _space_group_symop_operation_xyz                                               
 'x, y, z'                                                                      
 '-x, y+1/2, -z'                                                                
                                                                                
_cell_length_a     8.5134                                                       
_cell_length_b    23.7812                                                       
_cell_length_c     8.9028                                                       
_cell_angle_alpha  90.000                                                       
_cell_angle_beta  101.401                                                       
_cell_angle_gamma  90.000                                                       
                                                                                
_shelx_F_squared_multiplier     1.000                                           
                                                                                
loop_                                                                           
 _refln_index_h                                                                 
 _refln_index_k                                                                 
 _refln_index_l                                                                 
 _refln_F_squared_calc                                                          
 _refln_F_squared_meas                                                          
 _refln_F_squared_sigma                                                         
 _refln_observed_status                                                         
   1 -33   0         10.50         26.68         9.35 o                         
   0 -32   0        649.15        621.38        26.21 o                         
   1 -32   0        292.83        296.04        16.23 o                         
   2 -32   0        274.46        272.55        15.82 o                         
   3 -32   0        214.73        243.18        20.94 o                         
   1 -31   0        109.49        115.03        10.17 o                         
   2 -31   0        291.38        292.47        16.36 o                         
   3 -31   0        229.00        245.09        20.62 o                         
   4 -31   0         47.98         37.42        16.28 o                         
   0 -30   0        407.82        470.90        22.81 o                         
   1 -30   0         74.54        111.73         9.69 o                         
   2 -30   0        285.14        342.55        13.99 o                         
   3 -30   0         91.11         87.14        16.82 o                         
   4 -30   0        465.90        475.48        22.00 o                         
   5 -30   0        470.47        510.67        23.34 o                         
   1 -29   0        403.66        466.46        15.19 o                         
   2 -29   0        155.68        171.11        11.06 o                         
   3 -29   0        162.15        159.58        18.73 o                         
   4 -29   0        471.85        482.63        25.87 o                         
   5 -29   0        116.91        120.81        14.31 o                         
   0 -28   0       1441.29       1461.80        34.73 o                         
   1 -28   0        390.59        423.81        14.29 o                         
   2 -28   0        272.52        267.85        12.27 o                         
   3 -28   0        218.32        230.15        19.35 o                         
   4 -28   0        256.92        276.70        26.70 o                         
   5 -28   0        554.39        560.09        23.50 o                         
   6 -28   0        310.48        343.44        20.07 o                         
   1 -27   0        273.74        325.81        12.63 o                         
   2 -27   0        258.48        270.90        12.02 o                         
   3 -27   0         47.92         55.42         9.66 o                         
   4 -27   0         50.05         44.55        12.93 o                         
   5 -27   0         76.43         94.12        13.70 o                         
   6 -27   0        259.54        287.19        18.05 o                         
   0 -26   0       1626.74       1645.71        35.49 o                         
   1 -26   0        755.31        839.77        15.87 o                         
   2 -26   0        504.44        540.82        15.36 o                         
   3 -26   0        192.17        212.01        12.67 o                         
   4 -26   0       1276.97       1304.93        55.26 o                         
   5 -26   0        316.93        295.79        17.78 o                         
   6 -26   0        375.79        396.55        20.53 o                         
   7 -26   0         91.19         61.32        18.39 o                         
   1 -25   0        320.99        386.35        11.10 o                         
   2 -25   0        815.47        863.82        18.65 o                         
   3 -25   0        205.19        238.51        12.63 o                         
   4 -25   0        258.85        285.83        36.74 o                         
   5 -25   0         18.16         -7.17        18.67 o                         
   6 -25   0        388.15        391.24        19.55 o                         
   7 -25   0        343.90        367.76        19.31 o                         
   0 -24   0        330.18        359.68        16.43 o                         
   1 -24   0       1647.57       1752.25        22.23 o                         
   2 -24   0       1088.01       1142.72        20.91 o                         
   3 -24   0        206.38        250.85        12.99 o                         
   4 -24   0       1281.16       1291.75        36.89 o                         
   5 -24   0        631.67        641.28        23.13 o                         
   6 -24   0        718.01        727.47        24.89 o                         
   7 -24   0         24.07         21.38        13.44 o                         
   8 -24   0        171.25        198.94        23.23 o                         
   1 -23   0        179.79        254.50         9.67 o                         
   2 -23   0        259.47        272.62        11.03 o                         
   3 -23   0        749.33        740.59        22.87 o                         
   4 -23   0        342.48        348.40        21.63 o                         
   5 -23   0         12.98         14.24        15.31 o                         
   6 -23   0         44.24         40.57        10.53 o                         
   7 -23   0        466.50        499.91        22.74 o                         
   8 -23   0         91.20         86.70        20.24 o                         
   0 -22   0       2716.20       2676.19        43.32 o                         
   1 -22   0       2228.63       2358.01        22.19 o                         
   2 -22   0        392.90        466.74        11.14 o                         
   3 -22   0         59.25         63.88         8.97 o                         
   4 -22   0       1849.64       1971.61       110.58 o                         
   5 -22   0          8.91          2.44         9.87 o                         
   6 -22   0        534.23        545.46        23.37 o                         
   7 -22   0         95.90         89.50        12.20 o                         
   8 -22   0         58.05         71.29        17.88 o                         
   2 -21   0       2250.68       2294.54        24.31 o                         
   3 -21   0        868.94        890.58        29.19 o                         
   4 -21   0        406.78        415.91        35.07 o                         
   5 -21   0        161.00        192.08        14.50 o                         
   6 -21   0        184.40        179.24        13.92 o                         
   7 -21   0        294.36        310.66        17.03 o                         
   8 -21   0         65.81         60.58        17.95 o                         
   9 -21   0        101.98        106.00        18.66 o                         
   0 -20   0        968.97        996.58        33.67 o                         
   1 -20   0       6515.33       6656.87        48.39 o                         
   2 -20   0        219.84        231.02         8.15 o                         
   3 -20   0        905.96        965.66        32.28 o                         
   4 -20   0        485.37        507.55        25.43 o                         
   5 -20   0         77.95         79.84        11.06 o                         
   6 -20   0        480.29        481.12        19.15 o                         
   7 -20   0        268.59        270.39        15.77 o                         
   8 -20   0        147.28        169.95        14.15 o                         
   9 -20   0        253.56        259.56        17.23 o                         
   1 -19   0        991.11       1283.46        19.28 o                         
   2 -19   0       1191.42       1179.88        13.13 o                         
   3 -19   0        960.16        945.88        20.65 o                         
   4 -19   0         30.59         25.83         9.72 o                         
   5 -19   0        113.09        132.56        23.16 o                         
   6 -19   0        118.53        110.48        11.23 o                         
   7 -19   0        414.91        434.14        18.35 o                         
   8 -19   0         40.32         45.46         9.47 o                         
   9 -19   0        289.92        301.37        18.07 o                         
   0 -18   0        783.70        806.12        33.13 o                         
   1 -18   0       8275.76       8562.54        66.05 o                         
   2 -18   0        793.23        756.79        14.68 o                         
   3 -18   0        992.87        978.95        14.93 o                         
   4 -18   0       1332.31       1524.19        52.91 o                         
   5 -18   0        202.89        194.50        19.67 o                         
   6 -18   0       2023.64       2054.87        70.88 o                         
   7 -18   0        250.42        260.39        14.53 o                         
   8 -18   0        396.43        415.55        18.32 o                         
   9 -18   0        123.28        142.11        16.04 o                         
   1 -17   0       1372.59       1591.14        20.45 o                         
   2 -17   0        716.30        741.01        13.50 o                         
   3 -17   0        186.33        204.29         9.89 o                         
   4 -17   0       1341.40       1343.99        37.93 o                         
   5 -17   0         74.19         69.56         9.65 o                         
   6 -17   0        274.23        234.35        46.37 o                         
   7 -17   0        341.55        373.64        16.26 o                         
   8 -17   0         99.15         90.44        11.52 o                         
   9 -17   0        507.36        516.81        24.11 o                         
  10 -17   0         43.66         56.62        18.68 o                         
   0 -16   0        248.54        281.92        11.98 o                         
   1 -16   0       4599.93       4612.65        39.97 o                         
   2 -16   0       2674.17       2753.39        22.84 o                         
   3 -16   0        758.89        742.24        17.30 o                         
   4 -16   0       2581.08       2583.65        47.36 o                         
   5 -16   0        155.27        169.06        12.05 o                         
   6 -16   0       1506.39       1611.57        36.66 o                         
   7 -16   0        261.10        273.29        15.34 o                         
   8 -16   0        183.49        199.62        15.61 o                         
   9 -16   0        563.22        569.13        24.26 o                         
  10 -16   0         84.96         81.11        17.81 o                         
   1 -15   0        232.19        308.78         9.63 o                         
   2 -15   0       1220.48       1200.70        12.30 o                         
   3 -15   0        409.91        391.91         8.42 o                         
   4 -15   0       1003.37        936.85        31.23 o                         
   5 -15   0         25.76         10.45         7.23 o                         
   6 -15   0         32.06         19.10         8.13 o                         
   7 -15   0        643.78        680.64        22.08 o                         
   8 -15   0       1101.62       1141.43        36.93 o                         
   9 -15   0        310.17        320.65        14.30 o                         
  10 -15   0        187.10        234.87        25.75 o                         
   0 -14   0       1195.97       1151.24        43.41 o                         
   1 -14   0       3286.89       3272.48        29.97 o                         
   2 -14   0       3117.78       3165.77        22.48 o                         
   3 -14   0       1365.10       1364.14        16.13 o                         
   4 -14   0       1199.49       1123.43        22.20 o                         
   5 -14   0        822.66        807.89        31.63 o                         
   6 -14   0       1367.69       1428.42        30.61 o                         
   7 -14   0        258.42        258.30        16.61 o                         
   8 -14   0        115.46        111.00        16.02 o                         
   9 -14   0        219.14        215.54        12.21 o                         
  10 -14   0         55.96         66.08        18.34 o                         
   1 -13   0        154.10        188.24         8.08 o                         
   2 -13   0        757.43        769.48        10.38 o                         
   3 -13   0         16.76         43.39         7.37 o                         
   4 -13   0       2231.00       2262.52        37.36 o                         
   5 -13   0        218.93        230.87        19.37 o                         
   6 -13   0        750.87        716.88        26.14 o                         
   7 -13   0       2678.29       2682.68        45.08 o                         
   8 -13   0       1535.02       1497.67        28.32 o                         
   9 -13   0         72.42         73.87         8.69 o                         
  10 -13   0         62.37         87.10        20.12 o                         
   0 -12   0        803.84        822.67        16.59 o                         
   1 -12   0        758.44        779.21        14.79 o                         
   2 -12   0       1944.41       2042.47        17.81 o                         
   3 -12   0       2214.99       2337.68        37.35 o                         
   4 -12   0       1385.64       1429.64        27.45 o                         
   5 -12   0        939.26        953.01        36.46 o                         
   6 -12   0       3150.00       3246.12        48.38 o                         
   7 -12   0        288.93        284.62        29.62 o                         
   8 -12   0        779.79        830.58        20.13 o                         
   9 -12   0         72.00         88.45        11.65 o                         
  10 -12   0        191.40        228.66        24.73 o                         
   1 -11   0       1875.02       2062.11        20.29 o                         
   2 -11   0       5623.37       6036.82        45.07 o                         
   3 -11   0        337.73        318.60         6.50 o                         
   4 -11   0       2783.06       3059.05        67.01 o                         
   5 -11   0         20.74         20.68         6.92 o                         
   6 -11   0         63.10         62.87         8.24 o                         
   7 -11   0        968.55        931.72        23.82 o                         
   8 -11   0        240.96        268.02        12.07 o                         
   9 -11   0        341.90        346.40        16.86 o                         
  10 -11   0        149.19        183.93        22.80 o                         
  11 -11   0         20.83         28.24        17.00 o                         
   0 -10   0       3249.22       3501.43        40.52 o                         
   1 -10   0       1920.99       1881.07        18.42 o                         
   2 -10   0         31.16          9.68         2.46 o                         
   3 -10   0       2346.97       2414.49        36.85 o                         
   4 -10   0       5503.97       5731.71        66.91 o                         
   5 -10   0        714.89        758.85        19.23 o                         
   6 -10   0       2027.91       2108.98        59.93 o                         
   7 -10   0        803.88        832.34        24.61 o                         
   8 -10   0        403.91        407.01        14.02 o                         
   9 -10   0        288.57        262.47        14.93 o                         
  10 -10   0        542.59        516.95        33.76 o                         
  11 -10   0        232.83        202.71        25.11 o                         
   1  -9   0       2052.21       2125.62        19.51 o                         
   2  -9   0       3426.25       3617.54        31.34 o                         
   3  -9   0       5013.54       5552.90        68.95 o                         
   4  -9   0        386.00        368.90         7.75 o                         
   5  -9   0        830.16        898.20        25.34 o                         
   6  -9   0        235.59        234.57        11.65 o                         
   7  -9   0        141.99        132.65         8.59 o                         
   8  -9   0       1243.27       1255.57        24.14 o                         
   9  -9   0        798.26        777.76        24.14 o                         
  10  -9   0         99.45        116.58        12.15 o                         
  11  -9   0        133.80        142.61        22.48 o                         
   0  -8   0       3734.92       3578.12        39.30 o                         
   1  -8   0       2987.99       2947.86        20.54 o                         
   2  -8   0       6607.21       6714.88        52.00 o                         
   3  -8   0      13449.29      14282.93       137.17 o                         
   4  -8   0       1700.54       1703.96        29.89 o                         
   5  -8   0       3230.91       3144.86        57.03 o                         
   6  -8   0       1276.58       1316.28        25.99 o                         
   7  -8   0       2234.00       2228.31        31.23 o                         
   8  -8   0        259.51        254.46        11.31 o                         
   9  -8   0       1054.32        987.63        27.10 o                         
  10  -8   0        211.59        192.61        14.23 o                         
  11  -8   0        115.39        147.00        24.72 o                         
   1  -7   0       1044.01       1099.36         9.49 o                         
   2  -7   0        379.13        309.80         6.28 o                         
   3  -7   0       9879.15      10846.85       106.10 o                         
   4  -7   0        642.39        674.54         9.88 o                         
   5  -7   0        166.37        179.40        13.51 o                         
   6  -7   0        549.69        557.23        16.36 o                         
   7  -7   0        303.53        310.90        11.31 o                         
   8  -7   0       1512.38       1544.46        32.36 o                         
   9  -7   0        321.13        319.07        15.82 o                         
  10  -7   0        237.55        252.27        15.47 o                         
  11  -7   0        124.82        150.08        24.78 o                         
   0  -6   0        973.38        807.66        29.10 o                         
   1  -6   0        780.78        840.09         6.71 o                         
   2  -6   0       8778.39       8647.81       228.08 o                         
   3  -6   0       2213.46       2128.78        35.87 o                         
   4  -6   0        719.24        711.31        10.34 o                         
   5  -6   0       4383.92       4334.58        58.91 o                         
   6  -6   0        807.88        851.79        16.80 o                         
   7  -6   0       1766.15       1751.37        26.92 o                         
   8  -6   0        329.93        321.24        24.46 o                         
   9  -6   0        874.06        881.29        25.30 o                         
  10  -6   0        373.68        343.94        17.56 o                         
  11  -6   0        107.15        103.08        21.69 o                         
   1  -5   0       1035.05       1202.14        13.87 o                         
   2  -5   0       2329.51       2356.74        29.04 o                         
   3  -5   0       2414.43       2575.81        23.85 o                         
   4  -5   0        807.42        746.77        24.63 o                         
   5  -5   0        860.90        956.57        16.23 o                         
   6  -5   0       1360.51       1327.13        21.14 o                         
   7  -5   0        800.80        801.39        17.32 o                         
   8  -5   0        666.83        668.29        20.80 o                         
   9  -5   0          3.63          0.16         6.96 o                         
  10  -5   0        436.82        454.50        19.82 o                         
  11  -5   0        258.28        261.26        27.36 o                         
   1  -4   0       1513.97       1511.39        11.86 o                         
   2  -4   0       4387.78       4389.27        74.18 o                         
   3  -4   0        166.69        158.29         4.55 o                         
   4  -4   0       1758.53       1822.18        21.75 o                         
   5  -4   0       3787.65       4008.52        35.19 o                         
   6  -4   0        693.51        702.73        13.16 o                         
   7  -4   0        592.43        603.43        13.19 o                         
   8  -4   0        213.55        196.10        12.42 o                         
   9  -4   0        570.62        586.72        21.02 o                         
  10  -4   0        707.87        709.73        24.33 o                         
  11  -4   0         13.74         -7.27        18.09 o                         
   2  -3   0      20628.07      21166.45       205.43 o                         
   3  -3   0       3307.36       3458.90        26.51 o                         
   4  -3   0       2733.25       2717.53        26.58 o                         
   5  -3   0        634.00        653.86        13.36 o                         
   6  -3   0        509.44        546.41        11.57 o                         
   7  -3   0        144.26        151.06         8.77 o                         
   8  -3   0        113.15        112.21         8.44 o                         
   9  -3   0        487.55        514.61        16.60 o                         
  10  -3   0         94.19         88.82        11.26 o                         
  11  -3   0        258.39        245.66        26.75 o                         
   2  -2   0       7294.23       7634.47        49.72 o                         
   3  -2   0       4748.43       4786.61        35.69 o                         
   4  -2   0        394.40        421.87         8.99 o                         
   5  -2   0       2788.47       2755.23        26.81 o                         
   6  -2   0        147.64        142.84         6.81 o                         
   7  -2   0        772.97        732.49        16.98 o                         
   8  -2   0        773.76        733.22        22.20 o                         
   9  -2   0        205.29        211.67        11.45 o                         
  10  -2   0        796.62        816.49        22.02 o                         
  11  -2   0         25.29         38.39        10.05 o                         
   2  -1   0       4262.46       4509.35        27.96 o                         
   3  -1   0       1929.41       2067.50        18.59 o                         
   4  -1   0        233.00        225.13         6.00 o                         
   5  -1   0        806.01        868.64        13.18 o                         
   6  -1   0       2618.46       2733.55        38.38 o                         
   7  -1   0        119.50        131.58         8.71 o                         
   8  -1   0        563.09        598.28        16.63 o                         
   9  -1   0        224.19        217.72        11.53 o                         
  10  -1   0        348.69        379.52        15.59 o                         
  11  -1   0        351.63        365.88        19.42 o                         
   2   0   0      12001.71      12073.13        68.59 o                         
   3   0   0       3630.68       3580.47        28.73 o                         
   4   0   0       2895.34       3101.14        26.98 o                         
   5   0   0       3555.14       3552.98        37.43 o                         
   6   0   0        661.63        694.14        15.37 o                         
   7   0   0       1231.21       1212.07        22.26 o                         
   8   0   0         74.96         81.82        10.23 o                         
   9   0   0        308.56        280.99        12.73 o                         
  10   0   0        374.84        365.03        15.26 o                         
  11   0   0         11.37          6.67        12.83 o                         
   2   1   0       3774.65       3923.55        28.04 o                         
   3   1   0       2452.40       2628.26        22.16 o                         
   4   1   0        281.41        259.29         7.89 o                         
   5   1   0        898.14        926.09        16.44 o                         
   6   1   0       2492.29       2564.46        32.57 o                         
   7   1   0        152.03        161.97         9.32 o                         
   8   1   0        598.54        597.03        19.01 o                         
   9   1   0        221.28        221.13        11.67 o                         
  10   1   0        376.34        371.50        17.91 o                         
  11   1   0        321.33        363.23        30.33 o                         
   2   2   0       6507.59       6643.82        68.29 o                         
   3   2   0       4488.44       4533.93        52.53 o                         
   4   2   0        355.44        374.07         9.40 o                         
   5   2   0       2667.14       2651.11        31.77 o                         
   6   2   0        172.21        162.53         8.62 o                         
   7   2   0        749.32        674.86        31.03 o                         
   8   2   0        929.84        920.04        20.82 o                         
   9   2   0        170.65        163.81        10.42 o                         
  10   2   0        718.03        699.43        37.32 o                         
  11   2   0         18.75         16.31        13.72 o                         
   1   3   0       1094.91       1378.27        25.08 o                         
   2   3   0      20294.78      20079.91       253.28 o                         
   3   3   0       3289.42       3389.93        32.39 o                         
   4   3   0       2723.61       2685.21        29.38 o                         
   5   3   0        703.15        742.48        14.80 o                         
   6   3   0        367.54        384.87        12.01 o                         
   7   3   0        164.55        150.54         9.10 o                         
   8   3   0        127.95        127.01        10.52 o                         
   9   3   0        478.81        484.79        29.10 o                         
  10   3   0         66.89         83.50        15.52 o                         
  11   3   0        194.23        197.79        23.32 o                         
   1   4   0       1599.70       1580.89        23.70 o                         
   2   4   0       4406.63       4399.63        66.05 o                         
   3   4   0         84.28         75.59         7.41 o                         
   4   4   0       1613.20       1626.74        25.34 o                         
   5   4   0       3993.41       4124.46        42.82 o                         
   6   4   0        606.12        584.64        17.26 o                         
   7   4   0        728.29        697.89        29.17 o                         
   8   4   0        247.16        234.07        19.57 o                         
   9   4   0        524.30        516.96        30.07 o                         
  10   4   0        739.52        738.77        38.41 o                         
  11   4   0         26.44         23.41        13.36 o                         
   2   5   0       1959.82       1955.41        37.41 o                         
   3   5   0       2733.79       2849.63        51.25 o                         
   4   5   0        680.57        638.39        21.92 o                         
   5   5   0        942.89       1022.55        31.05 o                         
   6   5   0       1387.13       1396.50        40.58 o                         
   7   5   0        758.55        749.64        31.38 o                         
   8   5   0        685.20        680.93        31.74 o                         
   9   5   0         11.34          0.08        10.13 o                         
  10   5   0        420.57        411.58        29.52 o                         
  11   5   0        277.46        297.37        27.13 o                         
   2   6   0       8681.35       8663.55       122.71 o                         
   3   6   0       2481.17       2326.96        32.16 o                         
   4   6   0        850.40        818.87        25.67 o                         
   5   6   0       4488.38       4306.06        77.81 o                         
   6   6   0        691.09        725.08        28.92 o                         
   7   6   0       1890.09       1757.30        50.14 o                         
   8   6   0        338.35        320.39        22.71 o                         
   9   6   0        871.64        841.43        38.34 o                         
  10   6   0        469.00        419.29        29.58 o                         
  11   6   0        133.78        129.06        20.58 o                         
   2   7   0        301.57        248.11        13.75 o                         
   3   7   0       9840.11       9770.36       319.14 o                         
   4   7   0        727.31        746.98        25.25 o                         
   5   7   0        169.16        202.70        15.09 o                         
   6   7   0        683.61        655.18        27.57 o                         
   7   7   0        324.77        347.86        21.73 o                         
   8   7   0       1439.89       1386.52        46.68 o                         
   9   7   0        358.29        360.89        25.38 o                         
  10   7   0        297.52        333.50        26.63 o                         
  11   7   0        127.79        152.20        22.07 o                         
   3   8   0      13551.66      13625.61       188.76 o                         
   4   8   0       1698.80       1578.89        43.71 o                         
   5   8   0       3058.03       2980.28        61.99 o                         
   6   8   0       1418.43       1377.03        40.96 o                         
   7   8   0       2018.53       1993.91        54.14 o                         
   8   8   0        238.12        211.95        20.19 o                         
   9   8   0       1088.28        958.13        41.40 o                         
  10   8   0        241.93        218.11        23.35 o                         
  11   8   0        106.53        130.81        20.56 o                         
   3   9   0       5117.84       5395.11        90.16 o                         
   4   9   0        304.10        268.31        25.48 o                         
   5   9   0        827.41        913.72        31.46 o                         
   6   9   0        169.08        161.72        15.80 o                         
   7   9   0        172.84        163.61        16.10 o                         
   8   9   0       1273.22       1206.63        44.00 o                         
   9   9   0        849.23        796.54        37.72 o                         
  10   9   0        123.50        101.50        18.62 o                         
  11   9   0        137.30        143.58        21.02 o                         
   1  10   0       1966.77       1845.77        26.88 o                         
   3  10   0       2503.45       2567.99        55.05 o                         
   4  10   0       5595.41       5493.54        94.90 o                         
   5  10   0        834.29        790.30        38.48 o                         
   6  10   0       2026.26       1922.66        51.77 o                         
   7  10   0        780.72        730.32        32.57 o                         
   8  10   0        387.28        407.34        26.41 o                         
   9  10   0        293.18        261.04        24.14 o                         
  10  10   0        468.32        472.42        31.72 o                         
  11  10   0        207.39        227.39        26.15 o                         
   1  11   0       1759.80       1786.32        25.93 o                         
   3  11   0        359.58        339.81        19.34 o                         
   4  11   0       2680.51       2765.61        60.16 o                         
   5  11   0         10.11         23.26        10.30 o                         
   6  11   0         94.29         87.32        13.58 o                         
   7  11   0        821.91        740.29        33.01 o                         
   8  11   0        147.91        158.26        18.62 o                         
   9  11   0        379.94        370.76        26.93 o                         
  10  11   0        129.91        121.40        20.11 o                         
  11  11   0         11.25         12.75        13.96 o                         
   1  12   0        763.87        631.57        11.29 o                         
   3  12   0       2087.99       2081.01        52.41 o                         
   4  12   0       1434.86       1354.44        40.83 o                         
   5  12   0       1071.92       1036.62        35.77 o                         
   6  12   0       3148.12       3030.87        69.57 o                         
   7  12   0        387.31        319.26        23.14 o                         
   8  12   0        833.22        827.73        37.83 o                         
   9  12   0         45.10         55.60        14.12 o                         
  10  12   0        199.57        221.05        23.70 o                         
   1  13   0        115.22        120.42         3.86 o                         
   3  13   0         22.38         47.06        12.93 o                         
   4  13   0       2282.26       2258.66        56.04 o                         
   5  13   0        187.17        214.92        17.83 o                         
   6  13   0        837.85        803.54        33.63 o                         
   7  13   0       2678.09       2528.05        66.29 o                         
   8  13   0       1479.14       1418.30        50.07 o                         
   9  13   0        125.06        133.64        19.45 o                         
  10  13   0         69.78         66.43        16.78 o                         
   1  14   0       3634.43       2823.33        36.91 o                         
   4  14   0       1175.88       1087.35        38.77 o                         
   5  14   0        814.23        750.40        32.16 o                         
   6  14   0       1377.49       1364.35        45.14 o                         
   7  14   0        339.04        329.17        23.36 o                         
   8  14   0        158.92        159.67        19.56 o                         
   9  14   0        191.01        160.10        20.26 o                         
  10  14   0         33.68         31.72        14.54 o                         
   4  15   0        913.71        854.02        35.16 o                         
   5  15   0         32.41         30.97        12.34 o                         
   6  15   0         35.60         16.22        10.80 o                         
   7  15   0        657.30        615.41        31.84 o                         
   8  15   0       1130.40       1037.54        43.43 o                         
   9  15   0        311.87        326.20        27.20 o                         
  10  15   0        161.22        162.74        21.34 o                         
   4  16   0       2449.61       2346.52        62.29 o                         
   5  16   0        162.62        179.41        18.27 o                         
   6  16   0       1354.28       1324.45        46.70 o                         
   7  16   0        222.81        207.38        21.04 o                         
   8  16   0        164.19        155.40        19.20 o                         
   9  16   0        588.86        564.42        34.82 o                         
  10  16   0         88.53         59.99        17.32 o                         
   4  17   0       1201.03       1212.79        44.45 o                         
   5  17   0         74.24         66.98        14.64 o                         
   6  17   0        252.22        206.95        21.22 o                         
   7  17   0        265.26        265.68        22.94 o                         
   8  17   0        130.67        122.88        17.72 o                         
   9  17   0        477.71        446.20        32.07 o                         
  10  17   0         40.21         24.16        15.23 o                         
   4  18   0       1350.11       1311.72        47.64 o                         
   5  18   0        187.47        192.58        20.41 o                         
   6  18   0       1786.71       1649.23        54.58 o                         
   7  18   0        233.19        222.32        22.12 o                         
   8  18   0        342.55        335.93        26.28 o                         
   9  18   0        115.58        106.90        20.04 o                         
   4  19   0         85.86        129.12        19.88 o                         
   5  19   0        103.06        120.82        18.04 o                         
   6  19   0        118.36         87.72        17.37 o                         
   7  19   0        374.42        402.68        28.86 o                         
   8  19   0         45.14         44.68        14.91 o                         
   9  19   0        213.07        200.01        23.95 o                         
   4  20   0        476.68        492.51        31.08 o                         
   5  20   0         72.62         60.64        15.67 o                         
   6  20   0        545.78        481.89        30.20 o                         
   7  20   0        262.64        244.27        24.37 o                         
   8  20   0        169.60        158.50        21.53 o                         
   9  20   0        237.35        241.57        25.58 o                         
   4  21   0        389.97        384.90        29.47 o                         
   5  21   0        179.32        213.95        22.36 o                         
   6  21   0        186.80        169.61        20.34 o                         
   7  21   0        342.50        330.07        27.78 o                         
   8  21   0         81.09        109.01        19.17 o                         
   9  21   0         63.59         67.53        18.25 o                         
   4  22   0       1881.64       1757.35        61.05 o                         
   5  22   0          5.60         17.84        14.01 o                         
   6  22   0        546.30        512.73        33.08 o                         
   7  22   0        109.88        107.26        19.68 o                         
   8  22   0         32.24         35.25        15.12 o                         
   4  23   0        416.67        359.68        30.69 o                         
   5  23   0         11.53          8.17        12.82 o                         
   6  23   0         48.66         64.73        17.32 o                         
   7  23   0        436.47        434.53        31.22 o                         
   8  23   0        105.01        109.10        19.01 o                         
   4  24   0       1195.21       1088.44        50.30 o                         
   5  24   0        632.01        595.07        36.51 o                         
   6  24   0        735.05        681.29        38.82 o                         
   7  24   0         31.80         71.18        19.84 o                         
   8  24   0        150.22        159.10        23.19 o                         
   4  25   0        253.46        259.43        28.71 o                         
   5  25   0         11.40         16.65        14.10 o                         
   6  25   0        413.65        383.97        31.55 o                         
   7  25   0        321.12        283.20        27.49 o                         
   4  26   0       1228.42       1074.87        51.85 o                         
   5  26   0        380.59        330.72        29.97 o                         
   6  26   0        395.75        359.31        30.46 o                         
   7  26   0        106.05         91.04        18.06 o                         
   4  27   0         42.87         44.23        18.21 o                         
   5  27   0         60.67         66.65        18.92 o                         
   6  27   0        258.68        305.24        29.89 o                         
   4  28   0        295.95        281.91        29.57 o                         
   5  28   0        480.62        400.99        33.88 o                         
   6  28   0        257.51        277.12        29.01 o                         
   4  29   0        484.42        475.07        37.30 o                         
   5  29   0        101.08        112.50        21.85 o                         
   4  30   0        538.82        474.99        37.15 o                         
   5  30   0        476.07        417.05        34.74 o                         
   4  31   0         46.71         15.15        16.67 o                         
  -1 -33   1         14.59         22.16        11.52 o                         
   0 -33   1         65.35        100.18        11.25 o                         
   1 -33   1         61.17         56.75        12.74 o                         
  -3 -32   1        261.48        268.29        19.92 o                         
  -2 -32   1        242.59        249.24        15.47 o                         
  -1 -32   1        168.07        163.60        11.99 o                         
   0 -32   1        602.09        596.42        21.52 o                         
   1 -32   1        416.77        448.68        16.14 o                         
   2 -32   1        109.79        112.07        12.34 o                         
   3 -32   1          5.03         18.50        14.56 o                         
  -4 -31   1         26.01         60.49        12.40 o                         
  -3 -31   1        271.73        266.98        24.12 o                         
  -2 -31   1        488.20        519.10        20.11 o                         
  -1 -31   1         15.57         24.40         8.78 o                         
   0 -31   1        321.71        341.25        16.98 o                         
   1 -31   1        457.50        490.05        16.41 o                         
   2 -31   1        385.82        381.62        18.21 o                         
   3 -31   1        529.78        508.05        27.17 o                         
   4 -31   1        134.50        137.35        13.59 o                         
  -5 -30   1        611.10        635.88        25.55 o                         
  -4 -30   1         53.72         38.87        13.95 o                         
  -3 -30   1        238.33        256.47        19.39 o                         
  -2 -30   1        562.69        594.65        21.02 o                         
  -1 -30   1         77.83        107.85         8.95 o                         
   0 -30   1        421.01        444.35        15.37 o                         
   1 -30   1        288.25        287.61        14.54 o                         
   2 -30   1        234.60        245.25        14.79 o                         
   3 -30   1         74.31         78.21        15.25 o                         
   4 -30   1          6.57         -1.39        10.43 o                         
  -5 -29   1         17.83         22.10        11.91 o                         
  -4 -29   1         76.26         69.93        15.19 o                         
  -3 -29   1        199.98        206.36        18.29 o                         
  -2 -29   1        682.52        736.61        18.63 o                         
  -1 -29   1        597.11        654.16        15.68 o                         
   0 -29   1        544.77        599.32        17.05 o                         
   1 -29   1        319.12        368.91        14.18 o                         
   2 -29   1        309.54        342.08        16.27 o                         
   3 -29   1        241.96        247.54        16.35 o                         
   4 -29   1        539.41        563.98        22.46 o                         
   5 -29   1         90.62         85.71        17.46 o                         
  -6 -28   1        509.06        557.60        24.57 o                         
  -5 -28   1        378.18        393.51        20.36 o                         
  -4 -28   1        425.86        384.81        23.33 o                         
  -3 -28   1        231.81        249.89        15.07 o                         
  -2 -28   1        266.16        282.50        10.66 o                         
  -1 -28   1        282.70        321.42        13.54 o                         
   0 -28   1        706.75        772.50        18.66 o                         
   1 -28   1        291.79        309.41        12.65 o                         
   2 -28   1        466.44        558.52        19.12 o                         
   3 -28   1        326.58        346.85        15.86 o                         
   4 -28   1        147.02        128.87        38.53 o                         
   5 -28   1        260.31        260.27        22.20 o                         
   6 -28   1        220.67        286.11        25.06 o                         
  -7 -27   1         20.19         26.73        11.76 o                         
  -6 -27   1        234.62        233.31        24.49 o                         
  -5 -27   1         44.89         79.58        13.68 o                         
  -4 -27   1        101.50        137.64        18.20 o                         
  -3 -27   1        413.42        415.84        17.70 o                         
  -2 -27   1        221.85        234.41        10.99 o                         
  -1 -27   1        556.62        598.82        15.45 o                         
   0 -27   1        215.02        288.78        14.86 o                         
   1 -27   1        251.16        293.65        12.42 o                         
   2 -27   1        917.05        981.29        21.21 o                         
   3 -27   1        142.57        146.12        12.13 o                         
   4 -27   1        597.07        621.84        29.18 o                         
   5 -27   1        127.16        141.80        14.44 o                         
   6 -27   1        290.47        285.22        23.64 o                         
  -7 -26   1         39.52         19.94        10.96 o                         
  -6 -26   1        270.50        299.63        18.96 o                         
  -5 -26   1        331.62        304.71        17.92 o                         
  -4 -26   1       1131.61       1187.99        36.05 o                         
  -3 -26   1          4.76         -0.40         9.25 o                         
  -2 -26   1        321.73        345.13        12.78 o                         
  -1 -26   1        482.72        504.51        12.16 o                         
   0 -26   1        938.03       1006.22        17.49 o                         
   1 -26   1        500.15        568.84        15.68 o                         
   2 -26   1        520.25        564.48        16.06 o                         
   3 -26   1        151.21        211.15        13.60 o                         
   4 -26   1        601.06        625.00        41.96 o                         
   5 -26   1        239.05        240.73        17.62 o                         
   6 -26   1        347.00        359.65        50.33 o                         
   7 -26   1        150.87        147.82        20.83 o                         
  -7 -25   1        314.27        326.10        22.79 o                         
  -6 -25   1         50.55         60.05        14.34 o                         
  -5 -25   1         58.97         70.23        12.78 o                         
  -4 -25   1        117.04        127.16        26.02 o                         
  -3 -25   1         52.30         50.07         7.57 o                         
  -2 -25   1        251.79        273.23        11.45 o                         
  -1 -25   1        155.71        178.02         8.14 o                         
   0 -25   1        403.69        403.23        11.18 o                         
   1 -25   1         49.37         61.73         7.89 o                         
   2 -25   1        922.01        887.38        22.11 o                         
   3 -25   1        346.19        321.92        14.89 o                         
   4 -25   1        524.11        510.73        43.94 o                         
   5 -25   1         51.05         41.01        10.20 o                         
   6 -25   1        507.85        542.42        29.84 o                         
   7 -25   1        257.60        242.29        24.44 o                         
  -8 -24   1        118.97        131.29        31.20 o                         
  -7 -24   1         16.51         14.49        11.49 o                         
  -6 -24   1        662.72        690.98        24.52 o                         
  -5 -24   1        253.27        218.89        15.95 o                         
  -4 -24   1       1874.53       1922.02        92.00 o                         
  -3 -24   1         20.57         24.10         8.24 o                         
  -2 -24   1        663.21        686.25        13.62 o                         
  -1 -24   1        871.04        865.80        17.13 o                         
   0 -24   1        132.76        143.71         6.49 o                         
   1 -24   1        506.04        527.59        12.14 o                         
   2 -24   1        708.86        723.82        36.27 o                         
   3 -24   1        237.26        249.69        29.27 o                         
   4 -24   1       1071.40       1149.56        74.26 o                         
   5 -24   1        291.49        288.99        23.39 o                         
   6 -24   1        324.83        293.99        23.41 o                         
   7 -24   1         15.64          3.97        15.20 o                         
  -8 -23   1        132.79        156.97        45.00 o                         
  -7 -23   1        277.22        304.13        17.98 o                         
  -6 -23   1         42.55         40.27        13.52 o                         
  -5 -23   1        182.80        148.25        14.45 o                         
  -4 -23   1        722.44        734.63        32.07 o                         
  -3 -23   1        598.57        647.07        15.57 o                         
  -2 -23   1       1024.51       1036.19        16.15 o                         
  -1 -23   1         70.83        109.97         7.94 o                         
   0 -23   1        381.24        397.09         9.27 o                         
   1 -23   1         66.59         80.43         6.41 o                         
   2 -23   1       2643.20       2641.02        32.94 o                         
   3 -23   1       1097.39       1087.53        23.92 o                         
   4 -23   1        279.94        295.65        27.43 o                         
   5 -23   1         18.88         26.83         9.81 o                         
   6 -23   1        592.79        618.07        29.52 o                         
   7 -23   1        639.05        656.37        33.07 o                         
   8 -23   1        209.73        219.72        24.64 o                         
  -8 -22   1         37.30         46.31        13.37 o                         
  -7 -22   1        138.27        132.84        14.30 o                         
  -6 -22   1       1063.69       1102.43        29.46 o                         
  -5 -22   1        191.47        202.18        16.32 o                         
  -4 -22   1       1712.36       1602.06        39.68 o                         
  -3 -22   1        863.38        889.04        17.61 o                         
  -2 -22   1         56.08         86.60         6.82 o                         
  -1 -22   1       1378.57       1414.28        21.20 o                         
   0 -22   1        811.31        827.33        14.17 o                         
   1 -22   1        860.52        875.21        12.70 o                         
   2 -22   1        336.53        378.51        12.65 o                         
   3 -22   1         39.18         42.71         8.73 o                         
   4 -22   1        678.94        698.53        69.37 o                         
   5 -22   1          8.86         13.63         8.72 o                         
   6 -22   1        583.82        592.87        21.52 o                         
   7 -22   1         24.89         13.43        13.98 o                         
   8 -22   1         81.27         81.10        18.74 o                         
  -9 -21   1         28.39         54.99        11.80 o                         
  -8 -21   1         79.08         98.37        27.56 o                         
  -7 -21   1        106.41        122.70        13.49 o                         
  -6 -21   1        635.85        650.61        23.19 o                         
  -5 -21   1         23.03         20.24         9.96 o                         
  -4 -21   1        684.48        612.74        24.66 o                         
  -3 -21   1       1397.26       1442.38        23.44 o                         
  -2 -21   1       1941.04       1975.41        22.25 o                         
  -1 -21   1        970.01       1171.90        18.95 o                         
   0 -21   1        185.61        193.66         7.36 o                         
   1 -21   1        285.38        336.04        14.48 o                         
   2 -21   1        705.52        729.75        13.03 o                         
   3 -21   1         59.73         45.69         8.21 o                         
   4 -21   1       1342.21       1336.74        48.33 o                         
   5 -21   1        196.31        185.92        14.07 o                         
   6 -21   1        249.78        244.88        20.40 o                         
   7 -21   1        574.64        598.13        30.36 o                         
   8 -21   1         66.52         51.41        17.35 o                         
  -9 -20   1        378.19        362.69        18.47 o                         
  -8 -20   1        249.80        248.71        20.81 o                         
  -7 -20   1        577.39        556.26        21.56 o                         
  -6 -20   1       1300.03       1309.14        31.09 o                         
  -5 -20   1         35.76         54.07        11.12 o                         
  -4 -20   1       2254.41       2259.84        38.07 o                         
  -3 -20   1        605.36        656.80        11.93 o                         
  -2 -20   1        699.99        719.76        15.65 o                         
  -1 -20   1       4515.96       4784.70        43.88 o                         
   0 -20   1        340.73        446.33        11.46 o                         
   1 -20   1       3353.94       3372.88        27.11 o                         
   2 -20   1        604.54        606.51        11.56 o                         
   3 -20   1        610.21        584.87        26.12 o                         
   4 -20   1        973.28        985.88        27.22 o                         
   5 -20   1        173.21        161.65        30.03 o                         
   6 -20   1        268.00        282.40        15.01 o                         
   7 -20   1         52.56         37.48        26.34 o                         
   8 -20   1        286.15        300.95        28.93 o                         
   9 -20   1         18.57         45.97        17.63 o                         
  -9 -19   1          5.35          8.92         9.31 o                         
  -8 -19   1        283.11        300.32        18.48 o                         
  -7 -19   1        194.72        209.39        14.48 o                         
  -6 -19   1        813.34        761.16        23.78 o                         
  -5 -19   1         65.08         44.22        10.51 o                         
  -4 -19   1        135.44        123.84        12.37 o                         
  -3 -19   1        840.82        874.49        13.38 o                         
  -2 -19   1        531.69        533.95        10.73 o                         
  -1 -19   1       3870.84       4083.71        38.73 o                         
   0 -19   1       3345.22       3406.80        34.72 o                         
   1 -19   1        121.78        217.05        15.64 o                         
   2 -19   1        629.41        638.36         9.73 o                         
   3 -19   1        203.40        178.12        10.83 o                         
   4 -19   1       1116.48       1042.77        24.99 o                         
   5 -19   1        449.99        475.40        21.61 o                         
   6 -19   1        374.31        398.29        23.71 o                         
   7 -19   1       1185.83       1215.04        29.02 o                         
   8 -19   1          6.23          8.59        15.41 o                         
   9 -19   1        529.08        566.03        23.96 o                         
 -10 -18   1          2.70          1.42        18.82 o                         
  -9 -18   1        190.83        188.40        13.74 o                         
  -8 -18   1        380.89        415.83        20.55 o                         
  -7 -18   1        552.38        542.24        20.26 o                         
  -6 -18   1       1670.05       1627.70        33.34 o                         
  -5 -18   1        302.25        295.11        15.20 o                         
  -4 -18   1       3115.09       3203.76        45.12 o                         
  -3 -18   1        201.10        213.72         6.94 o                         
  -2 -18   1        980.43       1001.93        17.95 o                         
  -1 -18   1       3998.59       4209.23        50.81 o                         
   0 -18   1        456.54        503.92         9.92 o                         
   1 -18   1       4716.62       4818.23        33.78 o                         
   2 -18   1        413.91        438.17        10.00 o                         
   3 -18   1        333.38        346.08        13.50 o                         
   4 -18   1         94.70        110.10        13.90 o                         
   5 -18   1        164.57        157.88        11.54 o                         
   6 -18   1        884.44        889.72        23.46 o                         
   7 -18   1        224.91        197.27        17.88 o                         
   8 -18   1         71.44         65.50        16.89 o                         
   9 -18   1        114.21        118.93        14.46 o                         
 -10 -17   1         39.65         40.72        16.92 o                         
  -9 -17   1        259.89        283.45        16.96 o                         
  -8 -17   1        699.77        696.46        22.07 o                         
  -7 -17   1        588.23        619.89        40.17 o                         
  -6 -17   1        143.28        160.90        13.04 o                         
  -5 -17   1        472.31        437.87        19.38 o                         
  -4 -17   1        494.97        514.39        18.96 o                         
  -3 -17   1       1216.13       1231.52        20.18 o                         
  -2 -17   1        218.10        246.62        12.03 o                         
  -1 -17   1       3923.49       4040.00        47.03 o                         
   0 -17   1        153.95        157.67         6.16 o                         
   1 -17   1          8.55         25.33         6.88 o                         
   2 -17   1       1476.92       1438.60        14.43 o                         
   3 -17   1        111.61        133.43        13.99 o                         
   4 -17   1       1424.92       1410.91        47.20 o                         
   5 -17   1        138.53        161.37        11.28 o                         
   6 -17   1        249.54        241.88        13.06 o                         
   7 -17   1        273.18        273.08        14.95 o                         
   8 -17   1         60.70         34.54        15.39 o                         
   9 -17   1        403.50        423.20        22.23 o                         
 -10 -16   1        133.10        147.78        13.89 o                         
  -9 -16   1        301.69        338.41        30.84 o                         
  -8 -16   1          9.52          8.29         8.11 o                         
  -7 -16   1        943.81        985.38        25.49 o                         
  -6 -16   1        614.26        653.82        20.39 o                         
  -5 -16   1        272.50        284.75        14.47 o                         
  -4 -16   1        703.94        713.27        16.47 o                         
  -3 -16   1        482.11        503.16         9.28 o                         
  -2 -16   1       1644.87       1649.96        26.45 o                         
  -1 -16   1       2527.94       2561.32        26.70 o                         
   0 -16   1         29.20         32.99         5.19 o                         
   1 -16   1       1950.63       2094.05        21.50 o                         
   2 -16   1        936.10       1005.67        17.51 o                         
   3 -16   1         27.10         26.78         3.12 o                         
   4 -16   1       1926.48       1909.01        35.56 o                         
   5 -16   1        498.94        517.19        18.66 o                         
   6 -16   1       2469.08       2550.68        43.80 o                         
   7 -16   1        144.99        129.30        11.08 o                         
   8 -16   1        321.25        289.81        24.75 o                         
   9 -16   1        476.41        482.89        23.15 o                         
  10 -16   1         40.41         33.15        11.80 o                         
 -10 -15   1         40.29         32.60        10.34 o                         
  -9 -15   1        702.84        692.38        24.63 o                         
  -8 -15   1        209.39        217.71        13.97 o                         
  -7 -15   1        379.36        388.06        18.22 o                         
  -6 -15   1        444.45        456.23        17.27 o                         
  -5 -15   1         35.43         38.94         9.27 o                         
  -4 -15   1        340.12        310.33         8.56 o                         
  -3 -15   1       1788.64       1775.55        18.13 o                         
  -2 -15   1         11.49          7.25         2.21 o                         
  -1 -15   1       1841.15       1960.77        21.81 o                         
   0 -15   1        261.69        332.47        13.04 o                         
   1 -15   1         60.70        108.28        10.78 o                         
   2 -15   1       1302.47       1339.10        14.83 o                         
   3 -15   1          7.09          9.51         6.48 o                         
   4 -15   1       2017.81       2041.97        39.61 o                         
   5 -15   1        327.42        364.35        28.08 o                         
   6 -15   1         69.13         64.86        16.75 o                         
   7 -15   1        326.32        318.45        15.04 o                         
   8 -15   1        202.55        229.86        22.62 o                         
   9 -15   1        519.00        555.91        24.24 o                         
  10 -15   1        168.94        175.18        16.73 o                         
 -10 -14   1        413.25        365.04        20.71 o                         
  -9 -14   1       1284.29       1317.44        33.41 o                         
  -8 -14   1        639.19        634.83        21.90 o                         
  -7 -14   1        159.97        167.92        13.34 o                         
  -6 -14   1       1943.32       2026.19        58.87 o                         
  -5 -14   1        488.89        511.18        17.32 o                         
  -4 -14   1       2921.33       2842.76        39.73 o                         
  -3 -14   1       1963.85       2124.86        22.04 o                         
  -2 -14   1        872.66        797.31        18.89 o                         
  -1 -14   1       2203.15       2148.38        22.58 o                         
   0 -14   1       1684.00       1798.35        20.14 o                         
   1 -14   1       4729.19       4585.04        30.57 o                         
   2 -14   1        740.55        752.73        10.51 o                         
   3 -14   1        844.14        845.58        27.76 o                         
   4 -14   1        546.23        522.26        16.94 o                         
   5 -14   1        544.42        547.42        17.67 o                         
   6 -14   1       3075.89       3197.73        48.34 o                         
   7 -14   1        261.46        257.64        14.82 o                         
   8 -14   1        160.00        161.97        19.65 o                         
   9 -14   1        117.56        100.06        12.99 o                         
  10 -14   1         58.99         78.84        13.76 o                         
 -10 -13   1         78.93         94.68        19.24 o                         
  -9 -13   1        287.14        300.85        16.76 o                         
  -8 -13   1        256.09        249.19        14.56 o                         
  -7 -13   1        308.74        305.23        31.59 o                         
  -6 -13   1        160.72        165.47        12.81 o                         
  -5 -13   1        415.09        424.81        17.27 o                         
  -4 -13   1        650.96        686.55        20.51 o                         
  -3 -13   1         48.62         57.83         5.90 o                         
  -2 -13   1       1000.80        980.92        10.72 o                         
  -1 -13   1       1739.77       1769.64        30.31 o                         
   0 -13   1        618.61        672.79        12.66 o                         
   1 -13   1        358.88        404.47         9.18 o                         
   2 -13   1       3663.56       3740.29        27.74 o                         
   3 -13   1       1445.80       1377.62        29.65 o                         
   4 -13   1       2012.16       1985.79        85.26 o                         
   5 -13   1        455.85        485.79        18.18 o                         
   6 -13   1       1003.03       1016.98        24.18 o                         
   7 -13   1       1505.26       1488.43        30.74 o                         
   8 -13   1        789.58        806.90        23.31 o                         
   9 -13   1        225.43        197.78        15.64 o                         
  10 -13   1        145.54        140.74        22.58 o                         
 -11 -12   1        267.40        305.23        29.74 o                         
 -10 -12   1        673.74        667.75        24.46 o                         
  -9 -12   1        477.43        467.24        19.52 o                         
  -8 -12   1        754.70        774.15        33.10 o                         
  -7 -12   1         30.72         43.53         7.11 o                         
  -6 -12   1       1480.46       1492.01        31.42 o                         
  -5 -12   1       1232.01       1264.46        35.40 o                         
  -4 -12   1       4039.55       4222.64        72.80 o                         
  -3 -12   1       2136.11       2084.32        25.61 o                         
  -2 -12   1       1265.98       1233.11        13.74 o                         
  -1 -12   1       4342.65       4265.97        39.84 o                         
   0 -12   1        311.55        317.12         8.02 o                         
   1 -12   1       2055.03       2023.84        16.15 o                         
   2 -12   1       1222.15       1402.08        13.30 o                         
   3 -12   1        715.97        734.38        12.25 o                         
   4 -12   1       3744.23       3837.83        50.45 o                         
   5 -12   1        720.72        715.01        30.54 o                         
   6 -12   1       1969.50       2032.89        50.60 o                         
   7 -12   1        331.93        341.18        14.58 o                         
   8 -12   1        160.43        157.12         9.72 o                         
   9 -12   1        297.35        291.72        18.01 o                         
  10 -12   1        147.28        160.88        22.18 o                         
 -11 -11   1          7.23          8.60        17.82 o                         
 -10 -11   1         76.13         82.85        11.69 o                         
  -9 -11   1        518.44        477.69        19.73 o                         
  -8 -11   1        726.76        712.32        22.50 o                         
  -7 -11   1       1058.84       1038.77        21.50 o                         
  -6 -11   1        355.35        361.28        15.36 o                         
  -5 -11   1        397.56        422.67        22.95 o                         
  -4 -11   1       2370.96       2521.08        40.30 o                         
  -3 -11   1       2350.93       2279.45        23.67 o                         
  -2 -11   1       1138.81       1065.76        23.46 o                         
  -1 -11   1       3958.59       3990.16        32.74 o                         
   0 -11   1        643.11        717.85        15.41 o                         
   1 -11   1       4439.52       4942.98        30.93 o                         
   2 -11   1       1338.36       1352.32        12.92 o                         
   3 -11   1       7182.82       7486.77        84.23 o                         
   4 -11   1       3907.86       3964.03        50.50 o                         
   5 -11   1       1537.93       1572.68        28.22 o                         
   6 -11   1        619.96        622.34        17.79 o                         
   7 -11   1        346.02        348.63        20.89 o                         
   8 -11   1        989.76       1049.64        22.04 o                         
   9 -11   1        181.11        197.06        16.00 o                         
  10 -11   1        264.86        254.07        25.85 o                         
 -11 -10   1        375.06        338.77        41.54 o                         
 -10 -10   1        380.79        393.20        19.15 o                         
  -9 -10   1        547.11        526.62        20.45 o                         
  -8 -10   1       1145.20       1084.11        35.17 o                         
  -7 -10   1        451.36        464.64        14.43 o                         
  -6 -10   1        705.49        714.03        20.83 o                         
  -5 -10   1       2304.51       2344.12        38.07 o                         
  -4 -10   1       2037.24       2198.60        75.99 o                         
  -3 -10   1       2371.71       2162.02        39.78 o                         
  -2 -10   1        863.83        842.60        11.57 o                         
  -1 -10   1       1111.48        986.88        15.21 o                         
   0 -10   1       3484.33       3604.82        29.53 o                         
   1 -10   1       4650.74       4695.74        29.72 o                         
   2 -10   1       9429.93      10123.21        79.34 o                         
   3 -10   1         21.85         36.28         8.45 o                         
   4 -10   1         50.69         40.15         8.78 o                         
   5 -10   1        591.82        563.19        15.72 o                         
   6 -10   1        782.49        772.87        19.49 o                         
   7 -10   1        540.21        548.92        17.32 o                         
   8 -10   1        909.63        909.03        20.35 o                         
   9 -10   1        235.42        250.76        16.50 o                         
  10 -10   1        177.36        206.20        24.13 o                         
 -11  -9   1         12.73         13.19        12.85 o                         
 -10  -9   1         34.21         31.09         9.24 o                         
  -9  -9   1         98.55        120.34        15.90 o                         
  -8  -9   1        214.78        228.12        13.57 o                         
  -7  -9   1         81.97         81.29         9.09 o                         
  -6  -9   1        864.54        883.30        18.37 o                         
  -5  -9   1        179.66        212.70        44.88 o                         
  -4  -9   1        721.02        732.65        38.23 o                         
  -3  -9   1       3917.40       4040.70        87.91 o                         
  -2  -9   1        527.49        595.65        17.83 o                         
  -1  -9   1        231.61        191.69         6.80 o                         
   0  -9   1       2188.90       2473.35        19.08 o                         
   1  -9   1       1315.81       1406.68        11.50 o                         
   2  -9   1       5876.81       6206.28       162.30 o                         
   3  -9   1       6784.58       7028.95        74.14 o                         
   4  -9   1       3800.53       4011.42        48.63 o                         
   5  -9   1        431.92        419.36        13.18 o                         
   6  -9   1       1297.30       1336.06        25.84 o                         
   7  -9   1       1347.57       1348.81        25.51 o                         
   8  -9   1       1132.43       1120.97        22.86 o                         
   9  -9   1        395.27        429.08        27.42 o                         
  10  -9   1        103.30        116.21        20.03 o                         
  11  -9   1        176.65        167.60        24.78 o                         
 -11  -8   1        408.82        372.07        20.00 o                         
 -10  -8   1       1268.78       1219.29        32.51 o                         
  -9  -8   1        286.89        279.47        15.42 o                         
  -8  -8   1        274.46        282.89        16.57 o                         
  -7  -8   1        527.54        540.93        18.09 o                         
  -6  -8   1       3520.28       3599.12        41.21 o                         
  -5  -8   1       1651.33       1638.33        29.38 o                         
  -4  -8   1        952.95        887.79        44.83 o                         
  -3  -8   1       1959.38       2011.45        30.99 o                         
  -2  -8   1        591.55        624.78         9.78 o                         
  -1  -8   1        415.28        444.94         9.55 o                         
   0  -8   1       1783.81       1805.92        14.49 o                         
   1  -8   1       6551.51       6747.46        42.58 o                         
   2  -8   1       2013.98       2143.22        79.00 o                         
   3  -8   1       2230.89       2428.33        73.53 o                         
   4  -8   1        288.62        307.59        11.13 o                         
   5  -8   1       5164.05       5380.45       161.37 o                         
   6  -8   1        214.40        235.60        10.88 o                         
   7  -8   1       1701.93       1731.04        26.58 o                         
   8  -8   1        257.33        251.98        11.06 o                         
   9  -8   1         94.51        112.18        12.75 o                         
  10  -8   1        130.90        177.58        24.59 o                         
  11  -8   1        212.42        238.88        28.12 o                         
 -11  -7   1         33.30         26.29         9.92 o                         
 -10  -7   1        126.17        126.07        12.79 o                         
  -9  -7   1        550.77        561.21        28.83 o                         
  -8  -7   1        263.45        252.63        13.71 o                         
  -7  -7   1        813.12        795.89        21.64 o                         
  -6  -7   1         67.80         81.06        10.28 o                         
  -5  -7   1       1304.50       1452.18        26.73 o                         
  -4  -7   1        258.69        277.72        19.96 o                         
  -3  -7   1       4091.91       4334.68        51.76 o                         
  -2  -7   1       3752.19       3820.56        29.70 o                         
  -1  -7   1       2761.01       2815.25        32.97 o                         
   0  -7   1       1132.73       1176.22        12.11 o                         
   1  -7   1        603.93        607.22        10.10 o                         
   2  -7   1        201.38        190.56         5.62 o                         
   3  -7   1       7693.45       7962.49        79.57 o                         
   4  -7   1       1153.18       1192.47        32.46 o                         
   5  -7   1       2710.57       2706.05        36.87 o                         
   6  -7   1        521.25        564.51        15.74 o                         
   7  -7   1       2700.92       2772.38        35.06 o                         
   8  -7   1        612.84        638.59        17.44 o                         
   9  -7   1        441.10        465.81        24.54 o                         
  10  -7   1         14.15         28.21        16.87 o                         
  11  -7   1        176.69        133.20        23.31 o                         
 -11  -6   1        228.76        227.47        24.10 o                         
 -10  -6   1       1032.13       1007.23        50.85 o                         
  -9  -6   1       2119.87       2085.17        41.11 o                         
  -8  -6   1       1482.15       1483.50        35.55 o                         
  -7  -6   1       1694.80       1698.75        32.64 o                         
  -6  -6   1       2237.43       2248.35        36.25 o                         
  -5  -6   1       2565.23       2599.05        30.86 o                         
  -4  -6   1        545.23        550.09        17.49 o                         
  -3  -6   1       6426.90       6676.13        72.19 o                         
  -2  -6   1       2034.20       2135.72        23.72 o                         
  -1  -6   1        114.88        127.21         3.58 o                         
   0  -6   1       2329.90       2610.25        20.78 o                         
   1  -6   1       9176.99       9241.35        60.09 o                         
   2  -6   1        251.90        283.53         9.33 o                         
   3  -6   1       2628.08       2868.05        34.28 o                         
   4  -6   1       1252.50       1307.70        21.02 o                         
   5  -6   1       1381.74       1377.20        23.38 o                         
   6  -6   1        337.18        339.44        10.60 o                         
   7  -6   1        595.06        603.57        14.85 o                         
   8  -6   1        212.32        217.62        10.26 o                         
   9  -6   1         88.06        104.08        10.37 o                         
  10  -6   1         91.48        116.13        20.72 o                         
  11  -6   1         98.05        111.99        22.19 o                         
 -11  -5   1         56.00         53.95        13.66 o                         
 -10  -5   1        161.34        150.06        13.63 o                         
  -9  -5   1        140.58        140.31        12.89 o                         
  -8  -5   1        929.41        941.88        25.10 o                         
  -7  -5   1        845.82        831.27        21.86 o                         
  -6  -5   1        755.90        795.75        19.89 o                         
  -5  -5   1        781.00        848.12        15.65 o                         
  -4  -5   1        231.83        282.80        17.24 o                         
  -3  -5   1       2631.91       2940.76        63.90 o                         
  -2  -5   1       2872.63       2969.85        52.13 o                         
  -1  -5   1       1127.10       1153.01        10.90 o                         
   0  -5   1        362.27        413.74         5.23 o                         
   1  -5   1       6673.17       6971.89        65.45 o                         
   2  -5   1       1627.21       1657.50        24.57 o                         
   3  -5   1       8155.62       8030.85        78.01 o                         
   4  -5   1        744.13        721.93        12.33 o                         
   5  -5   1       1640.25       1631.20        21.81 o                         
   6  -5   1        729.56        786.53        13.84 o                         
   7  -5   1       1278.77       1294.25        19.52 o                         
   8  -5   1       1876.61       1908.33        29.17 o                         
   9  -5   1        177.02        184.66        12.68 o                         
  10  -5   1        429.68        462.92        33.62 o                         
  11  -5   1        124.58        143.54        23.11 o                         
 -11  -4   1          0.02         -1.52         9.31 o                         
 -10  -4   1        761.92        773.94        32.37 o                         
  -9  -4   1        470.30        453.06        22.78 o                         
  -8  -4   1        786.75        785.98        26.70 o                         
  -7  -4   1       1265.54       1246.86        27.38 o                         
  -6  -4   1        328.70        303.29        14.44 o                         
  -5  -4   1       7463.42       7491.11        81.14 o                         
  -4  -4   1        524.47        509.45        10.86 o                         
  -3  -4   1       9996.03      10500.10       102.15 o                         
  -2  -4   1       4248.46       4703.16        50.27 o                         
  -1  -4   1        384.46        403.59        12.20 o                         
   0  -4   1       5589.08       6105.30        45.96 o                         
   1  -4   1       1172.75       1341.37        13.28 o                         
   2  -4   1       1330.96       1401.26        25.41 o                         
   3  -4   1       2790.19       2874.06        27.60 o                         
   4  -4   1       1381.10       1513.79        18.86 o                         
   5  -4   1       2027.12       2040.96        24.96 o                         
   6  -4   1        101.65        100.96         5.94 o                         
   7  -4   1       2586.77       2704.98        30.21 o                         
   8  -4   1        165.99        169.37         8.16 o                         
   9  -4   1        569.37        577.62        23.38 o                         
  10  -4   1        503.40        517.52        34.30 o                         
  11  -4   1         20.43         12.33        17.55 o                         
 -11  -3   1         92.61         96.22        12.71 o                         
 -10  -3   1         55.14         43.61        10.00 o                         
  -9  -3   1        272.73        278.56        15.50 o                         
  -8  -3   1        482.81        471.60        24.75 o                         
  -7  -3   1        324.69        337.57        11.95 o                         
  -6  -3   1       2094.17       2060.69        28.17 o                         
  -5  -3   1        614.07        673.41        13.66 o                         
  -4  -3   1       1638.12       1716.88        30.27 o                         
  -3  -3   1       2917.45       2830.22        57.00 o                         
  -2  -3   1       9594.99      10655.82       143.04 o                         
  -1  -3   1       1282.07       1438.14        11.86 o                         
   0  -3   1       4053.98       4398.25        57.92 o                         
   1  -3   1       3386.95       3464.07        24.27 o                         
   2  -3   1        340.56        363.21        10.80 o                         
   3  -3   1       8795.17       9114.06        71.05 o                         
   4  -3   1        488.23        616.65        10.90 o                         
   5  -3   1       1658.38       1659.62        19.22 o                         
   6  -3   1       1880.69       1925.67        22.79 o                         
   7  -3   1        141.61        131.84         6.99 o                         
   8  -3   1        728.45        789.93        15.99 o                         
   9  -3   1        389.45        370.00        14.40 o                         
  10  -3   1        784.82        873.13        44.10 o                         
  11  -3   1        293.82        264.72        27.57 o                         
 -11  -2   1         96.99         88.90        15.39 o                         
 -10  -2   1        542.56        543.23        21.80 o                         
  -9  -2   1         76.23         76.35         8.58 o                         
  -8  -2   1        884.31        879.47        20.22 o                         
  -7  -2   1       1768.58       1760.15        27.34 o                         
  -6  -2   1       2898.43       2922.95        35.06 o                         
  -5  -2   1       6815.47       6850.31        61.54 o                         
  -4  -2   1       1557.37       1542.58        19.86 o                         
  -3  -2   1       4604.83       4799.58        41.82 o                         
  -2  -2   1       5603.28       6223.40        60.82 o                         
  -1  -2   1        444.91        544.73         6.18 o                         
   1  -2   1        688.91        653.58         5.93 o                         
   2  -2   1        403.93        472.36        15.39 o                         
   3  -2   1       3391.90       3667.54        32.58 o                         
   4  -2   1        583.70        597.28         9.54 o                         
   5  -2   1       2676.50       2707.09        26.40 o                         
   6  -2   1        703.98        679.36        12.82 o                         
   7  -2   1       1502.47       1570.21        21.56 o                         
   8  -2   1        142.55        149.42        12.72 o                         
   9  -2   1        115.18        123.02         9.41 o                         
  10  -2   1        458.05        491.88        24.73 o                         
  11  -2   1         99.14        117.12        22.34 o                         
 -11  -1   1        271.85        228.90        20.83 o                         
 -10  -1   1        123.20        125.78        10.35 o                         
  -9  -1   1        661.81        673.92        18.92 o                         
  -8  -1   1        109.02        104.95         8.57 o                         
  -7  -1   1        904.21        937.05        19.40 o                         
  -6  -1   1       2034.79       2042.09        27.98 o                         
  -5  -1   1       1218.92       1302.20        29.94 o                         
  -4  -1   1        590.17        645.07        12.72 o                         
  -3  -1   1       2798.34       2797.66        27.42 o                         
  -2  -1   1      12160.80      13561.85       143.68 o                         
   1  -1   1       3445.49       3504.44        21.83 o                         
   2  -1   1       2443.72       2705.76        20.52 o                         
   3  -1   1        631.56        521.52         8.57 o                         
   4  -1   1       4720.04       5138.21        39.81 o                         
   5  -1   1       1464.74       1444.04        17.58 o                         
   6  -1   1       1327.57       1311.63        18.00 o                         
   7  -1   1        127.95        122.35         6.85 o                         
   8  -1   1       1502.18       1506.23        26.94 o                         
   9  -1   1         25.78         28.15         6.65 o                         
  10  -1   1       1072.37       1156.51        35.15 o                         
  11  -1   1        370.57        336.02        21.27 o                         
 -11   0   1          0.28         11.15        11.60 o                         
 -10   0   1         84.97         89.24        10.84 o                         
  -9   0   1          8.64         16.74         6.62 o                         
  -8   0   1        334.36        327.27        12.76 o                         
  -7   0   1       1191.58       1230.78        22.46 o                         
  -6   0   1         61.91         61.57         6.46 o                         
  -5   0   1       8066.10       8068.16        70.22 o                         
  -4   0   1        312.02        291.61         8.29 o                         
  -3   0   1         82.31        107.63         4.80 o                         
  -2   0   1       1505.56       1672.50        26.71 o                         
   1   0   1        161.04        115.72         2.54 o                         
   2   0   1      14098.99      14490.11        93.66 o                         
   3   0   1        743.73        873.01        10.68 o                         
   4   0   1        162.73        152.69         5.00 o                         
   5   0   1       1609.13       1496.44        17.81 o                         
   6   0   1        263.95        267.10         8.32 o                         
   7   0   1        427.35        468.40        20.44 o                         
   8   0   1         73.42         89.81         7.88 o                         
   9   0   1         94.32        105.28         9.16 o                         
  10   0   1        104.09        142.34        16.29 o                         
  11   0   1         32.25         40.75        15.69 o                         
 -11   1   1        284.51        259.25        16.31 o                         
 -10   1   1        107.97         94.24        10.73 o                         
  -9   1   1        651.30        654.06        22.02 o                         
  -8   1   1        129.57        102.67        11.00 o                         
  -7   1   1        833.09        837.36        18.59 o                         
  -6   1   1       1877.01       1864.52        26.59 o                         
  -5   1   1       1188.72       1284.47        20.00 o                         
  -4   1   1        441.74        475.97        10.39 o                         
  -3   1   1       2850.31       2828.86        27.80 o                         
  -2   1   1      12652.04      13898.00       124.61 o                         
   1   1   1       3412.25       3478.07        21.72 o                         
   2   1   1       2494.51       2710.35        24.00 o                         
   3   1   1        905.19        836.77        16.92 o                         
   4   1   1       4727.01       5121.87        45.75 o                         
   5   1   1       1642.73       1638.85        18.72 o                         
   6   1   1       1367.87       1364.18        25.75 o                         
   7   1   1        123.69        112.76         8.09 o                         
   8   1   1       1607.95       1655.42        28.40 o                         
   9   1   1         19.39         11.70         9.09 o                         
  10   1   1       1056.77       1102.72        34.50 o                         
  11   1   1        347.36        344.78        30.72 o                         
 -11   2   1         96.37         91.48        15.86 o                         
 -10   2   1        563.83        546.61        21.50 o                         
  -9   2   1         65.76         63.37         8.96 o                         
  -8   2   1        967.99        963.00        25.12 o                         
  -7   2   1       2045.65       2061.49        36.47 o                         
  -6   2   1       3011.76       3055.72        36.48 o                         
  -5   2   1       6822.97       6795.21        61.52 o                         
  -4   2   1       1540.32       1517.09        20.00 o                         
  -3   2   1       5327.44       5501.18        75.19 o                         
  -2   2   1       5395.80       5799.55        56.09 o                         
  -1   2   1        495.84        616.31        12.55 o                         
   1   2   1        643.34        606.68         5.33 o                         
   2   2   1        550.80        621.95         7.18 o                         
   3   2   1       3305.16       3521.05        47.40 o                         
   4   2   1        547.35        544.22        10.45 o                         
   5   2   1       2262.52       2208.24        22.72 o                         
   6   2   1        671.82        644.21        15.18 o                         
   7   2   1       1641.82       1703.41        35.20 o                         
   8   2   1        175.24        172.84        13.67 o                         
   9   2   1        118.86        115.17        27.56 o                         
  10   2   1        404.99        424.40        30.38 o                         
  11   2   1         80.09         79.95        18.47 o                         
 -11   3   1        122.50         97.37        17.38 o                         
 -10   3   1         50.08         49.65         9.50 o                         
  -9   3   1        295.58        297.54        15.18 o                         
  -8   3   1        541.44        551.18        18.86 o                         
  -7   3   1        276.43        265.31        17.85 o                         
  -6   3   1       1922.63       1916.29        32.40 o                         
  -5   3   1        567.90        575.56        15.23 o                         
  -4   3   1       1796.74       1821.88        33.06 o                         
  -3   3   1       2726.50       2562.41        31.20 o                         
  -2   3   1      10747.74      11673.39        85.71 o                         
  -1   3   1       1248.36       1400.41        13.53 o                         
   0   3   1       4359.81       4668.79        60.66 o                         
   1   3   1       3246.05       3310.97        20.94 o                         
   2   3   1        347.53        366.86        11.13 o                         
   3   3   1       9713.61      10139.16        82.37 o                         
   4   3   1        414.82        508.99         9.90 o                         
   5   3   1       1764.16       1803.44        31.99 o                         
   6   3   1       1786.91       1762.26        34.24 o                         
   7   3   1        130.49        138.29        12.11 o                         
   8   3   1        773.68        771.70        25.42 o                         
   9   3   1        389.28        373.30        20.26 o                         
  10   3   1        749.65        753.18        40.25 o                         
  11   3   1        274.48        252.82        27.08 o                         
 -11   4   1          4.08         -2.97        12.81 o                         
 -10   4   1        744.78        748.93        37.14 o                         
  -9   4   1        430.25        402.86        18.15 o                         
  -8   4   1        740.51        739.79        22.08 o                         
  -7   4   1       1405.83       1355.38        28.45 o                         
  -6   4   1        359.73        339.20        13.22 o                         
  -5   4   1       7152.43       7243.71        78.40 o                         
  -4   4   1        549.46        543.82        13.26 o                         
  -3   4   1      10121.97      10211.06        97.63 o                         
  -2   4   1       4203.17       4555.25        36.19 o                         
  -1   4   1        334.20        359.63         7.44 o                         
   0   4   1       5415.58       5779.46        43.37 o                         
   1   4   1       1324.86       1503.56        40.42 o                         
   2   4   1       1064.90       1112.39        24.95 o                         
   3   4   1       2592.44       2621.19        51.10 o                         
   4   4   1       1382.64       1508.20        26.59 o                         
   5   4   1       1824.92       1837.27        32.54 o                         
   6   4   1         58.25         67.75         9.60 o                         
   7   4   1       2762.89       2801.67        48.05 o                         
   8   4   1        197.04        175.83        15.23 o                         
   9   4   1        560.48        570.29        32.92 o                         
  10   4   1        533.58        581.24        36.13 o                         
  11   4   1          6.51         20.55        14.23 o                         
 -11   5   1         39.23         38.09        12.68 o                         
 -10   5   1        154.22        140.68        18.74 o                         
  -9   5   1        158.38        156.87        17.72 o                         
  -8   5   1        977.19        947.32        25.31 o                         
  -7   5   1        692.10        684.43        20.04 o                         
  -6   5   1        787.06        798.58        50.38 o                         
  -5   5   1        741.69        760.79        22.30 o                         
  -4   5   1        194.69        228.83         8.86 o                         
  -3   5   1       2854.74       3135.99        23.34 o                         
  -2   5   1       3271.90       3408.66        52.34 o                         
   0   5   1        342.80        380.57        10.01 o                         
   1   5   1       6266.55       6432.01        56.22 o                         
   2   5   1       1562.31       1560.30        64.43 o                         
   3   5   1       8189.53       7969.87       118.79 o                         
   4   5   1        727.19        719.72        18.61 o                         
   5   5   1       1739.87       1748.59        31.85 o                         
   6   5   1        694.00        731.85        21.82 o                         
   7   5   1       1140.54       1142.90        40.99 o                         
   8   5   1       1776.85       1710.39        54.48 o                         
   9   5   1        176.10        177.07        21.05 o                         
  10   5   1        442.86        494.64        33.06 o                         
  11   5   1        115.05        104.76        20.82 o                         
 -11   6   1        216.58        211.51        22.52 o                         
 -10   6   1        897.50        823.40        39.01 o                         
  -9   6   1       2191.45       2150.36        61.13 o                         
  -8   6   1       1558.49       1567.34        48.07 o                         
  -7   6   1       1755.31       1824.09        48.62 o                         
  -6   6   1       2121.24       2057.44        51.23 o                         
  -5   6   1       2414.67       2303.88        40.73 o                         
  -4   6   1        492.13        473.11        17.51 o                         
  -3   6   1       5918.17       5871.98        58.10 o                         
  -2   6   1       2331.37       2478.15        42.55 o                         
   1   6   1       8960.56       8888.05        87.60 o                         
   2   6   1        436.09        468.42        17.61 o                         
   3   6   1       2539.91       2732.76        54.24 o                         
   4   6   1       1163.04       1220.99        34.81 o                         
   5   6   1       1489.80       1446.11        41.06 o                         
   6   6   1        247.21        235.93        18.26 o                         
   7   6   1        704.89        757.72        33.69 o                         
   8   6   1        252.03        237.47        21.39 o                         
   9   6   1        112.82        139.68        19.22 o                         
  10   6   1         90.93         98.80        18.56 o                         
  11   6   1         82.43         69.47        18.03 o                         
 -11   7   1         44.34         41.07        15.47 o                         
 -10   7   1        129.32        114.69        17.04 o                         
  -9   7   1        473.31        425.28        26.68 o                         
  -8   7   1        233.65        213.07        18.23 o                         
  -7   7   1        744.98        764.73        30.72 o                         
  -6   7   1         57.88         55.46        10.13 o                         
  -5   7   1       1270.19       1294.09        34.87 o                         
  -4   7   1        262.52        262.31         6.38 o                         
  -3   7   1       3888.63       3917.51        64.08 o                         
  -2   7   1       3773.16       3825.62        61.54 o                         
   1   7   1        430.76        392.87         5.78 o                         
   2   7   1        275.14        261.24         5.57 o                         
   3   7   1       7957.24       7894.04       121.81 o                         
   4   7   1       1208.86       1270.97        36.49 o                         
   5   7   1       2745.85       2605.31        59.40 o                         
   6   7   1        546.42        576.20        28.02 o                         
   7   7   1       2702.35       2700.44        67.71 o                         
   8   7   1        580.71        596.15        32.65 o                         
   9   7   1        393.44        421.23        29.26 o                         
  10   7   1         30.18         25.77        14.95 o                         
  11   7   1        176.94        180.39        24.99 o                         
 -11   8   1        409.37        387.11        29.33 o                         
 -10   8   1       1347.17       1333.17        49.98 o                         
  -9   8   1        352.92        340.59        24.07 o                         
  -8   8   1        368.24        368.50        23.61 o                         
  -7   8   1        471.59        482.12        24.16 o                         
  -6   8   1       3226.70       3135.62        65.16 o                         
  -5   8   1       1776.51       1705.90        30.86 o                         
  -4   8   1       1097.47        916.15        56.54 o                         
  -3   8   1       1963.51       2030.87        40.80 o                         
   1   8   1       6100.88       5870.42        54.45 o                         
   2   8   1       2151.36       2195.17        90.89 o                         
   3   8   1       2076.91       2160.92        49.92 o                         
   4   8   1        328.60        401.16        21.04 o                         
   5   8   1       4954.41       4919.86        92.02 o                         
   6   8   1        333.69        329.22        21.81 o                         
   7   8   1       1464.76       1445.48        47.54 o                         
   8   8   1        213.89        206.57        21.36 o                         
   9   8   1         89.35         79.92        15.88 o                         
  10   8   1        112.60        156.90        21.77 o                         
  11   8   1        226.76        221.01        25.45 o                         
 -11   9   1         23.80         19.26        11.88 o                         
 -10   9   1         33.96         22.21        12.21 o                         
  -9   9   1         87.02         88.82        14.02 o                         
  -8   9   1        153.68        152.25        16.45 o                         
  -7   9   1         90.06         83.46        11.71 o                         
  -6   9   1        830.34        821.97        14.85 o                         
  -5   9   1        158.79        132.10        11.97 o                         
  -4   9   1        786.66        747.75        24.58 o                         
  -3   9   1       4034.50       4061.99        68.94 o                         
   1   9   1       1167.66       1139.82        19.95 o                         
   2   9   1       5897.96       5971.79       222.68 o                         
   3   9   1       7063.62       7116.99       115.98 o                         
   4   9   1       3818.66       3859.18        76.46 o                         
   5   9   1        475.81        449.90        24.14 o                         
   6   9   1       1528.73       1527.26        46.96 o                         
   7   9   1       1610.72       1573.49        51.05 o                         
   8   9   1       1012.24        973.85        41.94 o                         
   9   9   1        404.90        414.37        29.88 o                         
  10   9   1        143.06        157.76        22.73 o                         
  11   9   1        183.73        160.88        22.31 o                         
 -11  10   1        394.77        361.53        29.16 o                         
 -10  10   1        411.83        375.83        27.44 o                         
  -9  10   1        529.12        470.15        28.48 o                         
  -8  10   1       1134.93       1033.29        39.60 o                         
  -7  10   1        445.83        456.77        24.21 o                         
  -6  10   1        724.02        655.40        27.29 o                         
  -5  10   1       2235.05       2136.84        49.12 o                         
  -4  10   1       1665.21       1685.30        40.40 o                         
  -3  10   1       2499.47       2343.51        47.99 o                         
   1  10   1       4616.71       4407.11        59.77 o                         
   2  10   1       9369.53       9148.19       121.39 o                         
   3  10   1         42.54         53.21         4.92 o                         
   4  10   1         84.92         75.65        13.96 o                         
   5  10   1        597.14        520.10        26.82 o                         
   6  10   1       1014.34        986.53        38.32 o                         
   7  10   1        463.59        447.59        27.29 o                         
   8  10   1        967.09        922.94        41.54 o                         
   9  10   1        205.50        186.27        22.02 o                         
  10  10   1        181.92        218.13        24.72 o                         
 -11  11   1         10.14          2.53        11.74 o                         
 -10  11   1         85.69         74.33        16.00 o                         
  -9  11   1        553.83        516.09        30.33 o                         
  -8  11   1        692.06        664.66        31.83 o                         
  -7  11   1       1113.88       1015.62        36.89 o                         
  -6  11   1        465.52        443.44        22.77 o                         
  -5  11   1        380.35        390.09        20.35 o                         
  -4  11   1       2359.40       2411.59        51.76 o                         
  -3  11   1       2430.07       2291.84        49.18 o                         
   1  11   1       4315.67       4418.91        59.92 o                         
   3  11   1       7110.59       6964.37       117.18 o                         
   4  11   1       4117.44       3821.16        43.59 o                         
   5  11   1       1604.81       1573.38        47.63 o                         
   6  11   1        544.56        541.30        29.56 o                         
   7  11   1        405.39        351.51        25.14 o                         
   8  11   1        900.78        885.83        40.94 o                         
   9  11   1        237.45        255.69        25.75 o                         
  10  11   1        255.11        231.48        25.88 o                         
 -11  12   1        281.38        241.79        25.19 o                         
 -10  12   1        588.47        623.72        34.86 o                         
  -9  12   1        438.58        406.48        27.05 o                         
  -8  12   1        794.75        762.29        34.36 o                         
  -7  12   1         20.14         13.88         9.55 o                         
  -6  12   1       1650.85       1536.81        43.93 o                         
  -5  12   1       1282.00       1182.28        36.33 o                         
  -4  12   1       4186.50       4165.32        76.45 o                         
  -3  12   1       2026.64       1878.02        45.21 o                         
   1  12   1       2344.83       2124.42        32.19 o                         
   2  12   1       1386.72       1443.21        24.62 o                         
   3  12   1        602.78        605.51        28.36 o                         
   4  12   1       3723.76       3465.86       164.59 o                         
   5  12   1        640.43        621.03        30.37 o                         
   6  12   1       2042.02       2078.87        59.32 o                         
   7  12   1        358.87        350.82        25.94 o                         
   8  12   1        198.60        196.16        21.28 o                         
   9  12   1        236.91        205.15        22.44 o                         
  10  12   1        139.10        167.00        22.32 o                         
 -10  13   1         71.82         96.60        18.11 o                         
  -9  13   1        299.49        276.68        23.51 o                         
  -8  13   1        295.78        275.23        21.27 o                         
  -7  13   1        352.23        305.70        20.85 o                         
  -6  13   1        162.35        167.58        15.80 o                         
  -5  13   1        414.86        432.01        21.80 o                         
  -4  13   1        585.82        575.07        24.06 o                         
  -3  13   1          3.89          1.64         9.49 o                         
  -1  13   1       1433.88       1132.54        16.81 o                         
   1  13   1        436.05        436.90        10.58 o                         
   2  13   1       3688.00       3393.36        48.61 o                         
   3  13   1       1186.14       1157.12        39.22 o                         
   4  13   1       1992.76       1782.04        52.21 o                         
   5  13   1        352.68        363.61        24.72 o                         
   6  13   1       1015.90        942.06        39.93 o                         
   7  13   1       1600.63       1500.08        52.13 o                         
   8  13   1        836.26        790.13        39.28 o                         
   9  13   1        223.54        221.16        23.96 o                         
  10  13   1        117.23        116.62        21.27 o                         
 -10  14   1        408.36        376.38        28.20 o                         
  -9  14   1       1339.39       1220.24        47.40 o                         
  -8  14   1        559.44        508.45        28.86 o                         
  -7  14   1        212.60        206.87        18.05 o                         
  -6  14   1       1868.34       1829.52        50.54 o                         
  -5  14   1        628.92        643.33        27.34 o                         
  -4  14   1       2977.70       2797.68        61.54 o                         
  -1  14   1       1922.27       1467.36        21.16 o                         
   0  14   1       1641.03       1515.43        22.11 o                         
   2  14   1        877.41        798.35        16.11 o                         
   4  14   1        649.06        662.01        31.66 o                         
   5  14   1        620.52        591.90        31.16 o                         
   6  14   1       2953.54       2848.25        74.15 o                         
   7  14   1        317.17        328.11        25.81 o                         
   8  14   1        128.08        126.26        19.69 o                         
   9  14   1         98.18         94.36        20.31 o                         
  10  14   1         57.00         70.00        19.73 o                         
 -10  15   1         35.30         32.81        14.09 o                         
  -9  15   1        704.31        649.08        34.70 o                         
  -8  15   1        172.74        136.72        17.18 o                         
  -7  15   1        366.30        342.55        23.05 o                         
  -6  15   1        556.72        506.82        26.30 o                         
  -5  15   1         41.29         67.19        12.39 o                         
  -4  15   1        358.17        350.37        20.83 o                         
  -1  15   1       1779.96       1506.57        21.83 o                         
   0  15   1        278.03        257.00         5.79 o                         
   2  15   1       1297.89       1139.19        20.48 o                         
   4  15   1       2070.30       1946.25        56.62 o                         
   5  15   1        287.76        299.04        23.90 o                         
   6  15   1         33.72         37.22        15.88 o                         
   7  15   1        269.25        261.01        23.74 o                         
   8  15   1        231.68        264.12        25.70 o                         
   9  15   1        518.34        555.71        37.50 o                         
  10  15   1        134.26        149.52        22.95 o                         
 -10  16   1        167.15        172.80        21.24 o                         
  -9  16   1        348.13        355.96        27.11 o                         
  -8  16   1         20.46         28.78        12.53 o                         
  -7  16   1        959.74        860.87        36.28 o                         
  -6  16   1        602.56        644.24        30.05 o                         
  -5  16   1        236.26        236.71        18.73 o                         
  -4  16   1        853.48        820.46        32.10 o                         
  -1  16   1       2558.21       2064.28        28.71 o                         
   2  16   1        926.83        851.96        16.62 o                         
   4  16   1       1856.50       1796.73        55.98 o                         
   5  16   1        532.88        495.90        30.14 o                         
   6  16   1       2377.25       2291.34        67.45 o                         
   7  16   1        144.04        111.40        17.69 o                         
   8  16   1        337.52        299.53        27.38 o                         
   9  16   1        504.92        534.36        37.80 o                         
  10  16   1         47.66         52.79        18.11 o                         
 -10  17   1         44.43         37.60        13.43 o                         
  -9  17   1        290.07        301.70        25.55 o                         
  -8  17   1        709.01        676.64        34.13 o                         
  -7  17   1        589.71        535.67        29.42 o                         
  -6  17   1        156.33        162.63        17.94 o                         
  -5  17   1        453.19        406.07        23.46 o                         
  -4  17   1        495.71        523.70        27.45 o                         
  -1  17   1       3611.15       2875.68        38.55 o                         
   2  17   1       1531.17       1310.67        22.29 o                         
   4  17   1       1258.39       1263.00        46.55 o                         
   5  17   1        144.74        160.01        20.53 o                         
   6  17   1        222.27        188.34        22.12 o                         
   7  17   1        205.75        201.88        23.18 o                         
   8  17   1         61.15         64.75        17.38 o                         
   9  17   1        454.32        434.17        33.58 o                         
 -10  18   1          1.74         -0.23        11.95 o                         
  -9  18   1        147.27        147.44        19.07 o                         
  -8  18   1        326.50        312.75        24.89 o                         
  -7  18   1        578.77        554.50        30.41 o                         
  -6  18   1       1668.41       1460.68        47.76 o                         
  -5  18   1        296.31        281.47        20.70 o                         
  -4  18   1       3183.04       3119.84        72.19 o                         
   4  18   1        131.76        169.08        20.94 o                         
   5  18   1        167.90        125.20        19.41 o                         
   6  18   1        917.01        905.00        42.66 o                         
   7  18   1        230.88        207.97        25.73 o                         
   8  18   1         80.39         83.43        19.13 o                         
   9  18   1        156.84        168.73        23.64 o                         
  -9  19   1         11.25          2.90        12.36 o                         
  -8  19   1        312.03        311.94        25.53 o                         
  -7  19   1        184.54        187.25        20.86 o                         
  -6  19   1        765.57        667.84        33.03 o                         
  -5  19   1         65.02         43.92        11.94 o                         
  -4  19   1        113.27         99.14        17.74 o                         
   4  19   1        863.90        802.11        38.54 o                         
   5  19   1        461.03        479.04        31.22 o                         
   6  19   1        458.66        414.30        30.74 o                         
   7  19   1       1055.03        969.66        46.05 o                         
   8  19   1          6.52         -1.28        13.97 o                         
   9  19   1        556.65        510.25        37.19 o                         
  -9  20   1        305.54        252.48        23.61 o                         
  -8  20   1        238.18        230.55        22.56 o                         
  -7  20   1        616.08        604.01        32.56 o                         
  -6  20   1       1428.15       1343.57        47.49 o                         
  -5  20   1         37.35         33.89        12.53 o                         
  -4  20   1       2468.18       2280.98        62.89 o                         
   4  20   1        955.58        901.63        42.87 o                         
   5  20   1        167.05        151.87        21.05 o                         
   6  20   1        187.43        181.41        22.35 o                         
   7  20   1         49.09         56.27        16.93 o                         
   8  20   1        278.58        274.03        27.69 o                         
   9  20   1         45.04         59.38        20.55 o                         
  -9  21   1         15.46          7.74        15.59 o                         
  -8  21   1        121.13        110.99        17.16 o                         
  -7  21   1         79.28         70.52        15.70 o                         
  -6  21   1        580.72        562.91        31.84 o                         
  -5  21   1         22.46         11.16        10.51 o                         
  -4  21   1        714.68        710.83        35.97 o                         
   4  21   1       1487.38       1385.75        53.49 o                         
   5  21   1        211.25        214.20        23.95 o                         
   6  21   1        312.14        280.87        27.31 o                         
   7  21   1        590.94        513.90        36.42 o                         
   8  21   1         67.59         71.44        17.98 o                         
  -8  22   1         21.33         18.17        12.75 o                         
  -7  22   1        136.15        153.42        19.60 o                         
  -6  22   1       1031.30        984.29        42.15 o                         
  -5  22   1        218.95        242.53        21.42 o                         
  -4  22   1       1689.51       1513.41        52.22 o                         
   4  22   1        662.41        655.91        38.28 o                         
   5  22   1         13.11         19.32        16.48 o                         
   6  22   1        553.46        522.46        35.11 o                         
   7  22   1         15.03         11.49        14.68 o                         
   8  22   1        105.20         94.42        20.80 o                         
  -8  23   1         86.86         59.90        14.69 o                         
  -7  23   1        285.26        274.59        24.05 o                         
  -6  23   1         28.21         37.53        15.53 o                         
  -5  23   1        171.53        150.05        19.80 o                         
  -4  23   1        795.98        781.31        38.21 o                         
   4  23   1        410.25        432.28        32.25 o                         
   5  23   1         23.62         21.28        15.62 o                         
   6  23   1        559.38        531.40        36.91 o                         
   7  23   1        615.80        544.79        38.51 o                         
   8  23   1        175.18        142.40        23.14 o                         
  -8  24   1         86.97         85.09        18.19 o                         
  -7  24   1         22.29         12.01        13.68 o                         
  -6  24   1        779.01        695.67        36.65 o                         
  -5  24   1        227.22        198.58        21.34 o                         
  -4  24   1       1790.53       1613.41        56.71 o                         
   4  24   1       1002.47        944.13        47.26 o                         
   5  24   1        348.69        349.60        31.01 o                         
   6  24   1        413.89        337.06        31.12 o                         
   7  24   1          6.96         -1.65        15.22 o                         
  -7  25   1        332.87        300.12        26.62 o                         
  -6  25   1         31.69         22.65        14.31 o                         
  -5  25   1         56.65         71.22        16.32 o                         
  -4  25   1        120.79        191.05        23.10 o                         
   4  25   1        562.49        529.80        37.56 o                         
   5  25   1         50.56         83.17        20.42 o                         
   6  25   1        501.42        414.66        33.38 o                         
   7  25   1        306.36        270.85        29.96 o                         
  -7  26   1         43.96         55.08        15.36 o                         
  -6  26   1        237.44        199.54        22.50 o                         
  -5  26   1        341.12        284.69        24.20 o                         
  -4  26   1       1133.54       1081.42        47.74 o                         
   4  26   1        551.72        550.53        38.64 o                         
   5  26   1        250.57        193.69        25.29 o                         
   6  26   1        341.75        311.78        31.90 o                         
   7  26   1        111.77        131.43        25.24 o                         
  -7  27   1         22.66         38.29        15.82 o                         
  -6  27   1        240.72        173.17        22.16 o                         
  -5  27   1         54.36         34.82        16.25 o                         
  -4  27   1        123.72        155.74        21.27 o                         
   4  27   1        637.95        585.67        40.49 o                         
   5  27   1        140.53        122.07        24.26 o                         
   6  27   1        310.24        325.30        32.79 o                         
  -6  28   1        426.61        395.67        30.88 o                         
  -5  28   1        351.50        286.64        26.36 o                         
  -4  28   1        412.60        375.96        30.53 o                         
   4  28   1        164.27        140.83        24.92 o                         
   5  28   1        303.29        302.99        32.45 o                         
   6  28   1        172.20        240.13        30.31 o                         
  -5  29   1         23.80         44.80        17.02 o                         
  -4  29   1         81.65         82.56        19.04 o                         
   4  29   1        507.17        469.26        37.54 o                         
   5  29   1         53.49         57.36        20.36 o                         
  -5  30   1        579.43        462.62        33.96 o                         
  -4  30   1         72.20         82.05        19.01 o                         
   4  30   1         22.51         48.56        18.66 o                         
  -4  31   1         16.10         34.92        15.29 o                         
   4  31   1        127.43        102.25        24.10 o                         
   0 -33   2        125.63        117.27        12.93 o                         
  -3 -32   2        347.70        359.25        25.69 o                         
  -2 -32   2         27.93         53.59        12.06 o                         
  -1 -32   2         33.86         54.32        12.07 o                         
   0 -32   2        160.47        173.33        14.31 o                         
   1 -32   2        311.89        305.82        16.15 o                         
   2 -32   2        207.73        225.88        17.70 o                         
  -4 -31   2        197.95        192.13        15.17 o                         
  -3 -31   2        327.12        350.57        22.35 o                         
  -2 -31   2        534.21        480.57        19.54 o                         
  -1 -31   2         69.90         49.52        10.73 o                         
   0 -31   2        197.75        205.35        12.36 o                         
   1 -31   2         77.38        106.88        11.61 o                         
   2 -31   2        336.31        382.92        18.53 o                         
   3 -31   2        841.38        834.97        33.98 o                         
  -5 -30   2        213.73        219.29        16.24 o                         
  -4 -30   2        265.99        279.04        16.81 o                         
  -3 -30   2        190.76        208.27        14.15 o                         
  -2 -30   2         24.76         43.09        10.12 o                         
  -1 -30   2        172.55        197.02        14.23 o                         
   0 -30   2        615.41        622.46        18.07 o                         
   1 -30   2        250.33        303.35        13.79 o                         
   2 -30   2        118.09        136.33        12.68 o                         
   3 -30   2        104.35        118.59        16.33 o                         
   4 -30   2          9.47         29.77        24.93 o                         
  -5 -29   2        103.71        138.11        14.49 o                         
  -4 -29   2        141.18        146.40        20.14 o                         
  -3 -29   2        342.86        330.26        21.48 o                         
  -2 -29   2        583.67        603.48        20.84 o                         
  -1 -29   2        642.56        665.10        21.57 o                         
   0 -29   2        681.67        749.88        18.88 o                         
   1 -29   2        485.53        507.28        18.10 o                         
   2 -29   2        410.38        442.98        18.26 o                         
   3 -29   2        309.93        307.15        25.21 o                         
   4 -29   2        207.79        210.28        20.23 o                         
   5 -29   2        142.87        139.01        19.00 o                         
  -6 -28   2        205.41        259.14        23.93 o                         
  -5 -28   2        299.54        395.72        39.80 o                         
  -4 -28   2        327.08        318.22        16.87 o                         
  -3 -28   2        592.11        588.33        19.76 o                         
  -2 -28   2        212.09        217.48        13.04 o                         
  -1 -28   2        252.83        277.88        12.43 o                         
   0 -28   2         71.81        103.02        11.73 o                         
   1 -28   2        461.44        505.29        15.96 o                         
   2 -28   2        207.68        211.25        13.85 o                         
   3 -28   2        392.80        429.66        24.88 o                         
   4 -28   2         99.74        136.58        29.38 o                         
   5 -28   2         79.03         76.39        26.01 o                         
  -7 -27   2        300.82        316.22        25.29 o                         
  -6 -27   2        468.88        531.47        30.65 o                         
  -5 -27   2         80.07        106.40        17.47 o                         
  -4 -27   2        201.21        235.58        20.73 o                         
  -3 -27   2        288.56        273.36        12.36 o                         
  -2 -27   2        187.18        175.65         8.83 o                         
  -1 -27   2        781.14        872.15        19.20 o                         
   0 -27   2        535.93        580.86        16.12 o                         
   1 -27   2        433.18        495.93        15.42 o                         
   2 -27   2        798.93        796.00        43.71 o                         
   3 -27   2        760.89        816.00        56.97 o                         
   4 -27   2        967.14        981.84        38.58 o                         
   5 -27   2        232.96        252.36        22.97 o                         
   6 -27   2        209.02        241.00        23.58 o                         
  -7 -26   2         24.64         31.41        25.61 o                         
  -6 -26   2        210.59        207.72        21.80 o                         
  -5 -26   2        164.97        196.92        20.55 o                         
  -4 -26   2        398.69        412.41        18.50 o                         
  -3 -26   2        112.87        116.77        11.45 o                         
  -2 -26   2         67.71         75.91         8.13 o                         
  -1 -26   2        252.07        278.47         9.95 o                         
   0 -26   2        363.60        381.98        13.13 o                         
   1 -26   2        393.62        408.09        14.01 o                         
   2 -26   2        179.63        217.66        16.95 o                         
   3 -26   2         61.54         46.85        39.85 o                         
   4 -26   2        169.02        146.87        13.50 o                         
   5 -26   2        263.35        313.69        43.16 o                         
   6 -26   2        192.42        191.92        22.90 o                         
  -7 -25   2        266.75        292.95        24.72 o                         
  -6 -25   2        442.00        460.81        28.07 o                         
  -5 -25   2        320.28        353.70        24.11 o                         
  -4 -25   2        557.10        571.56        20.79 o                         
  -3 -25   2        463.73        494.80        14.97 o                         
  -2 -25   2        807.89        824.19        15.51 o                         
  -1 -25   2        336.57        381.91        10.00 o                         
   0 -25   2        341.75        334.25        18.60 o                         
   1 -25   2        229.95        254.57        11.59 o                         
   2 -25   2        698.12        676.91        19.98 o                         
   3 -25   2         53.15         41.47        11.87 o                         
   4 -25   2        645.47        712.91        23.22 o                         
   5 -25   2         66.84         78.14        45.32 o                         
   6 -25   2        358.47        353.67        27.02 o                         
   7 -25   2         96.22        115.59        35.61 o                         
  -8 -24   2          3.46         26.84        15.70 o                         
  -7 -24   2         11.43         17.49        19.65 o                         
  -6 -24   2        477.25        527.19        54.66 o                         
  -5 -24   2         89.48         87.18        12.47 o                         
  -4 -24   2        329.49        328.18        16.28 o                         
  -3 -24   2        128.40        132.05        13.81 o                         
  -2 -24   2       1233.08       1245.21        18.60 o                         
  -1 -24   2       1048.30       1051.07        15.44 o                         
   0 -24   2        320.88        354.51        10.45 o                         
   1 -24   2        668.80        668.93        16.25 o                         
   2 -24   2         83.18         89.32        13.88 o                         
   3 -24   2        494.40        481.44        33.88 o                         
   4 -24   2         82.53         67.64        25.58 o                         
   5 -24   2        269.03        267.40        30.68 o                         
   6 -24   2        366.56        465.56        30.33 o                         
   7 -24   2        153.83        167.74        21.69 o                         
  -8 -23   2         75.75         99.59        25.52 o                         
  -7 -23   2        109.14        110.31        24.22 o                         
  -6 -23   2        446.12        440.63        27.74 o                         
  -5 -23   2        419.61        419.35        18.98 o                         
  -4 -23   2        259.19        316.29        16.94 o                         
  -3 -23   2        687.36        736.08        13.83 o                         
  -2 -23   2         49.16         77.76         6.83 o                         
  -1 -23   2        399.02        452.04        15.46 o                         
   0 -23   2        582.56        592.99        12.55 o                         
   1 -23   2         98.67        107.70         8.59 o                         
   2 -23   2       1862.88       1811.69        37.40 o                         
   3 -23   2        401.92        378.62        54.53 o                         
   4 -23   2       1537.03       1585.73        32.83 o                         
   5 -23   2        211.95        234.84        31.12 o                         
   6 -23   2        135.60        157.20        43.29 o                         
   7 -23   2        362.58        389.46        27.79 o                         
  -9 -22   2        331.28        361.49        24.14 o                         
  -8 -22   2         19.61         21.18         9.59 o                         
  -7 -22   2        464.24        465.32        27.04 o                         
  -6 -22   2        779.89        825.90        34.02 o                         
  -5 -22   2        709.45        707.19        23.21 o                         
  -4 -22   2       3637.18       3648.44        50.87 o                         
  -3 -22   2       1475.57       1491.58        19.32 o                         
  -2 -22   2       1119.12       1152.47        17.06 o                         
  -1 -22   2       2189.91       2307.77        24.93 o                         
   0 -22   2        489.65        484.38        10.03 o                         
   1 -22   2        545.40        582.83        12.38 o                         
   2 -22   2         35.13         84.51        10.26 o                         
   3 -22   2        670.75        646.67        25.89 o                         
   4 -22   2        314.53        295.43        20.46 o                         
   5 -22   2         66.84         63.78        12.88 o                         
   6 -22   2        289.89        302.37        24.25 o                         
   7 -22   2        138.16        157.48        20.20 o                         
   8 -22   2         53.50         76.61        19.51 o                         
  -9 -21   2         49.46         42.66        10.70 o                         
  -8 -21   2        520.48        517.55        20.80 o                         
  -7 -21   2        147.82        159.92        18.84 o                         
  -6 -21   2       1012.30       1001.20        37.13 o                         
  -5 -21   2        137.89        142.66        13.31 o                         
  -4 -21   2         93.46        126.38        13.51 o                         
  -3 -21   2       1470.83       1531.83        19.25 o                         
  -2 -21   2        297.92        293.80         8.93 o                         
  -1 -21   2       1661.22       1823.71        21.31 o                         
   0 -21   2        160.53        158.21         6.36 o                         
   1 -21   2       1228.27       1277.72        19.17 o                         
   2 -21   2        799.96        887.89        25.73 o                         
   3 -21   2        532.41        539.20        27.01 o                         
   4 -21   2        911.71        922.32        48.13 o                         
   5 -21   2        554.27        567.44        33.27 o                         
   6 -21   2        483.96        557.00        48.08 o                         
   7 -21   2        252.26        266.28        24.09 o                         
   8 -21   2         48.53         77.53        19.30 o                         
  -9 -20   2        255.69        276.41        16.57 o                         
  -8 -20   2         63.67         66.56        10.70 o                         
  -7 -20   2        331.49        335.45        22.92 o                         
  -6 -20   2       1607.49       1661.13        46.36 o                         
  -5 -20   2         68.93         63.51        11.09 o                         
  -4 -20   2       2517.10       2601.34        40.43 o                         
  -3 -20   2        615.82        642.32        12.17 o                         
  -2 -20   2        507.85        477.55        11.91 o                         
  -1 -20   2       1223.37       1355.75        36.62 o                         
   0 -20   2        186.03        197.69         6.79 o                         
   1 -20   2        700.03        772.44        13.24 o                         
   2 -20   2         60.34         72.40        10.41 o                         
   3 -20   2         54.92         54.42        12.14 o                         
   4 -20   2        428.74        432.96        35.58 o                         
   5 -20   2        522.81        589.74        19.66 o                         
   6 -20   2        171.17        165.08        18.85 o                         
   7 -20   2        369.16        370.04        25.73 o                         
   8 -20   2         61.68         83.92        37.04 o                         
  -9 -19   2         54.33         46.77        11.28 o                         
  -8 -19   2        283.21        308.42        16.15 o                         
  -7 -19   2         78.63         66.47        23.89 o                         
  -6 -19   2       1310.19       1398.75        82.35 o                         
  -5 -19   2         61.57         68.43        11.06 o                         
  -4 -19   2         63.32         68.30         6.66 o                         
  -3 -19   2       3220.49       3272.91        29.54 o                         
  -2 -19   2         10.32         17.05         6.50 o                         
  -1 -19   2       5075.88       5349.29        41.63 o                         
   0 -19   2        254.59        263.79         8.31 o                         
   1 -19   2        893.56        924.98        14.19 o                         
   2 -19   2       1624.53       1684.86        21.80 o                         
   3 -19   2        106.25         99.53        13.51 o                         
   4 -19   2       1453.57       1527.08        53.94 o                         
   5 -19   2        193.06        191.63        16.78 o                         
   6 -19   2        206.78        208.55        20.02 o                         
   7 -19   2        408.61        401.31        36.41 o                         
   8 -19   2         23.08         26.49        17.26 o                         
   9 -19   2        784.33        814.71        44.18 o                         
 -10 -18   2        209.36        226.38        19.97 o                         
  -9 -18   2        307.98        295.40        18.57 o                         
  -8 -18   2         99.94        110.07        11.62 o                         
  -7 -18   2        251.02        237.09        64.01 o                         
  -6 -18   2        625.16        693.51        30.00 o                         
  -5 -18   2        180.96        200.51        14.00 o                         
  -4 -18   2       2838.13       2833.84        39.13 o                         
  -3 -18   2        650.54        673.25        13.89 o                         
  -2 -18   2        936.72        963.13        16.01 o                         
  -1 -18   2       1055.53       1158.55        28.19 o                         
   0 -18   2       1882.36       1976.32        19.09 o                         
   1 -18   2       1320.56       1315.77        16.69 o                         
   2 -18   2         75.00         79.78         8.87 o                         
   3 -18   2          5.55         -7.63        22.07 o                         
   4 -18   2        279.90        240.95        26.01 o                         
   5 -18   2        406.25        429.36        16.07 o                         
   6 -18   2        312.73        293.83        33.06 o                         
   7 -18   2         24.10          2.28        14.49 o                         
   8 -18   2         42.00         69.55        19.83 o                         
   9 -18   2         44.45         65.09        20.92 o                         
 -10 -17   2        135.94        134.55        13.21 o                         
  -9 -17   2         12.72         17.30         9.32 o                         
  -8 -17   2        835.69        806.35        23.69 o                         
  -7 -17   2         70.83         71.65        14.41 o                         
  -6 -17   2       1270.22       1288.17        53.80 o                         
  -5 -17   2         24.40         28.13        11.14 o                         
  -4 -17   2        203.20        214.43         8.48 o                         
  -3 -17   2       3699.64       3756.98        39.87 o                         
  -2 -17   2        288.37        298.02         9.55 o                         
  -1 -17   2       4761.46       5006.19        38.50 o                         
   0 -17   2        743.87        758.08        14.43 o                         
   1 -17   2        197.21        214.24         7.64 o                         
   2 -17   2        688.49        737.62        13.41 o                         
   3 -17   2        901.16        896.01        30.74 o                         
   4 -17   2       1018.95       1094.47        23.70 o                         
   5 -17   2        196.57        188.94        11.74 o                         
   6 -17   2        381.40        363.79        25.54 o                         
   7 -17   2        928.71        997.77        42.02 o                         
   8 -17   2         12.08         10.84        14.45 o                         
   9 -17   2        703.39        736.75        53.57 o                         
 -10 -16   2        144.43        131.38        13.63 o                         
  -9 -16   2        601.66        588.67        21.09 o                         
  -8 -16   2        266.86        261.62        14.61 o                         
  -7 -16   2        465.73        474.68        24.17 o                         
  -6 -16   2        724.96        766.92        29.58 o                         
  -5 -16   2        174.11        194.14        13.03 o                         
  -4 -16   2        723.94        712.17        19.67 o                         
  -3 -16   2        438.04        465.27        11.17 o                         
  -2 -16   2        264.06        240.72        10.70 o                         
  -1 -16   2       1958.85       1923.33        25.66 o                         
   0 -16   2        189.35        178.52         6.13 o                         
   1 -16   2       2999.16       3037.71        30.55 o                         
   2 -16   2        391.93        398.80        19.04 o                         
   3 -16   2        231.05        245.37        11.28 o                         
   4 -16   2        187.31        185.72        10.62 o                         
   5 -16   2        910.12        928.42        23.23 o                         
   6 -16   2       1949.16       1940.92        35.80 o                         
   7 -16   2        135.48        155.79        20.36 o                         
   8 -16   2         45.18         25.25        13.12 o                         
   9 -16   2         11.07          6.16        10.97 o                         
 -10 -15   2        138.94        119.55        12.79 o                         
  -9 -15   2        225.67        226.23        15.88 o                         
  -8 -15   2       1273.40       1282.15        42.69 o                         
  -7 -15   2        199.97        191.82        12.11 o                         
  -6 -15   2        214.06        240.97        33.73 o                         
  -5 -15   2        579.13        606.39        19.29 o                         
  -4 -15   2        757.92        792.03        20.63 o                         
  -3 -15   2       3158.92       3265.31        31.70 o                         
  -2 -15   2         29.52         37.81         8.60 o                         
  -1 -15   2       4746.02       4734.54        35.45 o                         
   0 -15   2       2176.48       2223.35        21.43 o                         
   1 -15   2        583.06        613.98        10.56 o                         
   2 -15   2       2803.42       2852.82        28.99 o                         
   3 -15   2        279.67        274.42         9.45 o                         
   4 -15   2       1920.18       1958.63        69.07 o                         
   5 -15   2        201.62        209.56        11.28 o                         
   6 -15   2       1079.76       1051.96        31.77 o                         
   7 -15   2       1196.36       1290.21        45.95 o                         
   8 -15   2          0.91          7.19        13.91 o                         
   9 -15   2        374.59        420.28        21.75 o                         
 -10 -14   2        135.74        138.44        13.55 o                         
  -9 -14   2       1172.74       1142.41        31.58 o                         
  -8 -14   2        518.14        533.80        22.37 o                         
  -7 -14   2        236.84        254.63        14.29 o                         
  -6 -14   2       1585.98       1603.09        39.82 o                         
  -5 -14   2         22.83         25.02         9.40 o                         
  -4 -14   2       2528.59       2679.21        38.08 o                         
  -3 -14   2        487.08        506.52        10.53 o                         
  -2 -14   2        305.61        295.14        13.07 o                         
  -1 -14   2       1162.04       1251.52        17.24 o                         
   0 -14   2         69.02         46.92         2.54 o                         
   1 -14   2       2716.82       2754.85        24.34 o                         
   2 -14   2       1265.02       1278.01        17.21 o                         
   3 -14   2        233.74        237.02        10.11 o                         
   4 -14   2        845.36        830.14        62.41 o                         
   5 -14   2        955.05        943.77        40.37 o                         
   6 -14   2       2356.80       2462.20        39.61 o                         
   7 -14   2        104.92        113.31        17.72 o                         
   8 -14   2         27.23         33.50        14.98 o                         
   9 -14   2         18.25         28.19        12.03 o                         
  10 -14   2        118.62        124.03        14.99 o                         
 -11 -13   2         35.32         35.59        10.94 o                         
 -10 -13   2        268.71        266.44        16.88 o                         
  -9 -13   2          6.50         11.27         9.32 o                         
  -8 -13   2        527.28        546.05        20.72 o                         
  -7 -13   2        455.59        459.18        18.09 o                         
  -6 -13   2        913.39        912.27        37.91 o                         
  -5 -13   2        118.19        123.95        10.87 o                         
  -4 -13   2        450.00        466.70        16.12 o                         
  -3 -13   2       1476.24       1406.93        16.87 o                         
  -2 -13   2       1635.98       1692.44        23.74 o                         
  -1 -13   2       5459.50       5318.63        42.95 o                         
   0 -13   2        249.10        336.35         7.08 o                         
   1 -13   2        953.81        992.56        10.69 o                         
   2 -13   2       2844.44       2865.91        33.26 o                         
   3 -13   2       1737.82       1771.86        45.56 o                         
   4 -13   2       4753.11       4870.47        59.63 o                         
   5 -13   2        181.24        196.77        13.57 o                         
   6 -13   2        536.03        545.39        16.78 o                         
   7 -13   2       1305.21       1366.45        46.01 o                         
   8 -13   2        940.30        940.60        39.59 o                         
   9 -13   2        169.16        175.95        16.25 o                         
  10 -13   2         87.04         72.18        13.28 o                         
 -11 -12   2        273.46        254.82        17.23 o                         
 -10 -12   2        373.80        358.48        18.93 o                         
  -9 -12   2       1381.71       1343.58        33.90 o                         
  -8 -12   2        239.29        254.47        20.82 o                         
  -7 -12   2        152.22        162.59        11.99 o                         
  -6 -12   2        909.08       1098.10        40.64 o                         
  -5 -12   2        273.90        288.40        17.61 o                         
  -4 -12   2         63.99         63.02         9.46 o                         
  -3 -12   2       2193.50       2282.49        20.66 o                         
  -2 -12   2        175.24        208.23        13.27 o                         
  -1 -12   2        691.32        712.51        11.81 o                         
   0 -12   2       4300.92       4362.52        30.89 o                         
   1 -12   2       2957.34       2891.20        21.16 o                         
   2 -12   2        817.03        796.21        15.14 o                         
   3 -12   2         57.51         55.51         5.51 o                         
   4 -12   2        623.65        647.43        16.64 o                         
   5 -12   2         67.59         66.04         6.86 o                         
   6 -12   2       1776.54       1747.58        30.97 o                         
   7 -12   2          9.50          0.09        11.88 o                         
   8 -12   2        199.75        193.50        19.90 o                         
   9 -12   2         79.12         82.06        12.46 o                         
  10 -12   2         57.72         84.65        14.40 o                         
 -11 -11   2         53.95         43.93        17.60 o                         
 -10 -11   2        188.38        187.91        14.87 o                         
  -9 -11   2         43.88         49.42        10.68 o                         
  -8 -11   2        972.63        948.31        26.52 o                         
  -7 -11   2        345.88        372.77        16.40 o                         
  -6 -11   2       1247.26       1319.42        30.77 o                         
  -5 -11   2         99.70         94.32        14.92 o                         
  -4 -11   2       2171.53       2376.22        33.54 o                         
  -3 -11   2       1487.12       1345.66        33.82 o                         
  -2 -11   2       2168.66       2198.66        26.68 o                         
  -1 -11   2       3812.35       3880.13        38.01 o                         
   0 -11   2        828.92        803.92         9.39 o                         
   1 -11   2      11504.69      12830.00        78.56 o                         
   2 -11   2       2518.48       2554.94        41.44 o                         
   3 -11   2       3595.29       3880.63        36.73 o                         
   4 -11   2       1464.14       1531.57        27.50 o                         
   5 -11   2       4915.79       5063.23        94.75 o                         
   6 -11   2       2037.23       2055.73        33.56 o                         
   7 -11   2        687.05        694.82        18.94 o                         
   8 -11   2        477.05        467.11        22.03 o                         
   9 -11   2        447.80        464.94        21.76 o                         
  10 -11   2        167.69        184.21        16.89 o                         
 -11 -10   2        499.27        533.13        23.79 o                         
 -10 -10   2       1145.20       1145.43        32.24 o                         
  -9 -10   2       1004.96       1015.91        28.66 o                         
  -8 -10   2        363.53        325.64        16.12 o                         
  -7 -10   2        504.80        559.87        19.00 o                         
  -6 -10   2        317.08        314.53        14.31 o                         
  -5 -10   2        823.34        858.51        33.22 o                         
  -4 -10   2       1936.36       2057.33        68.32 o                         
  -3 -10   2        676.90        678.50         8.08 o                         
  -2 -10   2        173.88        178.37        11.13 o                         
  -1 -10   2        251.73        256.78         8.11 o                         
   0 -10   2       5700.25       5980.37        50.01 o                         
   1 -10   2      12119.82      12455.07        74.92 o                         
   2 -10   2       1661.82       1768.89        20.19 o                         
   3 -10   2        399.56        380.72        11.53 o                         
   4 -10   2       1565.46       1557.07        25.43 o                         
   5 -10   2        190.83        200.14         9.31 o                         
   6 -10   2        211.98        205.21         9.95 o                         
   7 -10   2        136.86        150.21        11.25 o                         
   8 -10   2         30.89         25.56         9.92 o                         
   9 -10   2         52.00         70.49        12.59 o                         
  10 -10   2        133.84        140.33        15.10 o                         
 -11  -9   2        184.99        168.77        15.47 o                         
 -10  -9   2         38.26         41.73        11.00 o                         
  -9  -9   2        238.68        207.94        14.47 o                         
  -8  -9   2        357.84        348.21        16.38 o                         
  -7  -9   2        698.39        686.97        20.79 o                         
  -6  -9   2         83.47         78.67        11.31 o                         
  -5  -9   2        334.78        342.29        18.98 o                         
  -4  -9   2        152.83        190.98        16.09 o                         
  -3  -9   2       2543.49       2545.41        21.35 o                         
  -2  -9   2       4985.72       4816.52        41.44 o                         
  -1  -9   2        492.48        424.10         9.36 o                         
   0  -9   2       5369.72       5342.21        40.67 o                         
   1  -9   2       1629.58       1709.88        21.99 o                         
   2  -9   2       5351.43       5767.34        48.79 o                         
   3  -9   2       2312.69       2335.12        24.43 o                         
   4  -9   2       2821.18       2768.70        36.12 o                         
   5  -9   2       1075.02       1099.64        25.59 o                         
   6  -9   2       1296.72       1372.07        25.36 o                         
   7  -9   2        375.08        386.72        13.78 o                         
   8  -9   2       1115.10       1130.28        29.88 o                         
   9  -9   2        555.73        587.79        23.57 o                         
  10  -9   2        229.63        279.28        18.24 o                         
 -11  -8   2        337.55        313.85        18.88 o                         
 -10  -8   2        437.56        435.58        20.33 o                         
  -9  -8   2        131.37        134.10        12.19 o                         
  -8  -8   2        646.98        632.81        21.16 o                         
  -7  -8   2        297.03        298.71        14.48 o                         
  -6  -8   2        400.61        420.98        15.51 o                         
  -5  -8   2        173.11        179.39        10.19 o                         
  -4  -8   2       3598.22       3739.21        74.40 o                         
  -3  -8   2        199.76        231.84        12.23 o                         
  -2  -8   2       3047.87       3300.77        40.12 o                         
  -1  -8   2       2485.92       2769.34        27.52 o                         
   0  -8   2       4095.26       3920.76        31.16 o                         
   1  -8   2        360.00        394.47         7.23 o                         
   2  -8   2       6335.91       6370.20        56.01 o                         
   3  -8   2        152.87        133.52        10.77 o                         
   4  -8   2        658.19        662.11        29.04 o                         
   5  -8   2       1365.45       1417.59        23.93 o                         
   6  -8   2         21.04         22.34         5.55 o                         
   7  -8   2        385.83        408.92        14.05 o                         
   8  -8   2         72.44         73.59        10.32 o                         
   9  -8   2        238.68        236.42        16.12 o                         
  10  -8   2         92.19        107.12        20.92 o                         
 -11  -7   2        144.27        157.80        39.41 o                         
 -10  -7   2         89.97         69.10        12.48 o                         
  -9  -7   2        433.31        438.96        18.96 o                         
  -8  -7   2        691.88        673.08        24.79 o                         
  -7  -7   2        796.68        809.29        22.21 o                         
  -6  -7   2       1132.57       1083.96        24.50 o                         
  -5  -7   2       1581.41       1716.13        30.06 o                         
  -4  -7   2        747.30        724.41        17.21 o                         
  -3  -7   2        452.14        471.45        20.42 o                         
  -2  -7   2       2620.91       2467.72        50.90 o                         
  -1  -7   2       1915.24       1976.10        17.25 o                         
   0  -7   2       6986.44       6869.99        48.64 o                         
   1  -7   2        846.98        702.60        11.72 o                         
   2  -7   2       4583.10       4765.20        51.94 o                         
   3  -7   2       5159.39       5413.11        46.51 o                         
   4  -7   2       3552.14       3660.59        79.03 o                         
   5  -7   2        580.38        628.02        14.64 o                         
   6  -7   2        203.78        226.21         9.83 o                         
   7  -7   2        747.53        776.99        16.71 o                         
   8  -7   2        671.33        684.73        30.13 o                         
   9  -7   2        391.69        412.42        24.42 o                         
  10  -7   2        150.62        211.59        27.14 o                         
 -11  -6   2        211.22        195.68        15.45 o                         
 -10  -6   2        664.68        635.08        23.71 o                         
  -9  -6   2        145.73        147.82        12.46 o                         
  -8  -6   2        797.91        811.80        23.67 o                         
  -7  -6   2       1109.98       1089.67        25.88 o                         
  -6  -6   2        351.60        380.65        14.78 o                         
  -5  -6   2       5026.14       5267.67        63.29 o                         
  -4  -6   2       1607.88       1696.33        45.59 o                         
  -3  -6   2       2845.21       2813.09        56.20 o                         
  -2  -6   2         59.11         51.67         4.33 o                         
  -1  -6   2       3963.49       4099.91        27.12 o                         
   0  -6   2       4893.89       4687.19        34.77 o                         
   1  -6   2        752.39        859.06        16.56 o                         
   2  -6   2       2032.64       1781.88        16.07 o                         
   3  -6   2        792.78        844.96        15.93 o                         
   4  -6   2         50.67         54.71         4.79 o                         
   5  -6   2       1869.36       1861.13        23.65 o                         
   6  -6   2        411.80        426.81        11.45 o                         
   7  -6   2       1359.12       1412.30        23.13 o                         
   8  -6   2         47.44         37.17         8.25 o                         
   9  -6   2        150.33        165.80        13.91 o                         
  10  -6   2        155.72        143.66        22.58 o                         
  11  -6   2        112.53        163.13        25.53 o                         
 -11  -5   2        188.97        162.83        14.77 o                         
 -10  -5   2         57.57         58.48        10.51 o                         
  -9  -5   2          0.48         11.24         8.31 o                         
  -8  -5   2        149.94        151.26        11.91 o                         
  -7  -5   2        448.62        447.79        29.12 o                         
  -6  -5   2        270.12        291.09        13.03 o                         
  -5  -5   2       2065.20       2220.93        39.51 o                         
  -4  -5   2       5765.69       6076.28        67.50 o                         
  -3  -5   2        304.36        332.57        11.53 o                         
  -2  -5   2       2832.43       2529.95        22.08 o                         
  -1  -5   2       4476.06       4645.34        36.26 o                         
   0  -5   2       5123.75       5060.92        42.75 o                         
   1  -5   2       3980.05       3951.04        41.42 o                         
   2  -5   2       2428.78       2424.90        19.69 o                         
   3  -5   2      13970.84      14448.06        95.22 o                         
   4  -5   2       2052.90       2110.41        23.76 o                         
   5  -5   2       2619.88       2668.67        37.86 o                         
   6  -5   2        446.29        468.74        10.74 o                         
   7  -5   2       1169.02       1199.09        18.79 o                         
   8  -5   2        873.60        912.28        19.40 o                         
   9  -5   2        288.81        304.73        16.74 o                         
  10  -5   2        486.54        446.64        33.00 o                         
  11  -5   2         80.51         89.56        20.60 o                         
 -11  -4   2        263.65        233.73        21.45 o                         
 -10  -4   2        872.81        859.14        27.56 o                         
  -9  -4   2         50.22         49.24         9.62 o                         
  -8  -4   2       1960.39       1989.48        38.57 o                         
  -7  -4   2        953.42        920.22        24.01 o                         
  -6  -4   2        742.22        787.14        27.79 o                         
  -5  -4   2       4148.73       4452.81        55.16 o                         
  -4  -4   2        445.47        425.34        14.67 o                         
  -3  -4   2       3188.84       3465.81        47.52 o                         
  -2  -4   2      10105.59      11238.49        91.81 o                         
  -1  -4   2       1175.89       1258.09        14.13 o                         
   0  -4   2       4489.26       4507.77        31.33 o                         
   1  -4   2        366.22        433.69         7.37 o                         
   2  -4   2      10484.70      10670.16        69.89 o                         
   3  -4   2       1034.26       1080.59        12.19 o                         
   4  -4   2       2129.91       2295.38        24.96 o                         
   5  -4   2        309.16        297.18        12.52 o                         
   6  -4   2         73.57         72.07         5.36 o                         
   7  -4   2       1123.24       1191.69        20.11 o                         
   8  -4   2        375.40        405.18        11.76 o                         
   9  -4   2         82.62        100.76         9.84 o                         
  10  -4   2         47.69         39.99        19.10 o                         
  11  -4   2         52.15         77.72        22.16 o                         
 -11  -3   2        164.93        148.91        18.23 o                         
 -10  -3   2         12.56         14.39        11.86 o                         
  -9  -3   2        331.24        298.87        16.54 o                         
  -8  -3   2        339.46        339.69        16.24 o                         
  -7  -3   2       2301.42       2349.28        51.11 o                         
  -6  -3   2        108.07        131.76         9.86 o                         
  -5  -3   2       3514.68       3519.94        49.45 o                         
  -4  -3   2       1273.67       1285.09        30.23 o                         
  -3  -3   2       1535.95       1903.04        26.73 o                         
  -2  -3   2      48345.97      48511.43       407.24 o                         
  -1  -3   2       5570.42       6001.26        46.05 o                         
   0  -3   2      18003.80      17953.74       128.81 o                         
   1  -3   2       1229.46       1214.81        20.21 o                         
   2  -3   2       5239.70       5508.69        38.02 o                         
   3  -3   2       4138.31       4088.52        31.48 o                         
   4  -3   2        472.58        473.47         9.39 o                         
   5  -3   2       3095.44       3144.43        58.24 o                         
   6  -3   2       1052.85       1041.66        16.05 o                         
   7  -3   2         20.69         18.87         4.32 o                         
   8  -3   2       2107.52       2145.57        27.70 o                         
   9  -3   2         69.60         86.10        21.52 o                         
  10  -3   2        527.26        548.88        25.35 o                         
  11  -3   2        357.02        382.74        33.59 o                         
 -11  -2   2        310.56        281.17        23.72 o                         
 -10  -2   2        468.41        466.40        27.53 o                         
  -9  -2   2          9.11         12.72         8.22 o                         
  -8  -2   2        608.97        588.20        20.46 o                         
  -7  -2   2        952.34        965.25        19.69 o                         
  -6  -2   2       1031.58       1064.64        19.45 o                         
  -5  -2   2       5293.62       5433.45       150.16 o                         
  -4  -2   2       1081.26       1212.33        23.49 o                         
  -3  -2   2       1331.92       1445.71        32.12 o                         
  -2  -2   2      54808.62      55413.39       490.30 o                         
  -1  -2   2       1308.51       1473.55        14.73 o                         
   0  -2   2       2915.14       2865.73        24.24 o                         
   1  -2   2       2399.42       2451.03        58.59 o                         
   2  -2   2       1282.88       1182.25        13.75 o                         
   3  -2   2         42.76         39.73         2.99 o                         
   4  -2   2       1913.02       2143.06        23.42 o                         
   5  -2   2       1442.97       1479.49        17.82 o                         
   6  -2   2       1135.31       1167.06        16.91 o                         
   7  -2   2        907.15        964.79        16.25 o                         
   8  -2   2        528.92        561.15        13.44 o                         
   9  -2   2        119.84        127.60        17.44 o                         
  10  -2   2         41.49         56.82        13.39 o                         
  11  -2   2        556.66        571.62        39.07 o                         
 -11  -1   2        294.57        314.59        23.97 o                         
 -10  -1   2        138.63        119.99        16.69 o                         
  -9  -1   2        498.19        459.97        25.71 o                         
  -8  -1   2         13.16          7.71         5.87 o                         
  -7  -1   2       2431.04       2435.56        34.59 o                         
  -6  -1   2        133.64        152.62         8.20 o                         
  -5  -1   2       1739.77       1726.31        23.56 o                         
  -4  -1   2       7265.40       7440.16        63.31 o                         
  -3  -1   2       1429.88       1650.33        41.08 o                         
  -2  -1   2      24952.27      25069.75       217.70 o                         
  -1  -1   2       1320.27       1516.95        15.01 o                         
   0  -1   2       1950.76       2083.76        21.33 o                         
   1  -1   2       2422.93       2409.28        27.10 o                         
   2  -1   2        402.54        426.60         8.28 o                         
   3  -1   2         40.51         19.96         2.18 o                         
   4  -1   2        460.19        490.33         7.80 o                         
   5  -1   2       1743.12       1692.17        19.42 o                         
   6  -1   2        607.70        617.23        12.03 o                         
   7  -1   2         57.83         53.02         5.35 o                         
   8  -1   2       1088.98       1126.38        24.81 o                         
   9  -1   2        223.53        199.99        20.10 o                         
  10  -1   2       1078.58       1144.18        69.50 o                         
  11  -1   2        360.53        386.39        25.14 o                         
 -11   0   2         10.41         26.02        12.45 o                         
 -10   0   2        101.27         90.36        14.58 o                         
  -9   0   2         25.83         29.40         8.81 o                         
  -8   0   2        121.20        116.48        10.13 o                         
  -7   0   2        187.65        185.81         9.78 o                         
  -6   0   2          0.74          6.72         5.36 o                         
  -5   0   2       5119.96       5211.38        50.01 o                         
  -4   0   2       2795.51       2669.14        28.97 o                         
  -3   0   2       4792.51       4683.24        54.62 o                         
  -2   0   2      25777.23      27201.25       192.85 o                         
  -1   0   2       1332.35       1538.26        19.69 o                         
   0   0   2      14516.10      14299.64       131.93 o                         
   1   0   2        553.86        547.16        11.31 o                         
   2   0   2        541.32        383.36        11.28 o                         
   3   0   2          0.11          4.85         2.80 o                         
   4   0   2       1418.75       1363.43        18.86 o                         
   5   0   2        433.55        428.27         9.02 o                         
   6   0   2        927.43        960.74        18.29 o                         
   7   0   2        993.43       1088.01        30.96 o                         
   8   0   2         24.03         21.85        12.00 o                         
   9   0   2         34.62         44.86        10.35 o                         
  10   0   2        182.02        167.45        29.96 o                         
  11   0   2        510.53        571.29        28.21 o                         
 -11   1   2        297.47        309.40        24.33 o                         
 -10   1   2        147.14        132.88        12.58 o                         
  -9   1   2        509.13        465.08        18.62 o                         
  -8   1   2         17.16         20.35         7.28 o                         
  -7   1   2       2511.61       2486.72        42.88 o                         
  -6   1   2        129.41        141.12         9.00 o                         
  -5   1   2       1755.28       1767.38        28.36 o                         
  -4   1   2       7629.39       7834.81        80.08 o                         
  -3   1   2       1382.15       1572.82        17.81 o                         
  -2   1   2      24485.15      24226.54       148.75 o                         
  -1   1   2       1273.11       1505.00        20.32 o                         
   0   1   2       1442.46       1529.33        17.68 o                         
   1   1   2       2453.54       2336.73        22.45 o                         
   2   1   2        422.40        449.20        12.35 o                         
   3   1   2         85.99         56.97         3.29 o                         
   4   1   2        470.35        502.08         9.17 o                         
   5   1   2       1850.93       1825.67        24.10 o                         
   6   1   2        634.38        636.31        14.52 o                         
   7   1   2         47.84         44.87         6.45 o                         
   8   1   2        999.49       1018.75        29.64 o                         
   9   1   2        234.94        229.19        16.64 o                         
  10   1   2       1098.99       1205.28        36.93 o                         
  11   1   2        354.77        382.83        24.17 o                         
 -11   2   2        303.04        284.09        17.03 o                         
 -10   2   2        413.56        406.11        19.06 o                         
  -9   2   2          7.67          3.47         7.03 o                         
  -8   2   2        551.91        529.32        18.66 o                         
  -7   2   2       1162.68       1191.33        30.19 o                         
  -6   2   2       1057.08       1075.28        23.21 o                         
  -5   2   2       5105.53       5315.16        61.22 o                         
  -4   2   2       1120.31       1250.84        16.43 o                         
  -3   2   2       1477.92       1520.04        18.17 o                         
  -2   2   2      53753.91      53186.52       378.87 o                         
  -1   2   2       1307.69       1452.38        12.04 o                         
   0   2   2       2898.80       2810.77        58.67 o                         
   1   2   2       2470.01       2494.11        26.42 o                         
   2   2   2       1114.58       1003.34        10.57 o                         
   3   2   2         40.46         43.30         3.07 o                         
   4   2   2       1973.43       2168.25        21.65 o                         
   5   2   2       1416.01       1412.08        25.02 o                         
   6   2   2       1113.82       1145.49        23.08 o                         
   7   2   2        891.73        928.34        19.04 o                         
   8   2   2        490.98        513.56        21.71 o                         
   9   2   2        111.03        140.77        15.03 o                         
  10   2   2         30.87         41.26        12.31 o                         
  11   2   2        594.42        671.63        43.34 o                         
 -11   3   2        176.91        170.72        14.48 o                         
 -10   3   2          3.97          7.44         7.73 o                         
  -9   3   2        305.79        291.48        15.26 o                         
  -8   3   2        354.74        349.89        15.52 o                         
  -7   3   2       2342.32       2330.71        38.84 o                         
  -6   3   2        107.02        127.35         8.79 o                         
  -5   3   2       3242.11       3122.86        41.72 o                         
  -4   3   2       1117.08       1037.40        14.41 o                         
  -3   3   2       1439.20       1681.90        18.00 o                         
  -2   3   2      50552.31      48774.21       342.68 o                         
  -1   3   2       5588.96       5937.04        49.48 o                         
   0   3   2      17841.79      17053.42       256.51 o                         
   1   3   2       1380.62       1352.44        15.10 o                         
   2   3   2       5394.50       5525.08        47.03 o                         
   3   3   2       4756.26       4657.48        35.73 o                         
   4   3   2        553.66        525.22         9.13 o                         
   5   3   2       3081.17       3019.20        33.28 o                         
   6   3   2       1087.67       1065.90        18.51 o                         
   7   3   2         15.79         23.95         9.02 o                         
   8   3   2       2183.66       2164.55        45.08 o                         
   9   3   2         97.61        122.97        21.40 o                         
  10   3   2        439.06        511.63        35.95 o                         
  11   3   2        323.79        324.50        31.06 o                         
 -11   4   2        279.68        251.23        23.47 o                         
 -10   4   2        851.13        850.07        26.95 o                         
  -9   4   2         59.56         50.92         8.60 o                         
  -8   4   2       2045.16       1976.10        37.71 o                         
  -7   4   2       1086.20       1040.18        24.79 o                         
  -6   4   2        679.85        720.39        18.74 o                         
  -5   4   2       3866.83       4040.31        38.90 o                         
  -4   4   2        371.28        342.98        11.45 o                         
  -3   4   2       3404.22       3431.07        30.59 o                         
  -2   4   2       9988.90      10671.11        80.23 o                         
  -1   4   2       1291.21       1360.81        18.98 o                         
   0   4   2       3883.18       3665.20        54.17 o                         
   1   4   2        330.39        382.02         8.65 o                         
   2   4   2      10975.24      10928.78        95.22 o                         
   3   4   2       1047.09       1088.34        16.38 o                         
   4   4   2       2155.11       2252.39        21.95 o                         
   5   4   2        307.82        289.09         8.58 o                         
   6   4   2         32.59         29.89         5.31 o                         
   7   4   2       1237.86       1238.70        31.40 o                         
   8   4   2        377.38        393.93        23.25 o                         
   9   4   2         79.58         97.04        12.90 o                         
  10   4   2         28.91         49.06        17.02 o                         
  11   4   2         60.57         81.07        18.85 o                         
 -11   5   2        212.20        202.23        21.68 o                         
 -10   5   2         41.45         30.83         8.32 o                         
  -9   5   2         10.28         11.90         7.01 o                         
  -8   5   2        162.88        164.02         8.40 o                         
  -7   5   2        465.14        427.97        11.57 o                         
  -6   5   2        300.33        291.85         9.02 o                         
  -5   5   2       1791.11       1815.03        22.01 o                         
  -4   5   2       5469.04       5611.70        47.96 o                         
  -3   5   2        409.57        443.95         7.57 o                         
  -2   5   2       3027.15       2771.13        35.62 o                         
  -1   5   2       4907.77       4933.66        67.99 o                         
   1   5   2       4074.62       3803.44        60.26 o                         
   2   5   2       2301.08       2235.39        25.98 o                         
   3   5   2      13898.26      13691.42       103.76 o                         
   4   5   2       1834.22       1823.11        21.02 o                         
   5   5   2       2476.71       2433.62        27.85 o                         
   6   5   2        607.80        649.91        21.38 o                         
   7   5   2       1043.53       1033.66        32.49 o                         
   8   5   2        922.59        917.11        53.08 o                         
   9   5   2        252.04        229.04        23.83 o                         
  10   5   2        412.25        379.71        31.50 o                         
  11   5   2         74.38         60.81        17.79 o                         
 -11   6   2        209.94        241.46        23.66 o                         
 -10   6   2        629.33        591.94        31.72 o                         
  -9   6   2        178.12        171.75        12.59 o                         
  -8   6   2        852.74        885.57        24.33 o                         
  -7   6   2       1073.23       1080.37        29.43 o                         
  -6   6   2        297.87        306.80         8.91 o                         
  -5   6   2       5016.16       5093.22        40.33 o                         
  -4   6   2       1507.76       1551.23        17.92 o                         
  -3   6   2       2507.52       2430.86        23.41 o                         
  -2   6   2         31.20         35.01         6.17 o                         
  -1   6   2       4185.72       4060.46        57.60 o                         
   1   6   2        625.19        671.80        19.16 o                         
   2   6   2       1917.22       1607.45        32.58 o                         
   3   6   2        781.30        729.63        31.75 o                         
   4   6   2         69.91         62.17         6.09 o                         
   5   6   2       1906.70       1826.17        41.76 o                         
   6   6   2        355.64        349.56        18.74 o                         
   7   6   2       1512.70       1488.71        50.77 o                         
   8   6   2         60.24         70.41        15.91 o                         
   9   6   2        134.62        133.14        20.43 o                         
  10   6   2        161.90        164.18        23.76 o                         
  11   6   2         59.89         45.09        17.20 o                         
 -11   7   2        157.89        147.79        19.34 o                         
 -10   7   2         81.74         98.36        16.12 o                         
  -9   7   2        409.29        394.98        25.21 o                         
  -8   7   2        570.09        556.72        27.33 o                         
  -7   7   2        690.50        665.67        18.74 o                         
  -6   7   2       1128.14       1064.16        32.76 o                         
  -5   7   2       1521.17       1620.01        21.65 o                         
  -4   7   2        736.95        692.01        10.57 o                         
  -3   7   2        586.99        594.76        10.89 o                         
  -2   7   2       2890.62       2673.09        38.11 o                         
   1   7   2        807.74        631.58        13.79 o                         
   2   7   2       4542.13       4498.68        37.01 o                         
   3   7   2       5496.31       5568.01        62.78 o                         
   4   7   2       3600.74       3552.37        47.87 o                         
   5   7   2        562.78        579.69        28.65 o                         
   6   7   2        195.65        209.44        19.47 o                         
   7   7   2        861.42        849.87        38.58 o                         
   8   7   2        538.85        542.56        33.06 o                         
   9   7   2        339.69        317.91        26.77 o                         
  10   7   2        147.67        150.15        22.46 o                         
 -11   8   2        286.91        290.37        24.68 o                         
 -10   8   2        438.98        417.20        27.92 o                         
  -9   8   2        178.88        199.32        19.26 o                         
  -8   8   2        732.88        698.70        30.49 o                         
  -7   8   2        226.00        230.13        17.21 o                         
  -6   8   2        326.71        345.64         9.76 o                         
  -5   8   2        328.49        329.81         8.43 o                         
  -4   8   2       3286.86       3344.70        36.71 o                         
  -3   8   2        254.77        277.02         6.51 o                         
  -2   8   2       3034.68       3143.33        51.28 o                         
   1   8   2        341.06        359.93        13.77 o                         
   2   8   2       6204.04       5850.69        46.23 o                         
   3   8   2        160.87        130.30        11.10 o                         
   4   8   2        620.38        594.10        26.61 o                         
   5   8   2       1363.39       1363.49        44.35 o                         
   6   8   2         13.30         11.90        12.43 o                         
   7   8   2        370.87        361.13        25.94 o                         
   8   8   2         84.99        108.34        18.64 o                         
   9   8   2        266.12        258.46        25.18 o                         
  10   8   2         94.88         72.40        18.62 o                         
 -11   9   2        212.41        218.93        22.68 o                         
 -10   9   2         48.54         64.84        14.39 o                         
  -9   9   2        272.24        245.80        20.47 o                         
  -8   9   2        356.02        342.75        21.37 o                         
  -7   9   2        624.58        625.97        26.82 o                         
  -6   9   2         50.92         44.04         4.19 o                         
  -5   9   2        423.56        416.71        12.97 o                         
  -4   9   2         87.58        103.94         4.14 o                         
  -3   9   2       2758.47       2710.65        48.35 o                         
   1   9   2       1719.07       1713.06        30.12 o                         
   2   9   2       5413.15       5393.63        43.22 o                         
   3   9   2       2499.97       2463.11        39.80 o                         
   4   9   2       2732.86       2564.73        59.80 o                         
   5   9   2        997.00        987.18        37.43 o                         
   6   9   2       1191.73       1237.74        45.19 o                         
   7   9   2        444.37        407.19        28.22 o                         
   8   9   2       1168.73       1134.33        48.79 o                         
   9   9   2        476.37        480.94        33.72 o                         
  10   9   2        303.86        317.09        30.50 o                         
 -11  10   2        437.97        412.67        29.82 o                         
 -10  10   2       1181.71       1071.80        44.16 o                         
  -9  10   2        906.55        859.56        36.92 o                         
  -8  10   2        400.66        400.48        23.95 o                         
  -7  10   2        428.21        412.69        22.21 o                         
  -6  10   2        236.86        212.38        15.47 o                         
  -5  10   2        833.47        639.79        80.34 o                         
  -4  10   2       1834.89       1823.96        39.83 o                         
  -3  10   2        626.55        642.79        20.37 o                         
   1  10   2      12681.38      12327.81       158.96 o                         
   2  10   2       1823.11       1811.49        17.81 o                         
   3  10   2        383.52        327.24        11.51 o                         
   4  10   2       1702.76       1612.62        46.25 o                         
   5  10   2        249.58        259.18        21.03 o                         
   6  10   2        114.34        103.18        16.79 o                         
   7  10   2        191.38        185.69        21.17 o                         
   8  10   2         33.06         46.59        16.52 o                         
   9  10   2         40.34         71.21        17.96 o                         
  10  10   2        100.04         94.77        20.33 o                         
 -11  11   2         85.56         66.42        15.08 o                         
 -10  11   2        172.10        144.03        18.26 o                         
  -9  11   2         63.44         66.99        13.73 o                         
  -8  11   2       1167.63       1112.45        39.79 o                         
  -7  11   2        441.54        429.99        22.96 o                         
  -6  11   2       1115.14       1051.21        33.48 o                         
  -5  11   2        152.38        133.61        12.22 o                         
  -4  11   2       2095.99       2147.24        45.46 o                         
  -3  11   2       1656.20       1588.42        35.94 o                         
   1  11   2      11823.05      12229.34       157.92 o                         
   2  11   2       2684.22       2524.89        23.30 o                         
   3  11   2       3532.63       3501.61        82.32 o                         
   4  11   2       1327.01       1383.87        42.72 o                         
   5  11   2       4995.82       4744.70        96.40 o                         
   6  11   2       2310.50       2160.93        62.49 o                         
   7  11   2        708.06        696.07        36.41 o                         
   8  11   2        476.75        445.68        32.05 o                         
   9  11   2        385.66        391.22        32.38 o                         
  10  11   2        195.56        187.65        25.53 o                         
 -11  12   2        266.03        242.12        24.03 o                         
 -10  12   2        377.04        355.92        25.94 o                         
  -9  12   2       1275.95       1191.82        44.02 o                         
  -8  12   2        252.53        231.41        19.16 o                         
  -7  12   2        185.62        183.33        15.96 o                         
  -6  12   2        798.24        795.73        29.30 o                         
  -5  12   2        298.60        288.99        16.74 o                         
  -4  12   2         54.89         56.15         9.08 o                         
  -3  12   2       2148.73       2150.12        45.33 o                         
   1  12   2       3168.85       2912.74        45.52 o                         
   2  12   2        781.44        677.59         9.32 o                         
   3  12   2         81.58         72.81        11.25 o                         
   4  12   2        649.41        687.80        30.63 o                         
   5  12   2        116.46        119.91        16.59 o                         
   6  12   2       1799.46       1671.59        54.50 o                         
   7  12   2          6.25         -4.66        12.41 o                         
   8  12   2        218.31        233.35        25.14 o                         
   9  12   2         92.12        132.16        21.22 o                         
  10  12   2         60.45         69.22        19.48 o                         
 -11  13   2         44.87         45.77        13.69 o                         
 -10  13   2        286.02        237.61        22.49 o                         
  -9  13   2          1.86         16.21        11.55 o                         
  -8  13   2        538.12        492.27        27.16 o                         
  -7  13   2        488.90        438.81        23.73 o                         
  -6  13   2       1029.62        981.93        33.45 o                         
  -5  13   2        100.15         90.98        11.21 o                         
  -4  13   2        385.01        414.40        18.96 o                         
  -3  13   2       1483.61       1341.55        35.10 o                         
   1  13   2        996.57        949.70        20.23 o                         
   2  13   2       2647.70       2374.32        29.28 o                         
   3  13   2       1848.15       1710.65       108.19 o                         
   4  13   2       4664.14       4548.92        91.29 o                         
   5  13   2        287.47        233.75        21.09 o                         
   6  13   2        397.26        401.29        27.52 o                         
   7  13   2       1226.31       1202.94        49.29 o                         
   8  13   2        840.00        799.75        42.81 o                         
   9  13   2        174.02        183.10        24.70 o                         
  10  13   2         78.98         92.91        21.54 o                         
 -10  14   2        108.13        100.32        16.76 o                         
  -9  14   2       1193.12       1082.80        42.76 o                         
  -8  14   2        425.68        384.50        24.13 o                         
  -7  14   2        256.48        248.75        18.70 o                         
  -6  14   2       1540.36       1464.79        41.94 o                         
  -5  14   2         48.43         47.93        10.07 o                         
  -4  14   2       2619.68       2623.70        55.48 o                         
  -3  14   2        470.88        461.18        21.32 o                         
   1  14   2       2607.15       2359.13        38.35 o                         
   2  14   2       1141.09       1023.74        16.80 o                         
   3  14   2        293.51        321.38        22.75 o                         
   4  14   2        781.79        738.48        33.49 o                         
   5  14   2        847.15        835.17        36.46 o                         
   6  14   2       2348.24       2264.13        66.14 o                         
   7  14   2         88.95         76.47        17.71 o                         
   8  14   2         17.25         16.05        15.52 o                         
   9  14   2         17.50         40.38        17.25 o                         
  10  14   2        144.46        169.21        26.10 o                         
 -10  15   2        154.49        132.59        18.48 o                         
  -9  15   2        243.28        257.20        23.00 o                         
  -8  15   2       1088.86       1027.48        39.45 o                         
  -7  15   2        194.96        177.06        17.20 o                         
  -6  15   2        239.90        237.14        17.67 o                         
  -5  15   2        644.78        633.66        25.92 o                         
  -4  15   2        756.24        770.84        28.18 o                         
  -3  15   2       3292.83       3269.87        65.75 o                         
   1  15   2        549.84        520.02        13.89 o                         
   2  15   2       2555.32       2326.47        29.12 o                         
   4  15   2       2060.20       1971.50        56.74 o                         
   5  15   2        138.39        142.66        18.64 o                         
   6  15   2        975.84        913.11        41.10 o                         
   7  15   2       1282.28       1199.84        50.16 o                         
   8  15   2          7.45          3.90        13.44 o                         
   9  15   2        384.88        362.66        32.54 o                         
 -10  16   2        163.23        129.07        19.40 o                         
  -9  16   2        662.63        577.24        31.54 o                         
  -8  16   2        236.86        219.64        19.49 o                         
  -7  16   2        514.68        459.09        25.68 o                         
  -6  16   2        898.36        871.50        33.10 o                         
  -5  16   2        130.38        124.38        13.50 o                         
  -4  16   2        944.97        926.18        31.81 o                         
   1  16   2       2929.27       2577.79        41.03 o                         
   2  16   2        441.27        400.63        20.76 o                         
   4  16   2        173.86        177.23        19.61 o                         
   5  16   2        850.89        773.89        36.42 o                         
   6  16   2       1866.44       1715.56        58.37 o                         
   7  16   2        146.70        152.76        21.19 o                         
   8  16   2         41.89         61.47        16.40 o                         
   9  16   2         11.29         14.27        16.12 o                         
 -10  17   2        118.55        126.29        20.20 o                         
  -9  17   2         13.75         10.72        11.68 o                         
  -8  17   2        803.18        713.02        33.75 o                         
  -7  17   2         46.89         74.51        13.59 o                         
  -6  17   2       1444.73       1344.38        42.88 o                         
  -5  17   2         42.57         64.95        11.35 o                         
  -4  17   2        249.42        215.75        16.16 o                         
   0  17   2        820.64        746.47        15.75 o                         
   1  17   2        174.71        163.26         7.73 o                         
   2  17   2        522.51        485.83        15.10 o                         
   4  17   2        981.54       1039.85        41.27 o                         
   5  17   2        146.85        144.41        19.72 o                         
   6  17   2        419.57        370.18        29.09 o                         
   7  17   2        834.63        767.95        41.41 o                         
   8  17   2         19.31          7.13        13.95 o                         
   9  17   2        749.50        698.30        44.03 o                         
 -10  18   2        224.77        209.81        21.85 o                         
  -9  18   2        284.62        265.25        22.84 o                         
  -8  18   2         92.13         66.37        13.85 o                         
  -7  18   2        279.01        240.85        20.01 o                         
  -6  18   2        589.87        532.70        27.60 o                         
  -5  18   2        162.04        171.46        15.61 o                         
  -4  18   2       2613.00       2407.40        57.96 o                         
   0  18   2       2014.37       1851.35        29.60 o                         
   1  18   2       1343.45       1140.78        22.59 o                         
   2  18   2         50.26         45.88         5.58 o                         
   4  18   2        327.25        264.97        23.84 o                         
   5  18   2        395.85        399.30        27.55 o                         
   6  18   2        331.53        298.22        26.14 o                         
   7  18   2         44.84         72.34        18.71 o                         
   8  18   2         32.74         40.08        17.86 o                         
   9  18   2         40.00         50.95        23.34 o                         
  -9  19   2         58.28         50.86        13.99 o                         
  -8  19   2        317.20        268.42        22.12 o                         
  -7  19   2        102.53         96.83        14.78 o                         
  -6  19   2       1319.82       1249.64        42.74 o                         
  -5  19   2         60.83         57.45        11.60 o                         
  -4  19   2         57.17         57.67        12.54 o                         
   4  19   2       1288.71       1244.31        47.75 o                         
   5  19   2        216.98        196.64        20.83 o                         
   6  19   2        223.08        238.71        24.01 o                         
   7  19   2        430.98        407.89        31.43 o                         
   8  19   2         26.10         17.05        14.66 o                         
   9  19   2        867.69        830.51        47.79 o                         
  -9  20   2        232.25        194.54        21.10 o                         
  -8  20   2         49.93         65.10        16.48 o                         
  -7  20   2        285.41        254.77        21.35 o                         
  -6  20   2       1727.08       1490.97        47.79 o                         
  -5  20   2         71.46         63.87        12.43 o                         
  -4  20   2       2635.26       2422.01        61.23 o                         
   4  20   2        361.91        329.90        26.98 o                         
   5  20   2        442.51        416.47        29.74 o                         
   6  20   2        157.03        145.84        20.76 o                         
   7  20   2        349.26        323.38        28.40 o                         
   8  20   2         62.12         87.01        20.01 o                         
  -9  21   2         58.08         44.71        14.28 o                         
  -8  21   2        517.69        452.91        28.35 o                         
  -7  21   2        109.63        101.40        16.18 o                         
  -6  21   2        913.30        849.41        36.59 o                         
  -5  21   2        154.15        135.25        15.45 o                         
  -4  21   2        116.52        135.80        17.89 o                         
   4  21   2        918.14        866.49        41.60 o                         
   5  21   2        567.62        508.68        32.85 o                         
   6  21   2        477.89        485.81        33.82 o                         
   7  21   2        231.74        234.32        26.89 o                         
   8  21   2         45.84         49.62        17.45 o                         
  -9  22   2        308.29        300.38        25.84 o                         
  -8  22   2          8.33          1.76        10.62 o                         
  -7  22   2        427.39        383.57        26.22 o                         
  -6  22   2        838.48        742.51        34.48 o                         
  -5  22   2        715.44        636.39        31.03 o                         
  -4  22   2       3776.04       3384.35        78.08 o                         
   4  22   2        339.51        287.84        25.80 o                         
   5  22   2         55.94         48.02        16.27 o                         
   6  22   2        315.33        297.18        27.26 o                         
   7  22   2        107.64         80.99        18.82 o                         
   8  22   2         63.08         64.85        19.17 o                         
  -8  23   2         88.02         63.23        14.28 o                         
  -7  23   2        114.34        109.86        16.33 o                         
  -6  23   2        366.15        321.79        24.06 o                         
  -5  23   2        426.00        406.85        25.69 o                         
  -4  23   2        208.35        191.53        20.42 o                         
   4  23   2       1574.17       1436.81        55.30 o                         
   5  23   2        217.56        264.76        26.01 o                         
   6  23   2        135.71        141.16        23.01 o                         
   7  23   2        378.66        356.76        31.02 o                         
  -8  24   2          0.46        -12.43        12.43 o                         
  -7  24   2         33.44         29.34        11.54 o                         
  -6  24   2        484.99        490.92        29.36 o                         
  -5  24   2         78.05         67.33        14.59 o                         
  -4  24   2        347.23        321.28        23.31 o                         
   4  24   2         82.22         99.31        20.71 o                         
   5  24   2        333.79        345.52        29.59 o                         
   6  24   2        431.73        391.90        31.73 o                         
   7  24   2        137.03        140.56        21.62 o                         
  -7  25   2        213.61        166.47        19.58 o                         
  -6  25   2        467.79        423.22        28.16 o                         
  -5  25   2        320.59        306.11        23.31 o                         
  -4  25   2        539.39        525.48        30.48 o                         
   4  25   2        745.00        694.39        40.17 o                         
   5  25   2         44.64         35.03        15.59 o                         
   6  25   2        334.22        268.97        27.83 o                         
   7  25   2         88.59         81.58        19.75 o                         
  -7  26   2          8.55         23.59        13.98 o                         
  -6  26   2        178.28        170.98        20.12 o                         
  -5  26   2        190.79        213.67        20.51 o                         
  -4  26   2        351.28        305.83        24.06 o                         
   4  26   2        148.56        148.65        24.16 o                         
   5  26   2        276.28        256.79        27.12 o                         
   6  26   2        246.47        232.35        26.88 o                         
  -7  27   2        293.23        218.23        22.53 o                         
  -6  27   2        405.18        341.79        26.59 o                         
  -5  27   2         98.75         98.11        17.32 o                         
  -4  27   2        231.64        246.72        23.28 o                         
   4  27   2        978.58        860.06        45.71 o                         
   5  27   2        223.63        212.04        26.21 o                         
   6  27   2        216.88        209.95        27.34 o                         
  -6  28   2        171.64        178.33        20.90 o                         
  -5  28   2        248.51        223.93        22.69 o                         
  -4  28   2        312.44        300.14        25.67 o                         
   4  28   2        122.89        101.16        20.56 o                         
   5  28   2        101.67         88.51        20.87 o                         
  -5  29   2        100.72         86.77        16.45 o                         
  -4  29   2        107.36         87.72        17.68 o                         
   4  29   2        176.37        144.87        24.84 o                         
   5  29   2        172.36        164.65        24.72 o                         
  -5  30   2        205.49        192.41        21.07 o                         
  -4  30   2        180.36        171.55        20.76 o                         
   4  30   2         12.58         15.25        17.60 o                         
  -4  31   2        184.98        133.24        19.23 o                         
  -2 -32   3         22.07         54.90        11.57 o                         
  -1 -32   3         30.08         40.21        13.57 o                         
   0 -32   3        123.03        140.64        11.52 o                         
   1 -32   3        145.96        149.24        13.48 o                         
  -3 -31   3        577.93        555.68        27.26 o                         
  -2 -31   3       1121.73       1030.71        34.01 o                         
  -1 -31   3        248.36        259.03        16.05 o                         
   0 -31   3        730.63        748.80        20.06 o                         
   1 -31   3         63.69         71.40        11.28 o                         
   2 -31   3        150.65        180.73        18.71 o                         
  -4 -30   3        316.61        307.24        14.81 o                         
  -3 -30   3        196.51        203.27        12.14 o                         
  -2 -30   3          4.66         28.88        10.40 o                         
  -1 -30   3         72.92         87.54         9.82 o                         
   0 -30   3        509.38        578.26        17.57 o                         
   1 -30   3         51.72         64.53        11.23 o                         
   2 -30   3         87.61         93.05        16.56 o                         
   3 -30   3        105.72         92.90        16.84 o                         
  -5 -29   3        207.81        187.86        19.73 o                         
  -4 -29   3        161.71        160.92        17.95 o                         
  -3 -29   3        235.18        244.37        12.64 o                         
  -2 -29   3        287.92        262.51        15.15 o                         
  -1 -29   3        779.44        790.35        19.25 o                         
   0 -29   3        219.60        239.37        12.41 o                         
   1 -29   3        499.49        546.65        20.23 o                         
   2 -29   3        137.60        140.49        24.38 o                         
   3 -29   3        474.53        461.81        26.49 o                         
   4 -29   3        261.34        315.52        40.25 o                         
  -6 -28   3        114.74        133.41        14.17 o                         
  -5 -28   3          9.15          4.15        14.21 o                         
  -4 -28   3        679.24        713.50        26.07 o                         
  -3 -28   3        270.04        257.97        12.66 o                         
  -2 -28   3         14.69         17.34         8.40 o                         
  -1 -28   3        218.75        228.89        11.54 o                         
   0 -28   3        238.62        269.54        12.45 o                         
   1 -28   3        660.31        626.19        20.43 o                         
   2 -28   3        155.22        166.05        38.40 o                         
   3 -28   3         53.42         60.46        15.58 o                         
   4 -28   3         38.67         51.61        14.86 o                         
   5 -28   3         99.52        120.31        26.70 o                         
  -6 -27   3        182.52        153.14        14.65 o                         
  -5 -27   3        261.22        242.45        23.27 o                         
  -4 -27   3        530.38        558.40        20.38 o                         
  -3 -27   3         40.82         45.05         8.41 o                         
  -2 -27   3        423.85        449.35        12.58 o                         
  -1 -27   3        767.23        796.48        18.63 o                         
   0 -27   3        745.74        716.53        17.98 o                         
   1 -27   3        238.36        264.33        14.73 o                         
   2 -27   3        394.40        396.41        26.03 o                         
   3 -27   3        152.27        135.95        17.31 o                         
   4 -27   3        474.42        482.04        27.76 o                         
   5 -27   3         70.95         85.16        24.03 o                         
  -7 -26   3         18.81         23.42        10.84 o                         
  -6 -26   3         28.01         21.00        10.66 o                         
  -5 -26   3        120.04        101.86        15.46 o                         
  -4 -26   3        218.38        255.65        14.98 o                         
  -3 -26   3         20.19         14.93         9.99 o                         
  -2 -26   3        334.50        361.49        11.35 o                         
  -1 -26   3        131.20        145.64         8.42 o                         
   0 -26   3        354.43        354.09        13.16 o                         
   1 -26   3        730.82        765.97        21.69 o                         
   2 -26   3        549.37        623.68        22.63 o                         
   3 -26   3        170.89        169.39        17.70 o                         
   4 -26   3        207.80        230.85        33.18 o                         
   5 -26   3        401.84        373.63        27.08 o                         
   6 -26   3        352.08        364.36        37.78 o                         
  -7 -25   3         33.72         40.60        21.93 o                         
  -6 -25   3        474.20        425.94        26.93 o                         
  -5 -25   3        272.12        227.45        18.31 o                         
  -4 -25   3        479.34        487.00        18.63 o                         
  -3 -25   3        489.73        478.39        16.71 o                         
  -2 -25   3        170.93        184.04         8.58 o                         
  -1 -25   3        819.66        832.44        15.76 o                         
   0 -25   3        582.97        620.37        16.23 o                         
   1 -25   3        289.10        303.68        14.56 o                         
   2 -25   3       1019.51       1033.56        35.39 o                         
   3 -25   3        231.18        261.79        21.01 o                         
   4 -25   3        639.55        666.92        42.97 o                         
   5 -25   3         66.84         82.02        24.54 o                         
   6 -25   3         91.24        108.04        60.09 o                         
  -8 -24   3         75.70         71.22        16.87 o                         
  -7 -24   3         60.52         61.59        16.69 o                         
  -6 -24   3        373.29        368.07        31.38 o                         
  -5 -24   3        534.22        530.30        20.20 o                         
  -4 -24   3        844.78        820.85        23.08 o                         
  -3 -24   3        238.85        255.24        10.58 o                         
  -2 -24   3        197.29        224.59         9.13 o                         
  -1 -24   3         39.91         48.43        11.39 o                         
   0 -24   3        306.35        311.82         9.97 o                         
   1 -24   3        520.27        527.25        17.63 o                         
   2 -24   3        732.57        848.79        32.01 o                         
   3 -24   3         37.99         28.58        14.29 o                         
   4 -24   3         31.59         22.57        14.43 o                         
   5 -24   3        290.51        321.80        26.41 o                         
   6 -24   3        212.54        235.58        37.93 o                         
   7 -24   3        277.52        266.47        25.30 o                         
  -8 -23   3        200.27        224.78        23.00 o                         
  -7 -23   3         94.25         70.87        38.89 o                         
  -6 -23   3        614.01        651.32        29.87 o                         
  -5 -23   3        545.38        556.04        20.41 o                         
  -4 -23   3        124.54        145.30        12.34 o                         
  -3 -23   3       1492.38       1550.01        27.37 o                         
  -2 -23   3         79.85         86.75         6.71 o                         
  -1 -23   3        653.67        683.08        13.86 o                         
   0 -23   3        196.77        216.45         8.73 o                         
   1 -23   3        650.21        600.77        18.05 o                         
   2 -23   3       1112.41       1117.33        33.33 o                         
   3 -23   3        503.22        510.02        25.14 o                         
   4 -23   3       1871.01       1880.32        47.54 o                         
   5 -23   3         11.20         -0.63        12.96 o                         
   6 -23   3        601.28        612.71        32.08 o                         
   7 -23   3         58.30         51.12        36.45 o                         
  -8 -22   3         47.37         46.99        20.49 o                         
  -7 -22   3        101.71         99.77        16.96 o                         
  -6 -22   3        576.92        604.98        28.70 o                         
  -5 -22   3        457.13        490.41        37.52 o                         
  -4 -22   3       1081.96       1026.46        24.85 o                         
  -3 -22   3        637.55        678.64        15.19 o                         
  -2 -22   3         50.84         53.44         5.96 o                         
  -1 -22   3        905.27        878.49        15.17 o                         
   0 -22   3        638.99        638.56        13.38 o                         
   1 -22   3        208.62        232.92        10.57 o                         
   2 -22   3        859.86        890.13        44.05 o                         
   3 -22   3         20.75          9.59        11.33 o                         
   4 -22   3        152.29         90.23        39.46 o                         
   5 -22   3        550.30        564.01        28.57 o                         
   6 -22   3         81.46         90.83        16.76 o                         
   7 -22   3        371.31        365.42        49.23 o                         
  -9 -21   3        123.42        143.19        19.35 o                         
  -8 -21   3        403.33        411.39        28.25 o                         
  -7 -21   3        212.71        204.39        20.55 o                         
  -6 -21   3       2571.09       2511.15        55.34 o                         
  -5 -21   3         13.65          8.23        12.70 o                         
  -4 -21   3        213.81        224.96         9.71 o                         
  -3 -21   3       1644.67       1683.17        23.67 o                         
  -2 -21   3        394.09        378.67        10.22 o                         
  -1 -21   3        245.32        298.77         9.32 o                         
   0 -21   3         71.12         68.23         6.54 o                         
   1 -21   3       1195.47       1119.41        18.75 o                         
   2 -21   3        578.84        558.01        17.66 o                         
   3 -21   3        553.73        516.22        23.71 o                         
   4 -21   3       2321.58       2356.89        52.84 o                         
   5 -21   3         37.73         42.50        16.90 o                         
   6 -21   3        313.11        317.81        24.66 o                         
   7 -21   3        199.21        214.22        22.65 o                         
   8 -21   3         30.08         47.71        28.04 o                         
  -9 -20   3        392.93        371.06        25.45 o                         
  -8 -20   3         45.74         56.27        16.85 o                         
  -7 -20   3        317.84        320.00        15.85 o                         
  -6 -20   3        224.56        249.37        20.81 o                         
  -5 -20   3         19.67         23.01        12.74 o                         
  -4 -20   3       1239.74       1207.64        25.84 o                         
  -3 -20   3        141.36        159.01         8.07 o                         
  -2 -20   3        162.74        145.32         7.73 o                         
  -1 -20   3        322.88        408.18        12.36 o                         
   0 -20   3       1172.94       1161.68        16.75 o                         
   1 -20   3        307.38        328.97        10.53 o                         
   2 -20   3        342.15        333.52        18.43 o                         
   3 -20   3         23.91         32.26        11.32 o                         
   4 -20   3          3.69        -13.34        13.34 o                         
   5 -20   3        325.33        338.23        38.60 o                         
   6 -20   3        145.77        137.87        18.59 o                         
   7 -20   3        282.04        314.77        26.80 o                         
   8 -20   3          7.42        -14.86        28.61 o                         
  -9 -19   3         82.68         90.27        12.66 o                         
  -8 -19   3        348.24        338.67        22.79 o                         
  -7 -19   3        202.07        193.67        13.06 o                         
  -6 -19   3       1246.37       1258.16        37.76 o                         
  -5 -19   3         83.76         71.39        13.09 o                         
  -4 -19   3         93.93         89.81        10.17 o                         
  -3 -19   3        928.07        959.69        20.48 o                         
  -2 -19   3       1492.74       1481.98        20.88 o                         
  -1 -19   3       4250.16       4401.05        37.04 o                         
   0 -19   3        270.86        260.48         8.36 o                         
   1 -19   3        381.78        384.75        10.97 o                         
   2 -19   3        680.37        797.45        18.30 o                         
   3 -19   3          5.00         21.70        10.94 o                         
   4 -19   3       2266.93       2304.09        36.96 o                         
   5 -19   3         19.64         -7.77        15.60 o                         
   6 -19   3        765.27        774.11        32.60 o                         
   7 -19   3        451.74        519.15       101.20 o                         
   8 -19   3        100.94         75.87        18.62 o                         
 -10 -18   3        158.38        167.55        22.90 o                         
  -9 -18   3        476.79        469.33        25.68 o                         
  -8 -18   3         70.12         66.94        11.09 o                         
  -7 -18   3        304.76        278.52        14.68 o                         
  -6 -18   3        467.02        471.55        25.58 o                         
  -5 -18   3         22.07         22.01        11.14 o                         
  -4 -18   3        325.19        352.58        20.27 o                         
  -3 -18   3        144.51        154.80        12.30 o                         
  -2 -18   3        980.65        996.02        23.41 o                         
  -1 -18   3        508.95        533.72        16.82 o                         
   0 -18   3         36.67         33.19         4.81 o                         
   1 -18   3        310.79        326.50        14.37 o                         
   2 -18   3        531.54        561.86        28.09 o                         
   3 -18   3         80.82         58.66        19.57 o                         
   4 -18   3        314.12        296.45        18.65 o                         
   5 -18   3       1603.49       1574.50        68.25 o                         
   6 -18   3        132.84        104.50        17.93 o                         
   7 -18   3        463.63        507.24        32.70 o                         
   8 -18   3         39.81         51.43        15.65 o                         
 -10 -17   3         10.33         14.62        10.34 o                         
  -9 -17   3        180.37        169.91        17.51 o                         
  -8 -17   3       1521.44       1569.10        33.21 o                         
  -7 -17   3        108.13        111.96        10.51 o                         
  -6 -17   3       1866.25       1906.57        47.58 o                         
  -5 -17   3        523.31        557.01        24.04 o                         
  -4 -17   3       1352.13       1289.99        32.93 o                         
  -3 -17   3       1929.35       1897.78        34.05 o                         
  -2 -17   3        141.74        146.63        12.32 o                         
  -1 -17   3       4857.19       4751.61        60.87 o                         
   0 -17   3        114.47        112.95         4.21 o                         
   1 -17   3        754.65        814.97        22.20 o                         
   2 -17   3       2820.64       2902.02        37.31 o                         
   3 -17   3         32.76         29.88         7.60 o                         
   4 -17   3       1312.16       1448.41        29.29 o                         
   5 -17   3        394.21        377.47        45.80 o                         
   6 -17   3        692.43        721.65        35.03 o                         
   7 -17   3        395.24        372.86        27.48 o                         
   8 -17   3          4.26          4.40        15.61 o                         
   9 -17   3        233.46        238.61        25.82 o                         
 -10 -16   3          4.16          5.88        14.31 o                         
  -9 -16   3        312.11        282.96        16.05 o                         
  -8 -16   3         33.79         51.22        10.14 o                         
  -7 -16   3        400.91        415.27        16.77 o                         
  -6 -16   3        699.40        713.62        28.64 o                         
  -5 -16   3         48.66         55.08        13.57 o                         
  -4 -16   3        375.80        421.20        31.49 o                         
  -3 -16   3       3290.86       3337.84        59.93 o                         
  -2 -16   3        584.43        583.86        14.69 o                         
  -1 -16   3        619.82        671.93        18.95 o                         
   0 -16   3       1882.57       1995.61        17.57 o                         
   1 -16   3       1567.65       1588.90        19.04 o                         
   2 -16   3       1281.97       1333.66        29.04 o                         
   3 -16   3        113.02        116.98        11.26 o                         
   4 -16   3       1063.66       1076.50        44.57 o                         
   5 -16   3        414.23        427.37        25.59 o                         
   6 -16   3        289.71        286.02        21.74 o                         
   7 -16   3       1225.96       1263.41        47.01 o                         
   8 -16   3        116.40        133.79        20.96 o                         
   9 -16   3        393.66        426.59        23.09 o                         
 -10 -15   3         66.78         57.39        10.27 o                         
  -9 -15   3         77.90         79.93        11.07 o                         
  -8 -15   3       1076.35       1071.71        36.88 o                         
  -7 -15   3        215.05        227.77        13.20 o                         
  -6 -15   3       1368.63       1390.96        27.62 o                         
  -5 -15   3        929.45        904.18        56.41 o                         
  -4 -15   3       1408.27       1444.00        20.96 o                         
  -3 -15   3       3613.53       3640.43        41.40 o                         
  -2 -15   3        839.83        828.08        16.90 o                         
  -1 -15   3       3288.74       3176.51        47.24 o                         
   0 -15   3        416.36        485.15         8.37 o                         
   1 -15   3       1774.84       1779.78        18.15 o                         
   2 -15   3       3485.72       3516.63        46.38 o                         
   3 -15   3       1619.61       1637.24        26.11 o                         
   4 -15   3       3009.68       3062.17        75.51 o                         
   5 -15   3         88.40        110.91        15.80 o                         
   6 -15   3        496.97        512.01        28.67 o                         
   7 -15   3        799.06        822.92        37.32 o                         
   8 -15   3         99.12        110.57        19.22 o                         
   9 -15   3        300.87        291.52        19.70 o                         
 -10 -14   3        199.37        191.27        16.61 o                         
  -9 -14   3        456.25        422.81        20.32 o                         
  -8 -14   3         50.74         35.68        13.55 o                         
  -7 -14   3        545.82        549.02        18.43 o                         
  -6 -14   3        201.01        228.77        12.13 o                         
  -5 -14   3        101.72        116.46        17.56 o                         
  -4 -14   3        753.69        750.60        37.03 o                         
  -3 -14   3       3195.50       3247.99        37.61 o                         
  -2 -14   3         67.43         70.65         7.43 o                         
  -1 -14   3        112.48        144.71         9.73 o                         
   0 -14   3        116.02        151.57         5.11 o                         
   1 -14   3       1139.55       1176.71        13.93 o                         
   2 -14   3        636.27        633.59        12.04 o                         
   3 -14   3        364.10        386.86        16.04 o                         
   4 -14   3         17.22         23.45        19.94 o                         
   5 -14   3         24.40         26.68        10.48 o                         
   6 -14   3        737.05        728.40        32.62 o                         
   7 -14   3        421.79        432.93        27.33 o                         
   8 -14   3        114.94        137.26        18.99 o                         
   9 -14   3          7.24         23.21        11.23 o                         
 -11 -13   3         34.59         50.41        12.29 o                         
 -10 -13   3         74.64         76.06        12.09 o                         
  -9 -13   3         80.49         97.01        11.94 o                         
  -8 -13   3        991.23       1036.17        29.10 o                         
  -7 -13   3        320.38        326.06        19.81 o                         
  -6 -13   3       1126.86       1184.63        27.87 o                         
  -5 -13   3       1227.10       1317.92        77.32 o                         
  -4 -13   3        177.16        175.88         6.52 o                         
  -3 -13   3       3349.22       3384.34        36.32 o                         
  -2 -13   3       2680.42       2847.33        32.54 o                         
  -1 -13   3       4292.47       4166.85        36.49 o                         
   0 -13   3       1142.11       1142.30        17.31 o                         
   1 -13   3       1722.88       1769.92        17.68 o                         
   2 -13   3       2069.09       2065.69        23.23 o                         
   3 -13   3        687.97        664.19        22.94 o                         
   4 -13   3       1615.13       1659.06        45.21 o                         
   5 -13   3        263.01        261.37        10.50 o                         
   6 -13   3        923.44        955.31        36.93 o                         
   7 -13   3        913.83        917.12        37.58 o                         
   8 -13   3        193.90        228.39        21.96 o                         
   9 -13   3        120.95        119.32        14.05 o                         
 -11 -12   3         90.56         93.46        21.24 o                         
 -10 -12   3         96.73         80.38        17.66 o                         
  -9 -12   3        288.76        302.18        17.19 o                         
  -8 -12   3         31.59         38.63         9.45 o                         
  -7 -12   3        124.51        112.95        16.00 o                         
  -6 -12   3        238.69        240.12        16.88 o                         
  -5 -12   3       1227.23       1228.35        31.96 o                         
  -4 -12   3       1252.23       1176.93        56.48 o                         
  -3 -12   3       1669.60       1788.69        20.95 o                         
  -2 -12   3        929.83        998.48        16.90 o                         
  -1 -12   3       1058.60       1267.11        16.64 o                         
   0 -12   3        140.60        155.41         6.47 o                         
   1 -12   3       1265.34       1193.59        21.53 o                         
   2 -12   3       1745.58       1801.01        20.97 o                         
   3 -12   3        441.49        410.81         8.67 o                         
   4 -12   3       1195.03       1211.45        22.16 o                         
   5 -12   3        146.96        148.61         8.03 o                         
   6 -12   3       1613.39       1691.29        48.29 o                         
   7 -12   3        426.85        459.94        27.13 o                         
   8 -12   3         32.26         36.89        14.09 o                         
   9 -12   3          6.84         14.45        11.17 o                         
  10 -12   3          9.51         21.38        11.89 o                         
 -11 -11   3        392.98        357.31        25.28 o                         
 -10 -11   3         82.19        106.52        13.11 o                         
  -9 -11   3        126.69        141.33        13.10 o                         
  -8 -11   3       1029.46       1027.65        28.50 o                         
  -7 -11   3        495.33        524.01        23.15 o                         
  -6 -11   3       1134.18       1207.42        27.90 o                         
  -5 -11   3         54.80         62.44         7.50 o                         
  -4 -11   3       1200.15       1278.42        58.81 o                         
  -3 -11   3       1881.95       1978.43        26.21 o                         
  -2 -11   3       1271.22       1285.77        15.66 o                         
  -1 -11   3       7159.40       7298.90        54.50 o                         
   0 -11   3        440.72        393.49         9.09 o                         
   1 -11   3       3458.14       3602.11        31.69 o                         
   2 -11   3       1104.35       1119.45        16.28 o                         
   3 -11   3        951.78        988.08        13.30 o                         
   4 -11   3        163.57        163.18        10.24 o                         
   5 -11   3        678.77        735.70        16.54 o                         
   6 -11   3        371.29        369.97        22.21 o                         
   7 -11   3        684.47        685.50        31.93 o                         
   8 -11   3        675.84        724.28        27.89 o                         
   9 -11   3        388.76        376.66        20.61 o                         
  10 -11   3        127.47        128.04        14.67 o                         
 -11 -10   3        269.41        254.37        17.92 o                         
 -10 -10   3        325.53        300.94        18.31 o                         
  -9 -10   3        442.42        440.50        21.57 o                         
  -8 -10   3        112.28        108.62        13.13 o                         
  -7 -10   3        124.00        113.20        10.46 o                         
  -6 -10   3        325.44        330.67        14.48 o                         
  -5 -10   3       1355.80       1320.21        23.24 o                         
  -4 -10   3        979.62        967.00        18.11 o                         
  -3 -10   3       1962.36       1939.25        22.06 o                         
  -2 -10   3       1788.39       1894.75        18.73 o                         
  -1 -10   3        510.91        651.92        12.11 o                         
   0 -10   3       2391.97       2376.12        23.45 o                         
   1 -10   3       2413.12       2670.29        29.29 o                         
   2 -10   3       2128.82       2128.75        24.28 o                         
   3 -10   3        825.73        853.61        11.87 o                         
   4 -10   3         19.78         24.44         7.85 o                         
   5 -10   3       1488.67       1529.79        25.09 o                         
   6 -10   3        589.21        624.67        27.58 o                         
   7 -10   3        304.83        298.21        21.64 o                         
   8 -10   3        156.73        147.41        13.53 o                         
   9 -10   3        127.95        120.83        13.69 o                         
  10 -10   3        343.37        356.81        32.24 o                         
 -11  -9   3        358.47        358.18        51.82 o                         
 -10  -9   3        428.27        420.56        20.39 o                         
  -9  -9   3        149.67        173.75        14.03 o                         
  -8  -9   3        378.63        385.30        17.70 o                         
  -7  -9   3       1357.82       1386.29        45.78 o                         
  -6  -9   3       1053.72       1007.25        49.64 o                         
  -5  -9   3        592.88        598.15        17.54 o                         
  -4  -9   3       1791.72       1829.27        25.60 o                         
  -3  -9   3       2538.05       2587.25        26.81 o                         
  -2  -9   3       3458.44       3483.74        28.94 o                         
  -1  -9   3       7048.79       7053.71        51.51 o                         
   0  -9   3       5164.50       5303.27        48.89 o                         
   1  -9   3       2459.00       2581.60        31.73 o                         
   2  -9   3       2795.75       2745.22        28.68 o                         
   3  -9   3       3180.47       3144.67        35.58 o                         
   4  -9   3       2252.31       2368.78        31.10 o                         
   5  -9   3       1034.29       1025.95        38.12 o                         
   6  -9   3        252.12        247.79        18.37 o                         
   7  -9   3         27.36         42.97        12.55 o                         
   8  -9   3        570.89        623.69        23.23 o                         
   9  -9   3        934.16        954.47        29.96 o                         
  10  -9   3        584.88        640.41        40.30 o                         
 -11  -8   3        279.28        253.31        17.65 o                         
 -10  -8   3        595.23        575.16        23.57 o                         
  -9  -8   3        292.69        304.57        17.10 o                         
  -8  -8   3        328.66        322.84        16.60 o                         
  -7  -8   3        255.20        253.18        15.10 o                         
  -6  -8   3        373.07        400.41        25.39 o                         
  -5  -8   3        762.27        742.07        19.41 o                         
  -4  -8   3       1279.27       1321.86        20.74 o                         
  -3  -8   3       1580.95       1512.01        20.55 o                         
  -2  -8   3       2927.60       3042.85        21.64 o                         
  -1  -8   3       1599.87       1626.05        14.68 o                         
   0  -8   3       5468.27       5818.49        42.81 o                         
   1  -8   3       6102.06       6058.22        85.87 o                         
   2  -8   3       1481.39       1455.20        22.43 o                         
   3  -8   3       2017.57       2041.54        19.38 o                         
   4  -8   3        442.09        443.49        16.53 o                         
   5  -8   3       1506.67       1455.08        23.27 o                         
   6  -8   3       1615.50       1650.41        44.64 o                         
   7  -8   3         28.15         38.13        10.96 o                         
   8  -8   3        386.66        405.58        21.89 o                         
   9  -8   3        227.31        234.37        22.57 o                         
  10  -8   3        253.11        265.31        28.19 o                         
 -11  -7   3         28.88         16.38        12.06 o                         
 -10  -7   3         81.52         84.63        12.22 o                         
  -9  -7   3        188.26        181.29        14.07 o                         
  -8  -7   3        235.25        254.03        14.82 o                         
  -7  -7   3       2220.88       2253.34        72.38 o                         
  -6  -7   3        205.25        220.46        23.85 o                         
  -5  -7   3       3519.94       3593.17        51.31 o                         
  -4  -7   3        781.93        756.00        17.57 o                         
  -3  -7   3       1193.56       1230.47        21.61 o                         
  -2  -7   3       3106.48       3161.16        21.29 o                         
  -1  -7   3       4192.22       4433.06        30.28 o                         
   0  -7   3       8223.83       8556.55        73.70 o                         
   1  -7   3       1262.87       1204.35        29.64 o                         
   2  -7   3       4819.63       4831.05        49.16 o                         
   3  -7   3       4095.27       3882.21        30.75 o                         
   4  -7   3        837.06        849.73        13.19 o                         
   5  -7   3        641.90        649.02        14.30 o                         
   6  -7   3        711.33        742.04        17.99 o                         
   7  -7   3        520.39        563.32        20.09 o                         
   8  -7   3        811.25        858.98        44.07 o                         
   9  -7   3        251.45        259.58        23.27 o                         
  10  -7   3        132.16        128.11        23.55 o                         
 -11  -6   3         55.92         41.47        13.53 o                         
 -10  -6   3         48.13         53.57        10.72 o                         
  -9  -6   3          8.48         16.20         8.91 o                         
  -8  -6   3       1299.75       1324.75        31.44 o                         
  -7  -6   3         30.07         40.59        17.81 o                         
  -6  -6   3        336.46        338.87        14.71 o                         
  -5  -6   3       2686.38       2787.49        95.40 o                         
  -4  -6   3       1756.68       1826.23        23.74 o                         
  -3  -6   3        706.15        714.07        11.04 o                         
  -2  -6   3       5856.07       6203.22        36.17 o                         
  -1  -6   3       1584.85       1579.14        13.89 o                         
   0  -6   3       4712.15       5094.62        50.15 o                         
   1  -6   3       3543.01       3378.31        37.99 o                         
   2  -6   3       1942.35       1936.53        22.74 o                         
   3  -6   3        569.56        535.40         7.78 o                         
   4  -6   3       1581.31       1637.38        21.81 o                         
   5  -6   3        815.11        850.93        14.53 o                         
   6  -6   3        838.96        881.90        16.14 o                         
   7  -6   3         23.19          7.45         6.26 o                         
   8  -6   3        505.44        511.70        20.13 o                         
   9  -6   3         98.45         97.21        18.70 o                         
  10  -6   3         60.40         52.72        19.46 o                         
 -11  -5   3        421.26        415.89        28.52 o                         
 -10  -5   3        163.56        167.92        18.89 o                         
  -9  -5   3        189.52        178.30        13.56 o                         
  -8  -5   3         94.06         93.56        10.91 o                         
  -7  -5   3       1642.04       1663.55        33.75 o                         
  -6  -5   3        658.34        660.63        19.82 o                         
  -5  -5   3       1035.34       1024.93        44.76 o                         
  -4  -5   3       1866.52       1869.73        24.01 o                         
  -3  -5   3        595.03        665.16        11.54 o                         
  -2  -5   3      10280.05      10494.38        56.98 o                         
  -1  -5   3        633.51        632.74         7.57 o                         
   0  -5   3       1547.66       1493.28        16.06 o                         
   1  -5   3       1362.90       1323.44        34.88 o                         
   2  -5   3        403.34        421.34         8.83 o                         
   3  -5   3       6066.33       5927.42        46.81 o                         
   4  -5   3       1044.83       1071.05        13.42 o                         
   5  -5   3       5047.90       5206.43        48.63 o                         
   6  -5   3         63.54         62.59         5.26 o                         
   7  -5   3        227.86        256.86        11.72 o                         
   8  -5   3        841.40        917.03        25.20 o                         
   9  -5   3        250.56        238.40        24.93 o                         
  10  -5   3        202.99        221.30        25.76 o                         
 -11  -4   3         90.89         92.34        12.13 o                         
 -10  -4   3        313.20        305.71        23.33 o                         
  -9  -4   3        102.08        104.91        11.64 o                         
  -8  -4   3       1553.99       1508.29        43.93 o                         
  -7  -4   3        131.17        127.78        11.50 o                         
  -6  -4   3         38.82         39.33         8.25 o                         
  -5  -4   3       3004.27       3013.85        70.87 o                         
  -4  -4   3       5583.24       6031.12        69.43 o                         
  -3  -4   3       1570.34       1586.59        25.41 o                         
  -2  -4   3       2980.48       3152.96        19.86 o                         
  -1  -4   3        926.34        929.76        11.21 o                         
   0  -4   3        758.22        833.88        13.78 o                         
   1  -4   3       1479.58       1446.78        20.15 o                         
   2  -4   3       3883.67       4103.28        47.52 o                         
   3  -4   3       1552.28       1503.74        24.86 o                         
   4  -4   3        109.02        110.88         4.32 o                         
   5  -4   3        604.90        611.78        14.22 o                         
   6  -4   3       1384.18       1403.65        20.81 o                         
   7  -4   3        427.77        417.22        20.70 o                         
   8  -4   3        321.92        331.64        13.90 o                         
   9  -4   3        275.91        284.62        19.13 o                         
  10  -4   3         84.39         88.39        20.77 o                         
 -11  -3   3        541.24        539.60        46.65 o                         
 -10  -3   3        682.17        670.88        33.88 o                         
  -9  -3   3        592.19        601.53        30.57 o                         
  -8  -3   3        371.93        382.61        17.64 o                         
  -7  -3   3       2200.81       2217.30        49.29 o                         
  -6  -3   3        249.11        235.07        12.71 o                         
  -5  -3   3       1827.95       1863.25        30.87 o                         
  -4  -3   3       8166.70       8699.86        81.47 o                         
  -3  -3   3        545.63        526.15        13.46 o                         
  -2  -3   3       1576.74       1480.55        12.09 o                         
  -1  -3   3        150.99        133.52         4.57 o                         
   0  -3   3        390.45        406.14         6.99 o                         
   1  -3   3       1069.32       1089.49        16.68 o                         
   2  -3   3       1638.02       1875.80        21.24 o                         
   3  -3   3       4506.70       4411.78        53.32 o                         
   4  -3   3        272.14        260.87        16.67 o                         
   5  -3   3       4368.18       4511.55        56.99 o                         
   6  -3   3        875.38        904.86        19.00 o                         
   7  -3   3        189.71        197.35        10.03 o                         
   8  -3   3        986.48       1119.31        24.30 o                         
   9  -3   3         16.09         18.85        12.75 o                         
  10  -3   3        699.86        777.95        35.88 o                         
 -11  -2   3        486.07        446.42        29.78 o                         
 -10  -2   3        774.36        846.59        46.51 o                         
  -9  -2   3        115.75        113.22        15.83 o                         
  -8  -2   3        457.23        442.56        24.39 o                         
  -7  -2   3         10.26         20.45        10.84 o                         
  -6  -2   3        366.97        374.89        15.07 o                         
  -5  -2   3       3327.00       3396.32       100.73 o                         
  -4  -2   3       1327.19       1416.87        24.26 o                         
  -3  -2   3       1092.12       1099.35        27.35 o                         
  -2  -2   3       2408.62       2545.56        18.06 o                         
  -1  -2   3        958.12       1076.87        23.61 o                         
   0  -2   3       9893.28       9773.79        64.41 o                         
   1  -2   3       4543.51       4647.05        40.62 o                         
   2  -2   3       1289.65       1294.97        17.71 o                         
   3  -2   3       2006.59       1895.09        32.70 o                         
   4  -2   3       1159.74       1223.94        18.52 o                         
   5  -2   3        248.13        265.68         9.87 o                         
   6  -2   3       1422.07       1496.29        24.46 o                         
   7  -2   3        299.69        304.76        12.07 o                         
   8  -2   3        830.80        859.16        24.36 o                         
   9  -2   3         99.77        102.20        17.18 o                         
  10  -2   3          5.15          9.04        17.04 o                         
 -11  -1   3        130.40        120.41        17.43 o                         
 -10  -1   3        787.89        774.22        45.92 o                         
  -9  -1   3        925.02        912.41        24.54 o                         
  -8  -1   3         44.77         35.30        11.50 o                         
  -7  -1   3       4007.92       4024.38        80.30 o                         
  -6  -1   3        125.50        147.55         9.76 o                         
  -5  -1   3       4003.36       4161.68       112.93 o                         
  -4  -1   3       3779.24       3991.65        48.08 o                         
  -3  -1   3        294.49        291.77         6.79 o                         
  -2  -1   3       7429.13       7439.21        50.36 o                         
  -1  -1   3        310.37        289.53         6.16 o                         
   0  -1   3       7858.48       7731.74        90.24 o                         
   1  -1   3        698.32        699.57        11.06 o                         
   2  -1   3       6666.06       7418.49        68.31 o                         
   3  -1   3       1582.54       1410.91        23.82 o                         
   4  -1   3        172.81        177.10         9.68 o                         
   5  -1   3       6486.80       6688.94        54.31 o                         
   6  -1   3        236.87        249.16        12.37 o                         
   7  -1   3        359.11        343.88        12.40 o                         
   8  -1   3        602.65        618.78        24.26 o                         
   9  -1   3        119.84        114.55        14.30 o                         
  10  -1   3        307.04        342.39        31.15 o                         
 -11   0   3          0.35        -13.07        13.07 o                         
 -10   0   3       1022.46       1042.50        39.80 o                         
  -9   0   3        340.62        320.70        15.32 o                         
  -8   0   3       1523.00       1436.42        29.75 o                         
  -7   0   3         59.62         63.22         7.06 o                         
  -6   0   3        115.75        106.81         6.85 o                         
  -5   0   3        617.01        584.50        12.23 o                         
  -4   0   3        174.31        177.28         8.38 o                         
  -3   0   3        202.23        306.05         8.15 o                         
  -2   0   3          0.40         10.88         6.03 o                         
  -1   0   3        526.28        578.78        11.66 o                         
   0   0   3       1608.90       1751.43        21.98 o                         
   1   0   3       9773.91       9538.29        75.28 o                         
   2   0   3       2025.19       2202.12        21.82 o                         
   3   0   3          3.56         17.63        14.16 o                         
   4   0   3       1788.24       1705.12        19.61 o                         
   5   0   3         14.19         24.11         5.47 o                         
   6   0   3       2961.20       3220.04        45.73 o                         
   7   0   3        121.97        137.78         8.74 o                         
   8   0   3        496.99        517.39        22.31 o                         
   9   0   3        351.23        345.99        23.21 o                         
  10   0   3          3.28          8.76        10.56 o                         
 -11   1   3        122.31        132.36        18.45 o                         
 -10   1   3        710.91        674.76        34.22 o                         
  -9   1   3        918.52        902.79        20.21 o                         
  -8   1   3         35.35         36.37         6.20 o                         
  -7   1   3       3825.54       3867.18        42.86 o                         
  -6   1   3        138.49        146.35         8.66 o                         
  -5   1   3       3885.52       3929.70        39.36 o                         
  -4   1   3       3360.55       3523.12        38.96 o                         
  -3   1   3        344.63        351.69         6.81 o                         
  -2   1   3       7675.51       7716.13       136.41 o                         
  -1   1   3        287.52        271.68         8.38 o                         
   0   1   3       7124.61       7108.78        99.28 o                         
   1   1   3        956.43        954.52        17.42 o                         
   2   1   3       6305.58       6858.12       160.99 o                         
   3   1   3       1481.09       1281.29        14.40 o                         
   4   1   3        177.53        178.41         9.16 o                         
   5   1   3       6408.73       6654.01        59.77 o                         
   6   1   3        239.66        259.47        10.09 o                         
   7   1   3        367.39        363.14        12.44 o                         
   8   1   3        696.08        708.03        27.25 o                         
   9   1   3        129.31        145.36        15.46 o                         
  10   1   3        261.25        301.14        26.27 o                         
 -11   2   3        480.08        474.15        30.05 o                         
 -10   2   3        712.72        720.08        24.81 o                         
  -9   2   3        120.39        116.44         8.38 o                         
  -8   2   3        459.25        438.34        13.15 o                         
  -7   2   3         15.17         20.32         5.32 o                         
  -6   2   3        391.95        401.01        11.12 o                         
  -5   2   3       3569.44       3694.97        45.95 o                         
  -4   2   3       1420.07       1485.64        14.35 o                         
  -3   2   3       1301.69       1305.46        24.91 o                         
  -2   2   3       2481.54       2614.66        21.86 o                         
  -1   2   3        872.70        957.33        10.82 o                         
   0   2   3       9501.00       9115.61        85.30 o                         
   1   2   3       4020.19       3972.68        36.64 o                         
   2   2   3       1504.84       1483.59        20.23 o                         
   3   2   3       1965.23       1825.26        17.96 o                         
   4   2   3       1048.19       1065.78        14.45 o                         
   5   2   3        271.72        294.43         8.57 o                         
   6   2   3       1371.27       1443.55        22.80 o                         
   7   2   3        282.98        288.78        16.55 o                         
   8   2   3        739.04        751.61        27.46 o                         
   9   2   3        106.44        117.62        15.09 o                         
  10   2   3          5.63         13.67        11.74 o                         
 -11   3   3        533.07        466.71        29.91 o                         
 -10   3   3        589.74        557.30        21.67 o                         
  -9   3   3        601.04        620.13        17.86 o                         
  -8   3   3        369.41        384.58        12.18 o                         
  -7   3   3       2009.79       2082.43        28.16 o                         
  -6   3   3        237.92        248.56         8.73 o                         
  -5   3   3       1666.75       1653.12        21.42 o                         
  -4   3   3       7572.98       8024.59        65.89 o                         
  -3   3   3        461.15        440.40         8.06 o                         
  -2   3   3       1430.23       1340.84        12.69 o                         
  -1   3   3        101.43         87.73         3.56 o                         
   0   3   3        735.09        727.37        21.02 o                         
   1   3   3       1170.12       1165.69        14.70 o                         
   2   3   3       1568.35       1749.91        17.87 o                         
   3   3   3       4548.30       4361.33        41.27 o                         
   4   3   3        249.40        229.51         6.54 o                         
   5   3   3       4315.97       4331.29        38.55 o                         
   6   3   3        938.26        986.76        18.93 o                         
   7   3   3        177.47        181.17        13.98 o                         
   8   3   3       1002.56       1093.03        31.84 o                         
   9   3   3         13.40          2.79        22.14 o                         
  10   3   3        656.33        700.42        29.73 o                         
 -11   4   3        113.40        107.54        12.69 o                         
 -10   4   3        334.55        324.09        19.31 o                         
  -9   4   3         69.63         66.88         9.35 o                         
  -8   4   3       1379.36       1369.12        29.34 o                         
  -7   4   3        163.15        172.83         8.72 o                         
  -6   4   3         40.21         34.81         4.82 o                         
  -5   4   3       3047.39       3059.51        32.16 o                         
  -4   4   3       5737.23       6160.01        52.55 o                         
  -3   4   3       1529.95       1516.15        17.21 o                         
  -2   4   3       3075.56       3213.09        28.56 o                         
  -1   4   3       1013.52       1014.03        20.18 o                         
   0   4   3        974.64        991.33        23.86 o                         
   1   4   3       1230.54       1133.77        17.25 o                         
   2   4   3       3768.24       3932.08        36.92 o                         
   3   4   3       1453.05       1421.65        19.73 o                         
   4   4   3        142.17        146.79         6.31 o                         
   5   4   3        606.09        587.72        11.13 o                         
   6   4   3       1525.83       1514.96        42.26 o                         
   7   4   3        428.77        391.56        18.74 o                         
   8   4   3        417.05        399.06        19.94 o                         
   9   4   3        305.67        305.16        27.48 o                         
  10   4   3        106.42        110.01        22.05 o                         
 -11   5   3        478.85        455.82        41.23 o                         
 -10   5   3        186.86        170.73        13.50 o                         
  -9   5   3        283.38        262.29        14.80 o                         
  -8   5   3        114.97        115.52         7.54 o                         
  -7   5   3       1890.28       1960.82        39.24 o                         
  -6   5   3        730.62        707.51        13.95 o                         
  -5   5   3       1156.69       1099.44        16.37 o                         
  -4   5   3       1950.72       1957.43        21.93 o                         
  -3   5   3        677.78        778.04        17.73 o                         
  -2   5   3      10700.78      10805.12        81.68 o                         
  -1   5   3        671.39        660.24        14.19 o                         
   0   5   3       1729.45       1587.32        18.96 o                         
   1   5   3       1506.28       1486.10        20.81 o                         
   2   5   3        548.87        553.40         9.15 o                         
   3   5   3       5735.91       5511.98        50.68 o                         
   4   5   3        998.08        996.74        13.21 o                         
   5   5   3       4979.37       4879.77        57.65 o                         
   6   5   3         89.77         80.62        10.23 o                         
   7   5   3        212.00        227.29        21.05 o                         
   8   5   3        749.02        802.52        31.59 o                         
   9   5   3        274.91        286.89        27.72 o                         
  10   5   3        155.21        166.75        23.24 o                         
 -11   6   3         35.96         33.90        13.60 o                         
 -10   6   3         45.52         53.49        12.06 o                         
  -9   6   3         27.72         32.68         8.21 o                         
  -8   6   3       1225.99       1232.07        29.19 o                         
  -7   6   3         34.60         41.53         6.07 o                         
  -6   6   3        336.65        337.62         9.47 o                         
  -5   6   3       2773.28       2805.81        29.96 o                         
  -4   6   3       2027.32       2118.26        31.50 o                         
  -3   6   3        570.21        551.52         9.47 o                         
  -2   6   3       5981.92       6156.18        49.80 o                         
  -1   6   3       1652.36       1602.53        31.28 o                         
   0   6   3       4730.57       4882.93        64.20 o                         
   1   6   3       3838.36       3624.42        62.13 o                         
   2   6   3       1923.35       2032.40        20.13 o                         
   3   6   3        602.94        566.57        12.00 o                         
   4   6   3       1649.01       1660.66        24.07 o                         
   5   6   3        726.29        724.17        12.66 o                         
   6   6   3        741.70        737.05        23.14 o                         
   7   6   3         45.37         44.99        10.33 o                         
   8   6   3        611.25        567.13        34.29 o                         
   9   6   3        101.73        137.73        20.64 o                         
  10   6   3         62.36         46.36        16.83 o                         
 -11   7   3         26.54         30.50        12.38 o                         
 -10   7   3         62.02         59.77        13.06 o                         
  -9   7   3        190.44        194.29        13.30 o                         
  -8   7   3        216.49        217.26        12.97 o                         
  -7   7   3       2268.21       2260.35        53.15 o                         
  -6   7   3        113.36        124.88         6.28 o                         
  -5   7   3       3431.74       3372.75        41.89 o                         
  -4   7   3        841.70        779.58        12.35 o                         
  -3   7   3       1415.30       1455.10        17.44 o                         
  -2   7   3       3179.93       3151.84        34.03 o                         
  -1   7   3       4347.48       4343.28        65.92 o                         
   1   7   3       1319.65       1246.62        30.48 o                         
   2   7   3       5206.24       5204.16        65.55 o                         
   3   7   3       3971.33       3666.56        46.68 o                         
   4   7   3        773.87        734.03        10.31 o                         
   5   7   3        827.47        831.64        18.01 o                         
   6   7   3        755.88        694.92        32.73 o                         
   7   7   3        528.69        527.93        31.28 o                         
   8   7   3        826.60        878.68        42.15 o                         
   9   7   3        250.58        260.83        26.51 o                         
  10   7   3        169.92        186.33        24.73 o                         
 -11   8   3        244.64        237.83        22.58 o                         
 -10   8   3        577.27        532.18        30.17 o                         
  -9   8   3        292.05        304.27        21.92 o                         
  -8   8   3        427.59        434.73        17.49 o                         
  -7   8   3        265.40        265.78        13.21 o                         
  -6   8   3        353.31        352.10        13.09 o                         
  -5   8   3        897.95        835.43        13.59 o                         
  -4   8   3       1478.90       1455.09        18.79 o                         
  -3   8   3       1597.25       1502.14        20.55 o                         
  -2   8   3       2898.05       2882.47        32.14 o                         
   1   8   3       5835.13       5587.73        87.20 o                         
   2   8   3       1610.26       1522.99        20.16 o                         
   3   8   3       1887.57       1798.33        54.76 o                         
   4   8   3        393.85        375.86        13.84 o                         
   5   8   3       1587.16       1456.95        45.26 o                         
   6   8   3       1283.01       1281.99        44.87 o                         
   7   8   3         52.08         77.18        15.35 o                         
   8   8   3        382.75        382.68        28.80 o                         
   9   8   3        190.93        174.60        22.29 o                         
  10   8   3        219.97        235.33        27.34 o                         
 -11   9   3        310.93        260.15        23.45 o                         
 -10   9   3        443.88        437.76        27.16 o                         
  -9   9   3        132.65        139.12        15.96 o                         
  -8   9   3        478.37        428.43        23.29 o                         
  -7   9   3       1152.46       1059.89        34.56 o                         
  -6   9   3       1063.06       1005.26        27.31 o                         
  -5   9   3        496.37        481.68        11.42 o                         
  -4   9   3       1825.11       1828.23        35.08 o                         
  -3   9   3       2426.79       2349.62        28.20 o                         
  -2   9   3       3334.86       3204.50        67.30 o                         
   1   9   3       2654.11       2671.45        50.76 o                         
   2   9   3       2623.61       2445.74        32.50 o                         
   3   9   3       2904.62       2706.27        37.70 o                         
   4   9   3       2136.42       2116.27        35.29 o                         
   5   9   3        745.59        691.05        31.28 o                         
   6   9   3        332.90        341.92        24.07 o                         
   7   9   3         11.46          7.87        10.88 o                         
   8   9   3        574.45        507.82        32.95 o                         
   9   9   3        841.08        859.75        44.80 o                         
  10   9   3        697.43        711.49        43.12 o                         
 -11  10   3        235.60        207.67        21.74 o                         
 -10  10   3        341.10        294.88        22.98 o                         
  -9  10   3        417.67        403.64        25.21 o                         
  -8  10   3         92.43         93.02        12.56 o                         
  -7  10   3         92.06         82.92        11.17 o                         
  -6  10   3        317.03        320.74        17.28 o                         
  -5  10   3       1386.33       1369.20        44.52 o                         
  -4  10   3        975.98        906.16        15.05 o                         
  -3  10   3       1911.85       1818.99        23.53 o                         
   1  10   3       2718.20       2842.09        53.40 o                         
   2  10   3       1931.72       1849.79        34.00 o                         
   3  10   3        927.04        917.48        33.38 o                         
   4  10   3         20.94         19.78         6.51 o                         
   5  10   3       1667.01       1664.56        49.51 o                         
   6  10   3        444.12        497.69        28.48 o                         
   7  10   3        340.30        351.84        25.86 o                         
   8  10   3        133.86        153.12        20.98 o                         
   9  10   3        102.61         97.27        19.75 o                         
  10  10   3        309.38        314.41        30.00 o                         
 -11  11   3        321.74        300.25        25.16 o                         
 -10  11   3         87.17        107.27        16.92 o                         
  -9  11   3        102.08         92.67        13.75 o                         
  -8  11   3       1047.30        966.30        35.81 o                         
  -7  11   3        511.66        527.47        24.27 o                         
  -6  11   3       1078.07       1079.08        33.11 o                         
  -5  11   3         93.93         85.09         5.27 o                         
  -4  11   3       1020.67        978.98        15.57 o                         
  -3  11   3       1921.82       1940.65        38.41 o                         
   1  11   3       3381.80       3348.86        60.15 o                         
   2  11   3       1089.26       1025.81        18.66 o                         
   3  11   3        852.33        854.28        21.15 o                         
   4  11   3        307.29        280.58        12.65 o                         
   5  11   3        582.46        584.96        29.61 o                         
   6  11   3        394.32        354.73        24.98 o                         
   7  11   3        659.71        680.19        35.69 o                         
   8  11   3        689.00        667.27        37.43 o                         
   9  11   3        360.58        328.25        29.26 o                         
  10  11   3        156.40        188.34        25.94 o                         
 -11  12   3         93.58         88.66        16.35 o                         
 -10  12   3         53.99         41.38        13.35 o                         
  -9  12   3        297.07        301.04        21.88 o                         
  -8  12   3         58.38         68.60        12.07 o                         
  -7  12   3        109.44         95.89        11.92 o                         
  -6  12   3        169.38        160.15        13.37 o                         
  -5  12   3       1127.87       1071.55        30.92 o                         
  -4  12   3       1311.24       1174.02        30.35 o                         
  -3  12   3       1618.03       1672.06        36.02 o                         
   2  12   3       1681.31       1605.69        24.91 o                         
   3  12   3        386.35        355.07        15.91 o                         
   4  12   3       1256.42       1180.08        39.46 o                         
   5  12   3        239.53        230.11        20.19 o                         
   6  12   3       1723.37       1631.55        53.51 o                         
   7  12   3        420.64        431.87        29.80 o                         
   8  12   3         30.92         51.02        15.66 o                         
   9  12   3         16.43         18.59        15.23 o                         
  10  12   3          7.29         11.37        17.77 o                         
 -11  13   3         57.78         50.79        13.57 o                         
 -10  13   3         69.78         61.59        13.81 o                         
  -9  13   3         96.87        102.27        14.91 o                         
  -8  13   3       1044.46       1018.01        37.38 o                         
  -7  13   3        329.03        292.85        19.21 o                         
  -6  13   3       1110.08       1083.56        33.54 o                         
  -5  13   3       1237.50       1206.76        33.46 o                         
  -4  13   3        130.30        135.11        11.16 o                         
  -3  13   3       3221.26       3120.77        56.80 o                         
   1  13   3       1730.20       1660.32        32.86 o                         
   2  13   3       1891.92       1692.49        25.83 o                         
   3  13   3        763.10        684.68        39.01 o                         
   4  13   3       1570.72       1472.50        29.22 o                         
   5  13   3        377.12        359.92        23.86 o                         
   6  13   3        894.58        858.49        38.32 o                         
   7  13   3        897.86        831.79        40.43 o                         
   8  13   3        182.43        201.65        23.65 o                         
   9  13   3        106.44        103.89        20.50 o                         
 -10  14   3        211.36        179.95        19.38 o                         
  -9  14   3        537.82        488.55        27.99 o                         
  -8  14   3         31.28         25.47         9.16 o                         
  -7  14   3        588.03        558.44        26.26 o                         
  -6  14   3        160.67        160.50        14.11 o                         
  -5  14   3         91.67         88.17        10.50 o                         
  -4  14   3        761.07        720.31        24.49 o                         
  -3  14   3       3065.23       3028.04        57.20 o                         
   1  14   3       1176.24       1138.31        25.72 o                         
   2  14   3        855.96        754.59        17.82 o                         
   3  14   3        374.65        332.90        12.89 o                         
   4  14   3         25.03         20.51         6.65 o                         
   5  14   3         72.36         98.19        16.43 o                         
   6  14   3        757.64        733.42        35.98 o                         
   7  14   3        423.81        385.97        28.81 o                         
   8  14   3        114.95        113.30        18.90 o                         
   9  14   3          0.68         18.01        16.38 o                         
 -10  15   3         54.51         45.34        13.12 o                         
  -9  15   3         71.66         65.47        13.76 o                         
  -8  15   3       1038.16        973.97        37.31 o                         
  -7  15   3        197.45        188.07        16.54 o                         
  -6  15   3       1404.90       1356.70        39.47 o                         
  -5  15   3       1004.09        932.22        30.23 o                         
  -4  15   3       1403.91       1354.93        35.66 o                         
  -3  15   3       3622.27       3471.07        64.83 o                         
   1  15   3       1694.04       1591.13        31.97 o                         
   2  15   3       3581.53       3188.53        40.22 o                         
   3  15   3       1727.95       1649.76        45.44 o                         
   4  15   3       3119.62       2956.51        71.58 o                         
   5  15   3         78.12         98.10        16.06 o                         
   6  15   3        536.38        534.65        31.17 o                         
   7  15   3        812.72        796.96        40.11 o                         
   8  15   3        108.60        131.92        20.71 o                         
   9  15   3        356.04        372.66        32.38 o                         
 -10  16   3          6.25          7.45        10.75 o                         
  -9  16   3        361.29        322.66        24.25 o                         
  -8  16   3         20.61         36.64        11.77 o                         
  -7  16   3        479.66        437.18        23.89 o                         
  -6  16   3        702.45        666.56        27.63 o                         
  -5  16   3         19.24         24.82         8.10 o                         
  -4  16   3        514.12        517.15        21.79 o                         
  -3  16   3       3121.46       2957.92        59.56 o                         
   1  16   3       1458.10       1314.77        28.10 o                         
   2  16   3       1406.96       1270.52        21.77 o                         
   3  16   3         99.18        103.39         8.28 o                         
   4  16   3       1067.90       1024.58        40.39 o                         
   5  16   3        383.98        346.91        24.90 o                         
   6  16   3        260.15        258.65        24.31 o                         
   7  16   3       1230.08       1153.37        48.93 o                         
   8  16   3        100.41         90.04        19.25 o                         
   9  16   3        372.23        405.50        33.38 o                         
 -10  17   3         19.06          6.19        10.46 o                         
  -9  17   3        176.90        162.54        18.46 o                         
  -8  17   3       1463.98       1354.91        45.40 o                         
  -7  17   3         90.46         97.76        13.31 o                         
  -6  17   3       1923.94       1839.62        48.84 o                         
  -5  17   3        567.45        548.94        24.12 o                         
  -4  17   3       1367.49       1189.29        34.88 o                         
  -3  17   3       2084.59       2030.77        48.04 o                         
   1  17   3        681.93        665.12        18.51 o                         
   2  17   3       2596.02       2350.49        32.35 o                         
   3  17   3         38.24         28.17         7.39 o                         
   4  17   3       1553.16       1595.83        51.56 o                         
   5  17   3        375.26        322.15        24.84 o                         
   6  17   3        679.85        657.93        35.68 o                         
   7  17   3        383.93        389.34        29.58 o                         
   8  17   3          1.78         12.45        13.60 o                         
   9  17   3        281.98        310.81        30.65 o                         
 -10  18   3        156.78        115.66        17.76 o                         
  -9  18   3        461.31        396.06        26.35 o                         
  -8  18   3         75.97         66.07        14.40 o                         
  -7  18   3        306.72        288.42        19.98 o                         
  -6  18   3        504.14        454.24        24.18 o                         
  -5  18   3         22.63         20.87         8.24 o                         
  -4  18   3        180.30        194.45        15.21 o                         
  -3  18   3        117.40        113.97        12.42 o                         
   1  18   3        248.48        234.43        10.73 o                         
   2  18   3        544.16        489.92        12.84 o                         
   3  18   3         89.30         65.61         8.21 o                         
   4  18   3        328.67        300.28        24.42 o                         
   5  18   3       1523.32       1471.45        51.95 o                         
   6  18   3        154.81        122.37        18.01 o                         
   7  18   3        513.21        465.32        32.86 o                         
   8  18   3         32.47         34.17        16.60 o                         
  -9  19   3        115.62        108.29        16.61 o                         
  -8  19   3        356.06        336.67        23.76 o                         
  -7  19   3        203.28        174.02        16.75 o                         
  -6  19   3       1245.41       1128.81        38.32 o                         
  -5  19   3         58.92         68.40        11.44 o                         
  -4  19   3        114.52        116.71        12.77 o                         
   0  19   3        273.16        262.04        10.70 o                         
   1  19   3        239.13        220.68         8.37 o                         
   2  19   3        696.78        671.82        14.97 o                         
   4  19   3       2167.14       1982.65        60.78 o                         
   5  19   3         24.59          8.15        12.84 o                         
   6  19   3        792.62        782.57        39.60 o                         
   7  19   3        559.25        548.64        34.94 o                         
   8  19   3        101.20         89.81        18.92 o                         
  -9  20   3        353.72        341.33        25.74 o                         
  -8  20   3         45.21         49.44        12.95 o                         
  -7  20   3        291.55        261.70        20.02 o                         
  -6  20   3        268.84        251.02        19.83 o                         
  -5  20   3         24.22         22.27         9.35 o                         
  -4  20   3       1135.72       1084.07        36.33 o                         
   1  20   3        264.09        256.67        15.08 o                         
   4  20   3          2.39          2.21        14.55 o                         
   5  20   3        259.91        245.27        23.79 o                         
   6  20   3        164.79        147.62        20.72 o                         
   7  20   3        281.80        258.56        26.75 o                         
   8  20   3          6.11          5.84        13.05 o                         
  -9  21   3        149.29        154.04        19.30 o                         
  -8  21   3        413.53        419.01        26.65 o                         
  -7  21   3        194.46        161.09        16.91 o                         
  -6  21   3       2691.63       2278.17        59.58 o                         
  -5  21   3          3.90          6.90         9.16 o                         
  -4  21   3        199.95        201.79        17.18 o                         
   4  21   3       2450.14       2261.33        67.45 o                         
   5  21   3         40.15         56.02        15.95 o                         
   6  21   3        332.93        296.53        25.97 o                         
   7  21   3        266.20        253.43        26.09 o                         
   8  21   3         22.12         14.29        15.69 o                         
  -8  22   3         38.49         30.91        13.01 o                         
  -7  22   3         87.85         57.37        11.81 o                         
  -6  22   3        619.92        641.01        30.67 o                         
  -5  22   3        444.05        411.75        23.94 o                         
  -4  22   3       1022.14        926.26        34.87 o                         
   4  22   3        156.99        132.79        19.31 o                         
   5  22   3        567.61        595.48        35.68 o                         
   6  22   3         64.63         66.51        18.79 o                         
   7  22   3        404.14        397.14        32.86 o                         
  -8  23   3        234.56        216.55        20.93 o                         
  -7  23   3        115.99         98.98        15.54 o                         
  -6  23   3        642.38        631.66        31.25 o                         
  -5  23   3        562.72        484.16        26.44 o                         
  -4  23   3        177.98        142.58        15.51 o                         
   4  23   3       1886.78       1764.36        61.41 o                         
   5  23   3         11.53          7.60        13.68 o                         
   6  23   3        590.92        542.16        35.25 o                         
   7  23   3         60.49         54.20        16.47 o                         
  -8  24   3         68.28         57.11        13.64 o                         
  -7  24   3         51.89         50.81        12.50 o                         
  -6  24   3        437.15        416.60        26.27 o                         
  -5  24   3        504.66        465.84        26.28 o                         
  -4  24   3        881.32        843.02        35.02 o                         
   4  24   3         35.89         19.07        14.91 o                         
   5  24   3        284.30        254.74        26.03 o                         
   6  24   3        185.87        196.38        23.31 o                         
   7  24   3        251.56        211.19        27.37 o                         
  -7  25   3         34.48         24.77        12.16 o                         
  -6  25   3        410.96        364.84        24.94 o                         
  -5  25   3        313.20        276.61        21.31 o                         
  -4  25   3        436.39        426.23        25.87 o                         
   4  25   3        678.42        614.36        38.16 o                         
   5  25   3         78.15         84.61        17.66 o                         
   6  25   3        117.20         79.13        18.59 o                         
  -6  26   3         21.00         18.84        11.38 o                         
  -5  26   3        141.51        101.44        14.83 o                         
  -4  26   3        221.03        213.69        19.88 o                         
   4  26   3        208.65        213.54        25.47 o                         
   5  26   3        428.82        370.56        31.70 o                         
   6  26   3        350.21        353.03        32.25 o                         
  -5  27   3        237.31        191.99        19.50 o                         
  -4  27   3        467.50        408.09        26.61 o                         
   4  27   3        422.86        356.50        30.99 o                         
   5  27   3         92.17         44.14        17.03 o                         
  -4  28   3        715.82        633.08        32.90 o                         
   4  28   3         50.59         55.46        18.70 o                         
   5  28   3         60.96         36.03        16.78 o                         
   4  29   3        183.58        164.13        24.48 o                         
  -3 -31   4        116.66        126.69        13.26 o                         
  -2 -31   4        623.09        614.30        21.79 o                         
  -1 -31   4         88.74         75.12        11.97 o                         
   0 -31   4        363.43        332.44        17.09 o                         
   1 -31   4        189.86        214.87        15.35 o                         
  -4 -30   4        479.25        461.56        16.81 o                         
  -3 -30   4        170.24        172.26        11.43 o                         
  -2 -30   4        107.55         88.32        14.27 o                         
  -1 -30   4        225.17        225.47        13.03 o                         
   0 -30   4        247.94        238.66        14.99 o                         
   1 -30   4        175.95        181.80        14.58 o                         
   2 -30   4        208.14        234.17        21.51 o                         
  -5 -29   4        155.30        161.00        12.22 o                         
  -4 -29   4         10.92          6.46         8.28 o                         
  -3 -29   4         88.37         89.41        12.49 o                         
  -2 -29   4        681.52        620.78        20.99 o                         
  -1 -29   4        216.62        215.05        11.99 o                         
   0 -29   4        147.32        148.20        17.14 o                         
   1 -29   4        406.61        422.93        21.11 o                         
   2 -29   4        260.61        268.73        21.39 o                         
   3 -29   4        155.13        161.78        18.85 o                         
  -5 -28   4        101.78         92.00        10.60 o                         
  -4 -28   4        392.87        390.92        21.30 o                         
  -3 -28   4         84.31         88.56         9.44 o                         
  -2 -28   4          3.64         -0.69         8.66 o                         
  -1 -28   4         89.70        107.58        12.86 o                         
   0 -28   4        118.32        115.53        13.41 o                         
   1 -28   4        461.28        471.86        19.33 o                         
   2 -28   4         49.09         29.65        32.14 o                         
   3 -28   4        137.22        112.25        17.93 o                         
   4 -28   4        214.59        220.68        21.83 o                         
  -6 -27   4        154.44        161.18        13.76 o                         
  -5 -27   4        199.17        220.49        13.08 o                         
  -4 -27   4        296.65        295.92        13.58 o                         
  -3 -27   4        420.66        400.50        14.60 o                         
  -2 -27   4        463.09        445.75        12.71 o                         
  -1 -27   4        967.04        996.97        21.13 o                         
   0 -27   4        371.35        403.62        17.10 o                         
   1 -27   4        456.31        480.77        19.11 o                         
   2 -27   4         49.33         33.36        12.03 o                         
   3 -27   4         59.71         38.50        14.54 o                         
   4 -27   4        458.74        509.47        29.31 o                         
   5 -27   4        100.63        106.29        43.47 o                         
  -7 -26   4         18.90         12.61        12.99 o                         
  -6 -26   4        152.13        145.32        13.74 o                         
  -5 -26   4          0.26          7.04        12.55 o                         
  -4 -26   4        320.83        313.11        12.30 o                         
  -3 -26   4        142.66        139.44        10.07 o                         
  -2 -26   4         97.63        109.43         7.87 o                         
  -1 -26   4         74.00         88.30         8.25 o                         
   0 -26   4        394.38        410.13        16.52 o                         
   1 -26   4        195.37        200.85        13.51 o                         
   2 -26   4        775.14        780.56        32.04 o                         
   3 -26   4         98.33         77.61        16.09 o                         
   4 -26   4         63.60         74.10        17.05 o                         
   5 -26   4        349.48        354.67        26.52 o                         
  -7 -25   4        135.85        128.66        16.39 o                         
  -6 -25   4        802.30        781.66        24.54 o                         
  -5 -25   4        121.02        121.36        17.44 o                         
  -4 -25   4       1436.77       1463.07        25.59 o                         
  -3 -25   4        643.00        680.50        15.05 o                         
  -2 -25   4        344.80        361.94        11.22 o                         
  -1 -25   4       1014.58       1036.19        20.02 o                         
   0 -25   4        132.47        142.79         9.82 o                         
   1 -25   4        772.08        768.97        22.26 o                         
   2 -25   4        304.25        278.78        20.57 o                         
   3 -25   4        237.93        243.27        20.75 o                         
   4 -25   4        514.04        502.19        28.29 o                         
   5 -25   4         30.84         13.37        15.22 o                         
   6 -25   4          9.13         14.65        16.79 o                         
  -8 -24   4          4.97          1.52        12.91 o                         
  -7 -24   4         27.97         23.41        10.24 o                         
  -6 -24   4        359.34        298.13        21.41 o                         
  -5 -24   4        659.18        650.18        21.56 o                         
  -4 -24   4         75.02         74.36         8.13 o                         
  -3 -24   4        961.66        993.59        17.52 o                         
  -2 -24   4        375.50        379.12        11.07 o                         
  -1 -24   4        401.88        426.63        11.79 o                         
   0 -24   4        393.96        411.24        11.56 o                         
   1 -24   4        502.66        499.21        17.91 o                         
   2 -24   4        648.96        638.01        31.31 o                         
   3 -24   4        319.67        324.62        67.51 o                         
   4 -24   4        256.81        266.44        39.71 o                         
   5 -24   4        417.70        424.02        29.93 o                         
   6 -24   4        347.94        377.05        45.87 o                         
  -8 -23   4        369.64        357.96        26.40 o                         
  -7 -23   4         85.63         65.36        17.54 o                         
  -6 -23   4       1352.98       1320.80        30.71 o                         
  -5 -23   4        430.21        418.68        17.51 o                         
  -4 -23   4        390.86        395.89        14.02 o                         
  -3 -23   4        784.82        793.07        15.43 o                         
  -2 -23   4        140.48        140.12         7.66 o                         
  -1 -23   4        839.89        878.00        15.86 o                         
   0 -23   4         32.85         34.95         8.44 o                         
   1 -23   4        262.22        274.81        13.83 o                         
   2 -23   4        277.62        274.97        24.57 o                         
   3 -23   4        368.81        386.38        23.40 o                         
   4 -23   4        909.44        835.22        33.25 o                         
   5 -23   4          7.78          7.88        26.23 o                         
   6 -23   4        220.29        214.30        23.56 o                         
  -8 -22   4        143.28        155.71        20.84 o                         
  -7 -22   4        101.99        102.14        12.54 o                         
  -6 -22   4         50.06         43.30        13.47 o                         
  -5 -22   4       1050.13       1072.20        31.04 o                         
  -4 -22   4        258.34        241.75        11.29 o                         
  -3 -22   4        854.61        931.69        16.19 o                         
  -2 -22   4        167.26        149.36         7.55 o                         
  -1 -22   4        308.03        324.44        13.78 o                         
   0 -22   4        671.02        675.92        13.77 o                         
   1 -22   4        332.38        311.65        11.21 o                         
   2 -22   4       1855.98       1868.22        59.90 o                         
   3 -22   4        124.91        104.14        20.61 o                         
   4 -22   4        493.09        531.19        26.92 o                         
   5 -22   4        254.39        257.77        21.49 o                         
   6 -22   4          0.14         17.83        15.02 o                         
   7 -22   4        303.68        347.31        52.79 o                         
  -9 -21   4        154.96        159.96        17.13 o                         
  -8 -21   4        757.70        771.48        30.54 o                         
  -7 -21   4         19.80         29.28        10.37 o                         
  -6 -21   4       1354.68       1387.44        30.69 o                         
  -5 -21   4         20.86         10.41         9.80 o                         
  -4 -21   4        287.87        271.40        11.63 o                         
  -3 -21   4       1040.68       1052.32        19.73 o                         
  -2 -21   4        237.67        233.51         8.57 o                         
  -1 -21   4       1373.63       1415.67        23.42 o                         
   0 -21   4        101.03         90.51         6.63 o                         
   1 -21   4        363.90        356.41        11.76 o                         
   2 -21   4         63.77         56.85        14.55 o                         
   3 -21   4        167.40        154.25        16.10 o                         
   4 -21   4        613.50        581.06        27.75 o                         
   5 -21   4         18.23          5.80        22.97 o                         
   6 -21   4        304.89        323.60        32.92 o                         
   7 -21   4         65.64         39.25        18.88 o                         
  -9 -20   4        335.25        316.23        33.03 o                         
  -8 -20   4        177.81        178.74        19.41 o                         
  -7 -20   4        164.78        173.49        15.27 o                         
  -6 -20   4         60.12         63.85        11.22 o                         
  -5 -20   4        279.56        283.69        14.92 o                         
  -4 -20   4        351.65        335.65        12.17 o                         
  -3 -20   4        274.33        300.56        17.17 o                         
  -2 -20   4        323.96        331.47        11.21 o                         
  -1 -20   4        140.38        165.94        14.48 o                         
   0 -20   4        652.10        708.17        13.46 o                         
   1 -20   4        249.83        250.45        12.69 o                         
   2 -20   4       1667.84       1649.57        40.13 o                         
   3 -20   4        128.66        118.19        14.64 o                         
   4 -20   4        349.54        349.46        39.07 o                         
   5 -20   4        875.12        932.85        35.14 o                         
   6 -20   4         12.85         -5.56        14.17 o                         
   7 -20   4       1080.54       1161.62        51.80 o                         
  -9 -19   4         84.46         82.38        14.85 o                         
  -8 -19   4        647.08        625.36        31.60 o                         
  -7 -19   4         39.66         46.36        11.82 o                         
  -6 -19   4       1383.32       1460.87        35.46 o                         
  -5 -19   4         88.30         83.63        10.16 o                         
  -4 -19   4         45.43         44.95         8.66 o                         
  -3 -19   4        916.39        912.99        17.34 o                         
  -2 -19   4        205.63        200.83         9.32 o                         
  -1 -19   4       2420.26       2509.29        29.53 o                         
   0 -19   4        154.13        148.87         8.53 o                         
   1 -19   4       1682.60       1654.03        35.74 o                         
   2 -19   4        275.74        296.41        12.76 o                         
   3 -19   4         10.20          1.73        10.87 o                         
   4 -19   4       1936.49       1849.36        46.16 o                         
   5 -19   4         38.55         20.01        17.07 o                         
   6 -19   4        254.01        232.13        24.88 o                         
   7 -19   4         84.17         79.97        18.04 o                         
   8 -19   4          1.48        -19.04        19.04 o                         
  -9 -18   4        259.68        253.33        19.20 o                         
  -8 -18   4        379.47        373.03        18.50 o                         
  -7 -18   4        322.96        308.16        16.06 o                         
  -6 -18   4        213.88        234.36        14.05 o                         
  -5 -18   4        430.95        426.88        16.12 o                         
  -4 -18   4        625.91        622.91        15.08 o                         
  -3 -18   4        388.71        368.54        11.51 o                         
  -2 -18   4        153.26        142.57         7.95 o                         
  -1 -18   4         68.10         90.53        18.16 o                         
   0 -18   4        946.36       1023.29        15.65 o                         
   1 -18   4         74.36         65.67         6.99 o                         
   2 -18   4         72.87        105.62        10.11 o                         
   3 -18   4        108.27         90.71        24.75 o                         
   4 -18   4        502.61        457.10        23.44 o                         
   5 -18   4        960.89       1001.69        35.29 o                         
   6 -18   4         34.06         17.35        13.23 o                         
   7 -18   4       1040.09       1074.74        46.28 o                         
   8 -18   4         24.74          9.96        13.87 o                         
 -10 -17   4          8.92         27.35        13.26 o                         
  -9 -17   4         49.86         59.84        13.82 o                         
  -8 -17   4        641.03        720.70        24.16 o                         
  -7 -17   4        111.49         89.88        20.43 o                         
  -6 -17   4       2092.13       2149.14        29.84 o                         
  -5 -17   4        137.77        140.32        11.46 o                         
  -4 -17   4        102.24        102.84         7.89 o                         
  -3 -17   4        918.59        931.98        16.88 o                         
  -2 -17   4        140.45        147.33         8.04 o                         
  -1 -17   4       1998.56       1955.13        27.30 o                         
   0 -17   4        203.70        221.27         7.34 o                         
   1 -17   4        437.58        475.19         9.81 o                         
   2 -17   4       1571.26       1598.02        21.81 o                         
   3 -17   4       1143.98       1126.52        23.02 o                         
   4 -17   4       2599.25       2521.49        53.63 o                         
   5 -17   4        215.58        199.85        19.95 o                         
   6 -17   4        221.64        232.99        22.28 o                         
   7 -17   4        191.69        151.04        20.30 o                         
   8 -17   4         28.65         33.67        17.68 o                         
 -10 -16   4        145.59        166.96        17.06 o                         
  -9 -16   4        175.44        174.47        16.68 o                         
  -8 -16   4         31.59         17.46        10.87 o                         
  -7 -16   4         62.98         74.53        10.10 o                         
  -6 -16   4        109.35        110.75         9.81 o                         
  -5 -16   4        768.56        781.55        15.99 o                         
  -4 -16   4        468.96        387.20        16.92 o                         
  -3 -16   4       2060.17       2003.88        23.55 o                         
  -2 -16   4        278.43        248.94         9.15 o                         
  -1 -16   4        627.17        632.10        13.60 o                         
   0 -16   4        571.11        549.59        11.01 o                         
   1 -16   4        731.97        689.46        12.76 o                         
   2 -16   4       1870.18       1998.54        26.08 o                         
   3 -16   4         94.23         94.58         8.13 o                         
   4 -16   4        755.63        718.02        76.15 o                         
   5 -16   4        769.42        777.50        34.20 o                         
   6 -16   4         80.87         83.98        16.33 o                         
   7 -16   4        406.11        433.12        29.39 o                         
   8 -16   4        245.91        281.01        26.75 o                         
 -10 -15   4        191.59        182.34        28.44 o                         
  -9 -15   4        169.70        177.63        12.98 o                         
  -8 -15   4        817.18        838.98        32.24 o                         
  -7 -15   4        110.61        114.47        12.76 o                         
  -6 -15   4        863.01        928.25        25.51 o                         
  -5 -15   4        610.01        629.42        14.29 o                         
  -4 -15   4       1823.29       1823.83        29.27 o                         
  -3 -15   4       2154.68       2168.94        32.46 o                         
  -2 -15   4       1539.84       1499.58        20.22 o                         
  -1 -15   4       1543.53       1482.67        19.94 o                         
   0 -15   4        246.77        244.98         7.74 o                         
   1 -15   4        770.09        792.06        15.10 o                         
   2 -15   4       1077.26       1082.98        17.20 o                         
   3 -15   4       1269.60       1345.65        17.01 o                         
   4 -15   4       1541.27       1614.68        29.56 o                         
   5 -15   4         99.56         97.42        15.18 o                         
   6 -15   4        402.38        443.22        27.29 o                         
   7 -15   4        531.76        572.65        31.71 o                         
   8 -15   4        170.06        193.92        21.83 o                         
   9 -15   4        135.49        124.58        33.82 o                         
 -10 -14   4        177.00        178.04        13.13 o                         
  -9 -14   4         88.88         94.56        10.12 o                         
  -8 -14   4       1202.31       1219.51        26.60 o                         
  -7 -14   4         60.68         53.57         7.59 o                         
  -6 -14   4        121.18        145.03         8.82 o                         
  -5 -14   4        289.00        288.97        10.09 o                         
  -4 -14   4         88.69         90.63         9.63 o                         
  -3 -14   4       3375.47       3447.11        30.97 o                         
  -2 -14   4         12.23         20.96         6.74 o                         
  -1 -14   4        301.86        302.56         9.29 o                         
   0 -14   4        813.34        728.57        22.50 o                         
   1 -14   4        738.82        750.83        21.92 o                         
   2 -14   4       2245.16       2261.69        31.60 o                         
   3 -14   4        264.96        272.78        12.35 o                         
   4 -14   4         95.90         98.61         8.48 o                         
   5 -14   4        671.31        620.14        29.28 o                         
   6 -14   4        192.78        190.85        19.58 o                         
   7 -14   4        729.28        758.25        36.18 o                         
   8 -14   4        186.20        204.49        22.14 o                         
   9 -14   4        281.97        280.30        19.54 o                         
 -10 -13   4        510.88        467.23        18.29 o                         
  -9 -13   4        297.46        305.24        14.67 o                         
  -8 -13   4       1049.79       1075.95        24.86 o                         
  -7 -13   4        205.49        191.40        10.10 o                         
  -6 -13   4       1381.67       1406.92        22.90 o                         
  -5 -13   4       1295.92       1278.24        19.97 o                         
  -4 -13   4       1841.34       1848.11        23.38 o                         
  -3 -13   4       2614.74       2669.03        22.22 o                         
  -2 -13   4       2053.91       2051.74        23.08 o                         
  -1 -13   4       5986.39       5957.56        48.36 o                         
   0 -13   4       1119.91       1109.44        27.18 o                         
   1 -13   4       2564.76       2644.05        43.51 o                         
   2 -13   4        649.52        626.85        12.64 o                         
   3 -13   4       1259.74       1300.29        16.54 o                         
   4 -13   4       1009.38       1059.17        35.58 o                         
   5 -13   4        357.39        359.15        22.41 o                         
   6 -13   4        281.10        278.42        21.20 o                         
   7 -13   4          5.84         -6.19        12.22 o                         
   8 -13   4        115.14        111.80        18.38 o                         
   9 -13   4        114.32        145.78        16.18 o                         
 -11 -12   4          5.77          3.43         8.75 o                         
 -10 -12   4        143.52        157.92        13.39 o                         
  -9 -12   4        260.64        289.28        14.42 o                         
  -8 -12   4        300.41        315.59        12.79 o                         
  -7 -12   4        184.70        167.37        12.45 o                         
  -6 -12   4        230.13        225.42        10.67 o                         
  -5 -12   4        353.09        370.60        14.07 o                         
  -4 -12   4        748.36        750.43        13.65 o                         
  -3 -12   4       1728.32       1835.05        17.39 o                         
  -2 -12   4        699.15        706.13        10.38 o                         
  -1 -12   4       2912.01       3171.58        30.05 o                         
   0 -12   4       2704.12       2715.37        39.10 o                         
   1 -12   4       1677.16       1722.49        26.51 o                         
   2 -12   4       1018.36       1028.75        16.96 o                         
   3 -12   4       1552.92       1587.17        18.22 o                         
   4 -12   4        939.52        935.30        22.30 o                         
   5 -12   4       1437.57       1439.22        43.47 o                         
   6 -12   4        222.93        235.19        20.08 o                         
   7 -12   4       1098.56       1159.59        42.48 o                         
   8 -12   4        185.22        158.21        19.79 o                         
   9 -12   4        231.80        258.49        18.76 o                         
 -11 -11   4        348.16        344.65        16.70 o                         
 -10 -11   4         22.60         24.51         8.56 o                         
  -9 -11   4        293.16        298.70        18.85 o                         
  -8 -11   4        911.60        890.83        22.05 o                         
  -7 -11   4        790.95        787.63        17.64 o                         
  -6 -11   4       1108.87       1065.46        19.05 o                         
  -5 -11   4        894.97        892.49        16.23 o                         
  -4 -11   4       2271.58       2333.66        25.60 o                         
  -3 -11   4       1823.11       1829.30        19.04 o                         
  -2 -11   4        510.93        494.18         8.51 o                         
  -1 -11   4       2966.62       2968.28        28.21 o                         
   0 -11   4        542.62        498.23         8.75 o                         
   1 -11   4        478.74        459.91        20.13 o                         
   2 -11   4       4446.22       4367.82        51.62 o                         
   3 -11   4        307.23        300.74         7.00 o                         
   4 -11   4       3158.98       3226.73        61.37 o                         
   5 -11   4         90.68         84.67        12.52 o                         
   6 -11   4        480.17        510.63        26.38 o                         
   7 -11   4          2.24        -10.80        11.58 o                         
   8 -11   4        100.29         94.94        17.14 o                         
   9 -11   4        395.00        457.59        22.86 o                         
 -11 -10   4         79.64         78.89        21.30 o                         
 -10 -10   4        195.55        190.84        12.87 o                         
  -9 -10   4        103.05         95.01        10.03 o                         
  -8 -10   4        242.17        241.75        12.45 o                         
  -7 -10   4        340.18        333.77        13.45 o                         
  -6 -10   4        313.08        294.77        13.98 o                         
  -5 -10   4       1088.64       1041.75        17.43 o                         
  -4 -10   4       1399.30       1376.49        18.33 o                         
  -3 -10   4       1742.22       1766.11        14.54 o                         
  -2 -10   4       1743.91       1801.67        13.88 o                         
  -1 -10   4       2986.14       3211.01        29.22 o                         
   0 -10   4        454.02        427.84        11.43 o                         
   1 -10   4       2889.25       2768.22        33.01 o                         
   2 -10   4       1456.80       1461.14        24.47 o                         
   3 -10   4       1723.64       1705.51        17.89 o                         
   4 -10   4        424.44        397.60        14.27 o                         
   5 -10   4        442.29        448.69        22.85 o                         
   6 -10   4        412.55        402.16        23.37 o                         
   7 -10   4        688.76        716.28        31.84 o                         
   8 -10   4        561.63        563.64        27.47 o                         
   9 -10   4        174.69        183.40        20.30 o                         
 -11  -9   4        640.63        664.68        26.43 o                         
 -10  -9   4        338.47        327.47        16.47 o                         
  -9  -9   4        187.62        196.58        11.99 o                         
  -8  -9   4        270.79        283.83        13.08 o                         
  -7  -9   4        366.26        375.41        13.73 o                         
  -6  -9   4        610.09        602.55        14.22 o                         
  -5  -9   4       2129.43       2124.77        25.60 o                         
  -4  -9   4        877.47        866.25        14.13 o                         
  -3  -9   4       1616.78       1622.88        14.71 o                         
  -2  -9   4       1417.87       1381.29        13.63 o                         
  -1  -9   4       1656.07       1633.77        16.04 o                         
   0  -9   4       2011.40       1869.63        31.89 o                         
   1  -9   4       3559.87       3631.52        65.76 o                         
   2  -9   4       1934.44       1929.07        25.40 o                         
   3  -9   4        963.30        913.38        11.28 o                         
   4  -9   4        478.83        472.76        15.22 o                         
   5  -9   4        306.30        280.44        17.88 o                         
   6  -9   4        386.78        400.32        22.49 o                         
   7  -9   4        317.61        333.61        22.30 o                         
   8  -9   4         34.74         24.03         9.49 o                         
   9  -9   4        358.34        380.34        20.40 o                         
 -11  -8   4        107.75        118.92        14.04 o                         
 -10  -8   4        185.28        190.23        14.91 o                         
  -9  -8   4         46.24         44.59         8.00 o                         
  -8  -8   4         88.66         88.40         8.95 o                         
  -7  -8   4        354.46        356.47        16.88 o                         
  -6  -8   4        122.57        129.28        14.83 o                         
  -5  -8   4       1242.83       1206.83        18.37 o                         
  -4  -8   4        544.37        507.67        10.82 o                         
  -3  -8   4        207.56        213.83         5.09 o                         
  -2  -8   4       1118.44       1148.51        11.55 o                         
  -1  -8   4         99.11        110.83         5.27 o                         
   0  -8   4       2679.29       2716.42        39.90 o                         
   1  -8   4       3487.98       3488.53        38.77 o                         
   2  -8   4       3990.47       4059.23        45.83 o                         
   3  -8   4       1675.47       1621.04        26.13 o                         
   4  -8   4       1462.17       1480.41        27.77 o                         
   5  -8   4        752.08        779.93        28.56 o                         
   6  -8   4        990.66        986.12        34.47 o                         
   7  -8   4        861.56        933.80        35.24 o                         
   8  -8   4        416.62        420.82        20.09 o                         
   9  -8   4        167.31        146.07        22.76 o                         
  10  -8   4         89.96         96.62        23.42 o                         
 -11  -7   4        182.30        178.77        15.01 o                         
 -10  -7   4        275.03        314.95        18.22 o                         
  -9  -7   4        252.28        269.72        13.13 o                         
  -8  -7   4         17.46         15.93         7.14 o                         
  -7  -7   4        662.91        650.29        18.04 o                         
  -6  -7   4       2751.73       2834.29        36.34 o                         
  -5  -7   4       1600.64       1602.87        25.05 o                         
  -4  -7   4       1146.48       1223.77        20.29 o                         
  -3  -7   4        945.61        925.15        13.03 o                         
  -2  -7   4       5546.38       5378.03        33.61 o                         
  -1  -7   4       2474.68       2550.02        24.47 o                         
   0  -7   4       3124.06       3327.31        35.59 o                         
   1  -7   4       1458.51       1401.66        18.55 o                         
   2  -7   4        762.48        742.19        31.88 o                         
   3  -7   4       4207.47       4119.35        45.62 o                         
   4  -7   4        435.35        430.88        14.24 o                         
   5  -7   4        152.65        154.03        10.13 o                         
   6  -7   4          9.95          1.47         8.99 o                         
   7  -7   4        210.01        249.94        19.27 o                         
   8  -7   4        225.02        209.75        14.16 o                         
   9  -7   4         75.60         49.48        18.99 o                         
  10  -7   4        326.87        269.44        29.35 o                         
 -11  -6   4         44.26         44.41        15.80 o                         
 -10  -6   4         74.22         87.38        11.51 o                         
  -9  -6   4        141.50        149.57        12.79 o                         
  -8  -6   4          8.84         21.61         7.18 o                         
  -7  -6   4        799.88        843.48        19.48 o                         
  -6  -6   4          9.04         10.06         6.42 o                         
  -5  -6   4        926.99        934.65        20.90 o                         
  -4  -6   4        837.14        925.10        21.82 o                         
  -3  -6   4        460.53        420.30         8.44 o                         
  -2  -6   4       3415.19       3573.12        28.83 o                         
  -1  -6   4         93.87         84.73         4.26 o                         
   0  -6   4       3274.30       3492.97        61.63 o                         
   1  -6   4       1912.49       1914.38        43.80 o                         
   2  -6   4       1009.28        981.78        19.40 o                         
   3  -6   4        458.80        432.69        10.92 o                         
   4  -6   4        948.16        996.81        17.91 o                         
   5  -6   4        433.68        454.38        20.47 o                         
   6  -6   4       1960.62       1929.70        39.25 o                         
   7  -6   4        144.42        146.50        10.10 o                         
   8  -6   4        857.06        860.01        38.34 o                         
   9  -6   4        396.07        363.69        31.07 o                         
  10  -6   4        104.46        128.40        25.95 o                         
 -11  -5   4        252.21        258.08        16.70 o                         
 -10  -5   4        750.59        757.15        25.39 o                         
  -9  -5   4        732.74        719.85        24.10 o                         
  -8  -5   4         55.49         65.34         9.56 o                         
  -7  -5   4       1957.34       2054.56        50.69 o                         
  -6  -5   4         31.42         26.11         9.22 o                         
  -5  -5   4       1061.93       1057.56        24.26 o                         
  -4  -5   4       7194.93       7613.58        57.08 o                         
  -3  -5   4        775.07        793.16        10.93 o                         
  -2  -5   4       3538.19       3524.89        24.93 o                         
  -1  -5   4       2461.91       2427.91        37.90 o                         
   0  -5   4      14717.25      14982.49       142.96 o                         
   1  -5   4        165.15        149.45        11.79 o                         
   2  -5   4        773.10        800.04        21.23 o                         
   3  -5   4       4008.44       3972.45        40.34 o                         
   4  -5   4       1436.50       1389.58        21.50 o                         
   5  -5   4       1994.69       2031.38        33.30 o                         
   6  -5   4        697.16        658.06        19.91 o                         
   7  -5   4        136.26        132.98         9.43 o                         
   8  -5   4         86.47         86.94         9.13 o                         
   9  -5   4        179.86        158.61        23.67 o                         
  10  -5   4        152.56        177.29        26.65 o                         
 -11  -4   4         22.90         27.08         9.88 o                         
 -10  -4   4         54.82         59.49        10.93 o                         
  -9  -4   4        180.39        197.79        17.66 o                         
  -8  -4   4        191.12        203.70        13.30 o                         
  -7  -4   4         60.02         67.84         9.99 o                         
  -6  -4   4        184.15        175.33        11.82 o                         
  -5  -4   4        291.97        298.65        19.41 o                         
  -4  -4   4      14480.51      14875.74       129.32 o                         
  -3  -4   4        711.65        654.40         8.02 o                         
  -2  -4   4       3068.23       3096.38        29.90 o                         
  -1  -4   4        851.11        805.18        11.78 o                         
   0  -4   4       1053.26       1106.22        14.39 o                         
   1  -4   4       5075.42       5105.77        54.34 o                         
   2  -4   4       1832.30       1884.04        32.80 o                         
   3  -4   4       1577.81       1597.57        26.98 o                         
   4  -4   4        901.28        902.99        16.65 o                         
   5  -4   4        768.15        785.61        16.81 o                         
   6  -4   4       1185.97       1176.17        22.55 o                         
   7  -4   4         10.65         22.45         6.42 o                         
   8  -4   4        783.14        806.63        30.21 o                         
   9  -4   4        441.49        451.06        39.17 o                         
  10  -4   4        142.76        182.72        26.67 o                         
 -11  -3   4         97.59         83.67        11.54 o                         
 -10  -3   4        731.19        741.20        24.64 o                         
  -9  -3   4        337.44        323.72        16.32 o                         
  -8  -3   4         93.78         89.79        10.82 o                         
  -7  -3   4       3455.19       3569.92        52.51 o                         
  -6  -3   4        424.43        441.28        28.08 o                         
  -5  -3   4       1966.82       1947.76        34.37 o                         
  -4  -3   4       7231.03       7866.23        66.95 o                         
  -3  -3   4       1358.41       1308.94        17.41 o                         
  -2  -3   4       1835.49       1659.38        18.02 o                         
  -1  -3   4       1318.99       1237.26        16.83 o                         
   0  -3   4       1315.32       1159.24        12.25 o                         
   1  -3   4        947.15       1035.52        14.83 o                         
   2  -3   4       1449.54       1607.99        24.96 o                         
   3  -3   4       3875.69       3852.82        93.81 o                         
   4  -3   4        234.13        223.77         8.47 o                         
   5  -3   4       2445.61       2445.68        33.98 o                         
   6  -3   4         43.48         50.56         6.58 o                         
   7  -3   4        169.27        161.79         9.54 o                         
   8  -3   4        937.01        917.56        30.15 o                         
   9  -3   4         83.06         73.88        13.52 o                         
  10  -3   4         73.31         55.18        13.56 o                         
 -11  -2   4         84.42         86.30        16.70 o                         
 -10  -2   4        192.45        172.39        13.28 o                         
  -9  -2   4        464.53        458.06        22.53 o                         
  -8  -2   4        462.83        465.68        17.65 o                         
  -7  -2   4        104.53        103.46        10.01 o                         
  -6  -2   4       1421.84       1478.73        28.98 o                         
  -5  -2   4        288.99        302.17        25.28 o                         
  -4  -2   4       6614.35       6933.21        59.85 o                         
  -3  -2   4       1323.19       1309.69        17.29 o                         
  -2  -2   4        619.54        602.46         9.29 o                         
  -1  -2   4        940.58        888.73        13.36 o                         
   0  -2   4       5035.60       4929.04        32.48 o                         
   1  -2   4       1392.75       1263.14        17.07 o                         
   2  -2   4       1361.58       1351.57        21.31 o                         
   3  -2   4       2983.15       2910.29        40.12 o                         
   4  -2   4       1512.08       1535.65        24.14 o                         
   5  -2   4        115.67        117.21         7.56 o                         
   6  -2   4       1079.37       1049.11        20.57 o                         
   7  -2   4         11.88         17.70         5.85 o                         
   8  -2   4        385.16        417.02        23.37 o                         
   9  -2   4        230.07        244.31        18.27 o                         
  10  -2   4         78.11         76.83        13.42 o                         
 -11  -1   4         60.24         53.40        14.60 o                         
 -10  -1   4        645.51        649.25        22.82 o                         
  -9  -1   4        531.43        525.99        19.84 o                         
  -8  -1   4         50.49         47.25         8.53 o                         
  -7  -1   4       2928.81       2896.52        45.04 o                         
  -6  -1   4        117.51        133.67        10.05 o                         
  -5  -1   4       1334.39       1362.61        18.78 o                         
  -4  -1   4         77.18         82.26         4.83 o                         
  -3  -1   4       1384.18       1499.86        18.43 o                         
  -2  -1   4      10580.86      10562.96       100.78 o                         
  -1  -1   4         36.28         53.24         8.40 o                         
   0  -1   4       8134.64       7630.48        53.68 o                         
   1  -1   4        181.66        193.94         5.06 o                         
   2  -1   4        275.39        268.04         8.05 o                         
   3  -1   4       2407.38       2353.65        34.70 o                         
   4  -1   4         67.57         63.99         5.53 o                         
   5  -1   4       4640.26       4654.12        55.78 o                         
   6  -1   4         91.07         93.70         7.36 o                         
   7  -1   4         85.80         85.05         8.00 o                         
   8  -1   4        470.18        457.58        21.89 o                         
   9  -1   4        114.46        106.85        13.81 o                         
  10  -1   4        116.68        136.36        18.00 o                         
 -11   0   4          0.77         -7.81        13.73 o                         
 -10   0   4        868.61        881.11        26.42 o                         
  -9   0   4        969.55       1014.93        26.64 o                         
  -8   0   4       1865.16       1857.70        35.35 o                         
  -7   0   4          5.14          3.17         7.31 o                         
  -6   0   4        302.08        314.81        13.15 o                         
  -5   0   4         12.89         24.12         5.33 o                         
  -4   0   4         63.62        124.58         6.41 o                         
  -3   0   4       1888.97       1894.89        28.75 o                         
  -2   0   4        564.49        459.01        11.92 o                         
  -1   0   4         76.64         95.98        10.57 o                         
   0   0   4        381.32        360.22         6.36 o                         
   1   0   4        211.14        144.56         8.47 o                         
   2   0   4        470.38        514.95         7.75 o                         
   3   0   4       1104.09       1099.51        14.87 o                         
   4   0   4       1139.94       1141.42        16.00 o                         
   5   0   4         23.03         36.86         4.94 o                         
   6   0   4       4617.34       4608.26        50.13 o                         
   7   0   4        204.35        157.56        12.85 o                         
   8   0   4        192.11        196.60        15.36 o                         
   9   0   4          9.82         -0.86        10.20 o                         
  10   0   4         49.67         62.35        21.81 o                         
 -11   1   4         60.62         55.59        15.75 o                         
 -10   1   4        641.38        638.68        34.89 o                         
  -9   1   4        497.06        501.45        18.55 o                         
  -8   1   4         70.60         66.76         8.62 o                         
  -7   1   4       2962.74       2962.21        44.73 o                         
  -6   1   4        103.94        117.74         5.71 o                         
  -5   1   4       1358.00       1372.33        19.61 o                         
  -4   1   4         32.92         42.86        14.44 o                         
  -3   1   4       1507.20       1591.73        41.89 o                         
  -2   1   4      10608.83      10421.12       101.79 o                         
  -1   1   4         26.24         39.71        10.12 o                         
   0   1   4       8177.89       7675.81        72.59 o                         
   1   1   4        254.35        263.90         7.72 o                         
   2   1   4        247.69        240.67         9.32 o                         
   3   1   4       2609.55       2551.62        35.57 o                         
   4   1   4         62.62         60.80         4.66 o                         
   5   1   4       4531.80       4637.22        54.01 o                         
   6   1   4        104.80        104.65         8.19 o                         
   7   1   4         66.15         66.50        10.39 o                         
   8   1   4        413.23        392.14        27.18 o                         
   9   1   4        124.96        126.31        14.35 o                         
  10   1   4         97.96         86.39        14.03 o                         
 -11   2   4         90.66         87.20        17.09 o                         
 -10   2   4        228.67        209.27        21.74 o                         
  -9   2   4        495.66        463.69        17.88 o                         
  -8   2   4        380.92        385.95        15.47 o                         
  -7   2   4         81.51         88.23         7.35 o                         
  -6   2   4       1435.41       1452.12        16.29 o                         
  -5   2   4        241.75        260.33         7.68 o                         
  -4   2   4       6135.91       6437.30        73.73 o                         
  -3   2   4       1450.24       1424.85        17.18 o                         
  -2   2   4        775.02        814.19        66.23 o                         
  -1   2   4       1088.68       1029.56        12.40 o                         
   0   2   4       5158.10       5218.07        53.31 o                         
   1   2   4       1479.52       1338.43        18.38 o                         
   2   2   4       1287.71       1270.15        18.33 o                         
   3   2   4       2990.06       2963.78        32.84 o                         
   4   2   4       1450.71       1441.66        17.77 o                         
   5   2   4        139.92        133.29         8.68 o                         
   6   2   4       1258.10       1245.73        21.29 o                         
   7   2   4          6.75         -2.28        14.56 o                         
   8   2   4        497.98        515.04        29.43 o                         
   9   2   4        193.32        181.26        16.09 o                         
  10   2   4         99.49        108.52        28.16 o                         
 -11   3   4         99.72         87.09        16.09 o                         
 -10   3   4        732.58        660.69        35.35 o                         
  -9   3   4        301.90        306.68        12.13 o                         
  -8   3   4         90.65         89.96         9.50 o                         
  -7   3   4       3409.32       3497.80        52.25 o                         
  -6   3   4        493.57        519.62        18.49 o                         
  -5   3   4       2071.21       2076.32        30.21 o                         
  -4   3   4       6619.67       7242.73        61.28 o                         
  -3   3   4       1434.89       1430.64        27.73 o                         
  -2   3   4       1798.51       1638.15        22.31 o                         
  -1   3   4       1474.35       1451.51        16.06 o                         
   0   3   4       1339.22       1173.64        17.59 o                         
   1   3   4       1119.16       1162.11        17.02 o                         
   2   3   4       1317.86       1408.20        16.63 o                         
   3   3   4       3895.26       3775.23        38.98 o                         
   4   3   4        216.17        214.37         6.78 o                         
   5   3   4       2432.32       2407.83        29.88 o                         
   6   3   4         34.64         38.48         8.37 o                         
   7   3   4        141.04        131.01        14.82 o                         
   8   3   4        879.63        844.35        28.67 o                         
   9   3   4         91.63        117.31        14.33 o                         
  10   3   4         46.91         81.05        32.35 o                         
 -11   4   4         21.41         40.49        14.28 o                         
 -10   4   4         47.25         50.10         9.16 o                         
  -9   4   4        197.54        185.70        18.40 o                         
  -8   4   4        153.69        153.30         8.26 o                         
  -7   4   4         42.75         46.30         5.51 o                         
  -6   4   4        211.31        208.76         8.35 o                         
  -5   4   4        219.85        214.60         7.70 o                         
  -4   4   4      14442.34      14957.87       114.93 o                         
  -3   4   4        732.00        658.76        12.48 o                         
  -2   4   4       2855.02       2740.03        52.08 o                         
  -1   4   4        884.02        862.61        15.89 o                         
   0   4   4       1137.00       1137.51        23.83 o                         
   1   4   4       4896.24       4759.42        42.77 o                         
   2   4   4       1956.34       2015.98        20.95 o                         
   3   4   4       1349.29       1281.91        19.38 o                         
   4   4   4        907.88        911.91        13.49 o                         
   5   4   4        817.19        820.52        17.51 o                         
   6   4   4        951.27        957.44        26.26 o                         
   7   4   4          1.36         18.05         8.92 o                         
   8   4   4        836.74        796.62        28.80 o                         
   9   4   4        442.64        441.23        22.91 o                         
  10   4   4        190.65        208.77        24.64 o                         
 -11   5   4        289.97        253.37        24.79 o                         
 -10   5   4        611.06        580.75        22.67 o                         
  -9   5   4        738.58        694.33        23.13 o                         
  -8   5   4         26.18         29.63         5.80 o                         
  -7   5   4       2116.25       2182.53        29.08 o                         
  -6   5   4          9.19         15.37         4.48 o                         
  -5   5   4       1181.59       1171.90        17.51 o                         
  -4   5   4       7090.61       7436.04        62.50 o                         
  -3   5   4        872.18        900.83        19.56 o                         
  -2   5   4       3616.26       3524.46        42.25 o                         
  -1   5   4       2422.09       2368.39        30.78 o                         
   0   5   4      14436.78      12770.73       452.09 o                         
   1   5   4        245.89        228.53         7.81 o                         
   2   5   4        830.80        842.07        12.39 o                         
   3   5   4       4103.25       4007.81        40.67 o                         
   4   5   4       1535.83       1463.64        18.92 o                         
   5   5   4       2270.35       2272.37        24.78 o                         
   6   5   4        677.23        617.25        21.12 o                         
   7   5   4        121.22        126.45        12.40 o                         
   8   5   4        103.47        109.68        12.94 o                         
   9   5   4        212.14        246.39        17.77 o                         
  10   5   4        120.81        114.68        19.94 o                         
 -11   6   4         37.08         32.93         9.28 o                         
 -10   6   4         64.76         71.57        15.39 o                         
  -9   6   4        119.30        115.38        10.73 o                         
  -8   6   4         24.28         40.33         8.18 o                         
  -7   6   4        820.85        852.92        16.67 o                         
  -6   6   4         16.95         26.57         4.62 o                         
  -5   6   4       1015.09       1045.75        16.31 o                         
  -4   6   4       1116.36       1246.97        17.04 o                         
  -3   6   4        364.17        339.57         7.52 o                         
  -2   6   4       3240.06       3369.75        39.12 o                         
  -1   6   4        138.19        120.67        10.06 o                         
   0   6   4       3295.03       3376.99        49.04 o                         
   1   6   4       1883.80       1898.50        25.61 o                         
   2   6   4       1000.58        948.11        13.45 o                         
   3   6   4        504.06        468.73        11.52 o                         
   4   6   4        858.26        876.91        12.82 o                         
   5   6   4        338.04        332.35        12.05 o                         
   6   6   4       1751.84       1647.11        39.30 o                         
   7   6   4         81.35         69.62        10.93 o                         
   8   6   4        889.46        904.92        29.57 o                         
   9   6   4        446.92        457.37        32.80 o                         
  10   6   4        136.18        148.34        22.20 o                         
 -11   7   4        134.26        120.28        17.13 o                         
 -10   7   4        323.05        298.25        19.29 o                         
  -9   7   4        244.91        230.47        14.11 o                         
  -8   7   4          1.24          2.63         6.44 o                         
  -7   7   4        655.43        639.27        18.22 o                         
  -6   7   4       2622.79       2670.66        31.05 o                         
  -5   7   4       1726.20       1728.88        22.18 o                         
  -4   7   4       1350.63       1407.66        18.72 o                         
  -3   7   4       1010.65        995.34        13.88 o                         
  -2   7   4       5439.82       5078.77        54.61 o                         
  -1   7   4       2438.51       2421.17        46.05 o                         
   0   7   4       3295.03       3306.12        45.71 o                         
   1   7   4       1512.55       1454.78        36.03 o                         
   2   7   4        852.25        825.60        15.24 o                         
   3   7   4       3914.64       3737.02        39.15 o                         
   4   7   4        612.04        591.59        10.02 o                         
   5   7   4        275.18        282.85        16.39 o                         
   6   7   4         24.49         14.63         7.98 o                         
   7   7   4        220.94        218.55        21.61 o                         
   8   7   4        185.95        203.49        21.53 o                         
   9   7   4         98.76         92.33        18.66 o                         
  10   7   4        341.92        393.61        32.60 o                         
 -11   8   4        120.66        116.31        17.45 o                         
 -10   8   4        190.83        156.31        17.49 o                         
  -9   8   4         64.43         56.91         9.17 o                         
  -8   8   4         70.13         68.01         9.03 o                         
  -7   8   4        391.31        394.82        15.45 o                         
  -6   8   4        103.33        107.43         6.27 o                         
  -5   8   4       1178.81       1126.46        18.52 o                         
  -4   8   4        617.82        559.24        11.11 o                         
  -3   8   4        116.78        125.31         5.03 o                         
  -2   8   4        990.95        979.91        14.46 o                         
  -1   8   4        135.38        144.00        10.85 o                         
   0   8   4       2753.98       2691.78        39.32 o                         
   1   8   4       3693.99       3590.90        65.48 o                         
   2   8   4       3711.43       3525.52        38.02 o                         
   3   8   4       1828.93       1735.67        29.83 o                         
   4   8   4       1402.73       1358.99        18.57 o                         
   5   8   4        634.94        624.79        19.93 o                         
   6   8   4       1030.85        983.71        38.99 o                         
   7   8   4        885.05        857.41        38.58 o                         
   8   8   4        468.75        438.15        30.28 o                         
   9   8   4        131.49        142.96        21.54 o                         
  10   8   4         84.13         74.83        17.88 o                         
 -11   9   4        541.16        506.59        31.08 o                         
 -10   9   4        459.66        445.45        27.09 o                         
  -9   9   4        154.61        125.47        14.57 o                         
  -8   9   4        338.75        343.23        20.42 o                         
  -7   9   4        373.92        362.59        14.97 o                         
  -6   9   4        705.46        708.71        14.05 o                         
  -5   9   4       2083.23       2009.48        24.96 o                         
  -4   9   4       1032.00       1021.68        17.64 o                         
  -3   9   4       1688.57       1619.84        28.29 o                         
  -2   9   4       1615.56       1543.42        20.60 o                         
   1   9   4       3801.73       3636.18        66.51 o                         
   2   9   4       2101.56       2043.23        26.64 o                         
   3   9   4       1160.61       1083.87        31.04 o                         
   4   9   4        300.57        286.17        14.32 o                         
   5   9   4        178.62        149.45        11.11 o                         
   6   9   4        364.74        367.47        24.60 o                         
   7   9   4        269.86        263.31        22.22 o                         
   8   9   4         34.83         29.71        14.09 o                         
   9   9   4        318.02        331.56        28.67 o                         
 -11  10   4         91.30         76.91        15.00 o                         
 -10  10   4        177.16        154.20        17.42 o                         
  -9  10   4         82.32         89.51        13.55 o                         
  -8  10   4        268.85        255.42        18.14 o                         
  -7  10   4        337.27        284.93        17.29 o                         
  -6  10   4        295.87        272.83        15.42 o                         
  -5  10   4        997.24        988.07        18.20 o                         
  -4  10   4       1505.58       1418.12        21.92 o                         
  -3  10   4       1852.37       1794.41        24.18 o                         
  -2  10   4       1756.63       1765.15        30.50 o                         
   1  10   4       2838.76       2581.07        52.70 o                         
   2  10   4       1501.70       1443.83        25.67 o                         
   3  10   4       1910.13       1842.90        32.93 o                         
   4  10   4        389.94        357.00        14.31 o                         
   5  10   4        318.05        339.15        15.06 o                         
   6  10   4        328.65        315.69        23.32 o                         
   7  10   4        720.74        706.59        35.88 o                         
   8  10   4        577.77        549.47        34.69 o                         
   9  10   4        143.59        142.32        19.92 o                         
 -11  11   4        319.46        292.59        24.02 o                         
 -10  11   4         49.59         48.11        13.19 o                         
  -9  11   4        224.12        219.88        18.59 o                         
  -8  11   4       1046.01        982.43        35.38 o                         
  -7  11   4        731.87        733.50        27.50 o                         
  -6  11   4       1028.65        937.82        29.34 o                         
  -5  11   4        785.47        796.61        15.73 o                         
  -4  11   4       2401.86       2385.63        30.52 o                         
  -3  11   4       1866.81       1768.46        24.25 o                         
  -2  11   4        480.20        440.09        13.54 o                         
   1  11   4        553.23        507.59        21.10 o                         
   2  11   4       4454.88       4167.06        51.95 o                         
   3  11   4        354.29        344.03        19.94 o                         
   4  11   4       2789.37       2642.65        60.69 o                         
   5  11   4        114.60        111.56        16.11 o                         
   6  11   4        558.89        481.11        28.31 o                         
   7  11   4         12.11          4.81        11.98 o                         
   8  11   4        101.45         91.21        17.56 o                         
   9  11   4        342.09        340.32        29.16 o                         
 -11  12   4         11.28         10.32        10.45 o                         
 -10  12   4        103.77         95.23        14.94 o                         
  -9  12   4        259.97        225.12        19.01 o                         
  -8  12   4        278.06        269.51        19.01 o                         
  -7  12   4        165.39        141.80        13.26 o                         
  -6  12   4        209.97        190.19        13.76 o                         
  -5  12   4        349.79        350.15        16.31 o                         
  -4  12   4        717.79        655.37        13.58 o                         
  -3  12   4       1681.88       1672.28        33.46 o                         
  -2  12   4        695.72        644.92        18.38 o                         
   1  12   4       1694.58       1661.21        40.48 o                         
   2  12   4       1221.67       1161.65        22.64 o                         
   3  12   4       1400.64       1318.20        48.40 o                         
   4  12   4        764.67        669.41        19.26 o                         
   5  12   4       1483.86       1426.02        31.08 o                         
   6  12   4        225.93        232.55        20.97 o                         
   7  12   4       1141.23       1111.79        45.54 o                         
   8  12   4        197.63        203.40        22.36 o                         
   9  12   4        190.08        163.42        22.70 o                         
 -10  13   4        438.24        383.98        25.84 o                         
  -9  13   4        304.17        297.01        21.42 o                         
  -8  13   4        988.04        933.77        34.84 o                         
  -7  13   4        200.00        205.64        15.80 o                         
  -6  13   4       1478.55       1442.75        38.30 o                         
  -5  13   4       1231.73       1164.79        31.25 o                         
  -4  13   4       1822.14       1754.75        37.66 o                         
  -3  13   4       2487.74       2237.57        42.32 o                         
   1  13   4       2637.15       2547.33        53.48 o                         
   2  13   4        785.89        758.29        17.86 o                         
   3  13   4       1091.02       1032.56        23.31 o                         
   4  13   4       1048.78       1004.85        24.15 o                         
   5  13   4        391.08        388.88        16.33 o                         
   6  13   4        232.73        248.54        22.19 o                         
   7  13   4         20.87         31.62        14.48 o                         
   8  13   4        125.90         88.53        17.17 o                         
   9  13   4        100.37        116.40        20.67 o                         
 -10  14   4        157.67        138.38        17.49 o                         
  -9  14   4        105.48        104.82        14.20 o                         
  -8  14   4       1230.61       1143.17        38.87 o                         
  -7  14   4         65.29         65.76        10.12 o                         
  -6  14   4        112.68        114.18        11.92 o                         
  -5  14   4        335.16        329.75        16.44 o                         
  -4  14   4        155.95        143.31        10.53 o                         
  -3  14   4       3313.07       3271.61        56.91 o                         
   1  14   4        695.52        652.32        24.96 o                         
   2  14   4       2169.73       2015.21        31.67 o                         
   3  14   4        237.27        222.84        11.47 o                         
   4  14   4        156.22        133.22        16.77 o                         
   5  14   4        764.30        659.01        32.55 o                         
   6  14   4        220.00        179.74        19.50 o                         
   7  14   4        695.59        705.01        37.10 o                         
   8  14   4        178.26        164.97        21.60 o                         
   9  14   4        275.64        271.82        27.18 o                         
 -10  15   4        186.41        177.92        19.34 o                         
  -9  15   4        188.05        175.69        17.71 o                         
  -8  15   4        766.42        744.07        31.39 o                         
  -7  15   4         70.73         55.24        10.24 o                         
  -6  15   4        660.99        686.24        26.30 o                         
  -5  15   4        667.77        663.46        23.81 o                         
  -4  15   4       1580.14       1472.19        35.48 o                         
  -3  15   4       2225.74       2143.43        43.80 o                         
   1  15   4        894.53        840.46        18.38 o                         
   2  15   4       1002.13        928.51        19.99 o                         
   3  15   4       1251.76       1208.20        26.13 o                         
   4  15   4       1812.32       1743.45        34.11 o                         
   5  15   4        104.36        107.77        16.52 o                         
   6  15   4        381.33        421.73        27.89 o                         
   7  15   4        633.73        656.10        36.67 o                         
   8  15   4        186.07        177.67        22.04 o                         
   9  15   4        197.16        188.24        23.52 o                         
 -10  16   4        171.20        152.60        18.03 o                         
  -9  16   4        176.80        155.71        17.05 o                         
  -8  16   4         64.16         61.33        12.33 o                         
  -7  16   4         72.93         74.08        11.83 o                         
  -6  16   4        108.12         98.48        11.41 o                         
  -5  16   4        819.81        773.10        26.61 o                         
  -4  16   4        481.98        441.24        18.83 o                         
  -3  16   4       2027.50       1890.15        41.54 o                         
   1  16   4        720.40        653.46        16.02 o                         
   2  16   4       1943.77       1841.72        30.13 o                         
   3  16   4        124.31        113.41         8.79 o                         
   4  16   4        759.11        688.27        20.74 o                         
   5  16   4        869.72        764.95        35.77 o                         
   6  16   4         82.88         87.86        16.18 o                         
   7  16   4        358.73        368.80        28.94 o                         
   8  16   4        213.00        232.82        24.99 o                         
  -9  17   4         66.37         47.39        12.45 o                         
  -8  17   4        665.30        630.17        29.99 o                         
  -7  17   4         90.17         80.71        11.71 o                         
  -6  17   4       2087.84       1951.09        48.84 o                         
  -5  17   4        163.98        158.87        12.66 o                         
  -4  17   4        131.17        120.53        11.14 o                         
  -3  17   4       1003.52        990.30        29.40 o                         
   1  17   4        480.15        476.00        13.59 o                         
   2  17   4       1365.74       1239.21        23.59 o                         
   3  17   4       1139.29        997.91        23.86 o                         
   4  17   4       2565.82       2402.52        41.91 o                         
   5  17   4        191.58        179.50        20.51 o                         
   6  17   4        221.81        208.60        21.40 o                         
   7  17   4        205.27        195.75        23.43 o                         
   8  17   4         28.62         32.10        14.68 o                         
  -8  18   4        322.64        320.82        22.33 o                         
  -7  18   4        308.86        278.77        19.03 o                         
  -6  18   4        223.27        200.02        16.04 o                         
  -5  18   4        572.20        558.62        23.57 o                         
  -4  18   4        511.67        487.03        20.76 o                         
  -3  18   4        463.85        416.70        19.09 o                         
   1  18   4         61.68         38.00         5.33 o                         
   2  18   4        150.95        165.77         8.54 o                         
   3  18   4         93.22         68.45         7.78 o                         
   4  18   4        560.02        499.80        17.99 o                         
   5  18   4       1057.83        992.58        42.31 o                         
   6  18   4         38.89         51.29        14.59 o                         
   7  18   4        977.61        901.35        43.36 o                         
   8  18   4         16.53         28.47        14.82 o                         
  -8  19   4        713.66        608.40        30.20 o                         
  -7  19   4         40.79         30.41        10.14 o                         
  -6  19   4       1415.36       1323.72        40.54 o                         
  -5  19   4         69.20         69.01        10.03 o                         
  -4  19   4         10.30         19.04         8.38 o                         
  -3  19   4        699.20        646.98        24.94 o                         
   1  19   4       1529.11       1358.95        24.19 o                         
   2  19   4        268.07        246.18        13.38 o                         
   3  19   4          7.94          7.42         5.89 o                         
   4  19   4       1938.61       1792.27        57.89 o                         
   5  19   4         46.06         47.96        14.56 o                         
   6  19   4        239.41        222.02        23.05 o                         
   7  19   4         93.60         95.94        18.09 o                         
   8  19   4          0.42          3.56        13.63 o                         
  -7  20   4        154.12        146.21        15.39 o                         
  -6  20   4         63.91         67.61        11.26 o                         
  -5  20   4        306.12        288.70        18.06 o                         
  -4  20   4        293.01        284.47        17.43 o                         
  -3  20   4        339.90        354.08        19.43 o                         
   1  20   4        273.47        253.22        16.20 o                         
   3  20   4        133.12        140.30        19.80 o                         
   4  20   4        375.42        346.33        26.19 o                         
   5  20   4        902.17        945.94        43.34 o                         
   6  20   4         14.73         18.95        13.07 o                         
   7  20   4       1058.51       1068.08        49.75 o                         
  -6  21   4       1300.45       1183.93        39.21 o                         
  -5  21   4         11.33         13.51         8.19 o                         
  -4  21   4        315.08        285.28        17.82 o                         
  -3  21   4        913.45        902.10        31.68 o                         
   1  21   4        335.10        290.34        16.44 o                         
   3  21   4        161.52        121.92        17.61 o                         
   4  21   4        644.70        596.29        34.21 o                         
   5  21   4         13.04          9.30        12.62 o                         
   6  21   4        305.92        316.50        26.60 o                         
   7  21   4         62.21         75.79        18.56 o                         
  -5  22   4       1001.51        890.52        33.07 o                         
  -4  22   4        319.74        286.18        19.25 o                         
  -3  22   4        846.83        811.79        30.79 o                         
   4  22   4        446.20        441.70        31.89 o                         
   5  22   4        263.72        230.20        24.21 o                         
   6  22   4          1.67          4.38        13.15 o                         
   7  22   4        395.27        371.63        31.00 o                         
  -3  23   4        677.94        608.61        27.31 o                         
   4  23   4        971.87        841.89        42.17 o                         
   5  23   4          5.37          7.33        14.54 o                         
   6  23   4        195.17        190.39        22.95 o                         
   4  24   4        292.70        282.64        26.63 o                         
   5  24   4        373.74        320.24        28.53 o                         
   6  24   4        294.43        265.16        26.68 o                         
   4  25   4        561.73        489.14        34.39 o                         
   5  25   4         54.53         38.78        15.70 o                         
   6  25   4          6.41         -5.52        14.12 o                         
   4  26   4         34.49         37.71        15.75 o                         
   5  26   4        345.09        316.86        28.76 o                         
   3  27   4         66.24         33.97        16.43 o                         
   4  27   4        453.22        402.56        32.66 o                         
   5  27   4         66.18         62.99        17.65 o                         
   3  28   4        127.15        109.51        21.80 o                         
   4  28   4        213.42        186.73        24.15 o                         
   3  29   4        173.23        124.57        22.41 o                         
  -3 -30   5        102.54        117.52        10.80 o                         
  -2 -30   5        308.29        283.59        15.85 o                         
  -1 -30   5        196.16        234.12        15.34 o                         
   0 -30   5        319.27        346.41        17.78 o                         
   1 -30   5        280.63        276.82        25.79 o                         
  -4 -29   5        182.17        192.82        12.42 o                         
  -3 -29   5         65.88         61.56         8.98 o                         
  -2 -29   5        345.18        338.44        13.87 o                         
  -1 -29   5        163.66        174.92        13.37 o                         
   0 -29   5         54.06         59.19        16.59 o                         
   1 -29   5         77.79         88.18        17.91 o                         
   2 -29   5         13.91          6.05        13.25 o                         
  -5 -28   5        103.06        112.91        12.47 o                         
  -4 -28   5        304.11        298.78        12.53 o                         
  -3 -28   5        402.11        418.20        15.68 o                         
  -2 -28   5        259.63        272.99        17.64 o                         
  -1 -28   5         23.80         26.45         9.71 o                         
   0 -28   5        513.75        570.86        27.41 o                         
   1 -28   5         80.92         79.83        30.68 o                         
   2 -28   5        126.35        112.17        17.81 o                         
   3 -28   5        211.41        191.46        20.23 o                         
  -6 -27   5        402.58        425.41        26.88 o                         
  -5 -27   5        207.62        196.23        15.10 o                         
  -4 -27   5        214.25        182.48        10.28 o                         
  -3 -27   5        165.86        154.16        14.29 o                         
  -2 -27   5        202.38        196.27         9.73 o                         
  -1 -27   5        420.42        412.77        18.13 o                         
   0 -27   5        298.05        317.12        17.24 o                         
   1 -27   5        110.98        102.88        15.31 o                         
   2 -27   5          6.28          8.03        12.43 o                         
   3 -27   5        174.95        217.39        21.32 o                         
   4 -27   5        136.44        121.78        18.36 o                         
  -6 -26   5        141.94        140.08        15.83 o                         
  -5 -26   5         73.41         79.36        13.79 o                         
  -4 -26   5         30.29         25.36         7.42 o                         
  -3 -26   5        712.37        702.84        22.99 o                         
  -2 -26   5        224.92        211.33         9.68 o                         
  -1 -26   5        517.35        539.35        19.30 o                         
   0 -26   5        280.75        262.85        15.22 o                         
   1 -26   5        386.37        372.27        41.65 o                         
   2 -26   5        422.61        425.71        24.99 o                         
   3 -26   5         84.09         47.00        16.50 o                         
   4 -26   5         89.71         97.53        17.00 o                         
  -7 -25   5        169.87        163.21        14.37 o                         
  -6 -25   5        738.18        742.63        31.72 o                         
  -5 -25   5        244.82        257.61        13.02 o                         
  -4 -25   5        348.50        332.71        12.32 o                         
  -3 -25   5        157.82        156.18         8.51 o                         
  -2 -25   5        147.21        130.03         8.05 o                         
  -1 -25   5        978.42        962.50        17.83 o                         
   0 -25   5        501.73        484.60        27.58 o                         
   1 -25   5         92.80         89.84        14.15 o                         
   2 -25   5        126.47        129.62        16.28 o                         
   3 -25   5        169.86        189.78        19.43 o                         
   4 -25   5        298.62        293.75        23.93 o                         
   5 -25   5         29.50         -3.07        26.21 o                         
  -7 -24   5        113.70        117.43        16.19 o                         
  -6 -24   5          0.30         -3.70        10.31 o                         
  -5 -24   5        387.71        395.02        14.81 o                         
  -4 -24   5         46.15         47.04         7.44 o                         
  -3 -24   5        474.54        470.14        12.53 o                         
  -2 -24   5        433.77        425.18        11.89 o                         
  -1 -24   5        905.84        904.92        18.60 o                         
   0 -24   5       1314.54       1287.63        23.20 o                         
   1 -24   5        416.57        437.56        22.26 o                         
   2 -24   5       1083.18       1093.06        36.17 o                         
   3 -24   5         11.92         21.46        12.87 o                         
   4 -24   5        429.94        444.45        27.89 o                         
   5 -24   5        149.17        122.88        18.81 o                         
  -8 -23   5        387.94        369.93        23.11 o                         
  -7 -23   5         63.92         56.27        13.00 o                         
  -6 -23   5        779.33        806.24        24.24 o                         
  -5 -23   5        290.11        257.33        12.36 o                         
  -4 -23   5        381.30        380.07        12.29 o                         
  -3 -23   5        141.47        142.86        11.56 o                         
  -2 -23   5        142.28        136.50         9.09 o                         
  -1 -23   5        274.84        301.51        11.35 o                         
   0 -23   5        184.69        192.79        10.49 o                         
   1 -23   5        263.41        304.29        20.08 o                         
   2 -23   5         46.74         51.39        12.61 o                         
   3 -23   5        126.74        141.79        40.52 o                         
   4 -23   5        139.86        125.94        45.81 o                         
   5 -23   5         32.08         -2.44        45.74 o                         
   6 -23   5         43.16         17.74        22.64 o                         
  -8 -22   5        334.61        344.29        33.14 o                         
  -7 -22   5         14.28          4.56        11.39 o                         
  -6 -22   5         95.51         86.27        11.92 o                         
  -5 -22   5        637.51        646.86        17.47 o                         
  -4 -22   5        336.15        341.16        11.66 o                         
  -3 -22   5       1199.14       1195.63        21.47 o                         
  -2 -22   5        105.43        107.92         8.04 o                         
  -1 -22   5       1040.53       1042.09        17.40 o                         
   0 -22   5        378.57        429.98        18.69 o                         
   1 -22   5        813.21        838.55        21.71 o                         
   2 -22   5       2244.52       2161.92        49.88 o                         
   3 -22   5         62.33         58.91        35.33 o                         
   4 -22   5        705.94        722.60        50.39 o                         
   5 -22   5        273.94        268.53        23.28 o                         
   6 -22   5         71.27         83.07        65.30 o                         
  -8 -21   5        215.68        241.61        19.77 o                         
  -7 -21   5         13.65          6.41        10.45 o                         
  -6 -21   5        785.33        825.34        29.59 o                         
  -5 -21   5         11.34          7.12         7.61 o                         
  -4 -21   5        127.32        136.18         8.23 o                         
  -3 -21   5        603.29        590.52        20.30 o                         
  -2 -21   5        213.89        213.20         9.88 o                         
  -1 -21   5        875.81        911.44        17.16 o                         
   0 -21   5         99.27        114.01         8.71 o                         
   1 -21   5        600.75        560.64        17.95 o                         
   2 -21   5         27.57          3.59        13.42 o                         
   3 -21   5        190.01        169.94        22.69 o                         
   4 -21   5        641.04        630.61        29.79 o                         
   5 -21   5         69.33         57.78        15.76 o                         
   6 -21   5        129.61        157.24        21.31 o                         
  -9 -20   5         51.53         60.42        14.06 o                         
  -8 -20   5        371.33        391.52        22.53 o                         
  -7 -20   5         37.69         38.12        16.48 o                         
  -6 -20   5        291.98        302.94        18.78 o                         
  -5 -20   5        388.62        409.93        14.00 o                         
  -4 -20   5         25.35         29.58         6.20 o                         
  -3 -20   5        563.21        562.69        16.59 o                         
  -2 -20   5        142.69        136.81         8.45 o                         
  -1 -20   5        916.89        857.01        27.26 o                         
   0 -20   5       1232.97       1326.56        23.87 o                         
   1 -20   5        178.40        180.08        11.32 o                         
   2 -20   5       1701.07       1645.01        41.86 o                         
   3 -20   5         41.27         51.02        31.93 o                         
   4 -20   5        543.86        507.95        26.42 o                         
   5 -20   5        629.18        606.34        88.53 o                         
   6 -20   5         63.98         63.34        16.45 o                         
   7 -20   5        494.34        476.74        62.76 o                         
  -9 -19   5        229.26        255.94        42.89 o                         
  -8 -19   5        518.02        555.04        26.78 o                         
  -7 -19   5         71.94         92.26        13.27 o                         
  -6 -19   5        976.74       1027.26        25.22 o                         
  -5 -19   5         21.13         35.16         7.68 o                         
  -4 -19   5         16.41         15.34         5.83 o                         
  -3 -19   5        356.51        337.23        10.44 o                         
  -2 -19   5        797.00        782.78        20.14 o                         
  -1 -19   5       2466.53       2385.57        41.49 o                         
   0 -19   5        310.01        312.64        20.82 o                         
   1 -19   5        452.42        413.28        15.12 o                         
   2 -19   5         31.03         20.14        17.97 o                         
   3 -19   5         19.22         10.24        12.51 o                         
   4 -19   5        455.66        443.48        47.79 o                         
   5 -19   5        657.28        695.50        31.68 o                         
   6 -19   5        112.84         95.39        30.03 o                         
   7 -19   5         24.01         17.30        28.11 o                         
  -9 -18   5        131.00        115.41        16.49 o                         
  -8 -18   5        706.10        736.93        29.22 o                         
  -7 -18   5          0.56          6.29         9.97 o                         
  -6 -18   5         55.62         60.86         9.83 o                         
  -5 -18   5        149.93        165.41         9.92 o                         
  -4 -18   5        441.55        439.68        12.92 o                         
  -3 -18   5        719.97        704.31        13.98 o                         
  -2 -18   5        398.66        340.70        12.41 o                         
  -1 -18   5        214.37        190.46         9.15 o                         
   0 -18   5        677.29        665.69        18.41 o                         
   1 -18   5        566.06        576.52        17.20 o                         
   2 -18   5       2622.77       2614.47        38.99 o                         
   3 -18   5         41.81         54.94        18.67 o                         
   4 -18   5        716.15        679.34        65.61 o                         
   5 -18   5        560.41        571.49        28.94 o                         
   6 -18   5         29.45         22.41        13.30 o                         
   7 -18   5        361.27        368.88        28.23 o                         
  -9 -17   5        139.78        138.10        16.04 o                         
  -8 -17   5        186.76        214.91        17.92 o                         
  -7 -17   5        160.77        162.78        14.67 o                         
  -6 -17   5        536.20        541.88        17.93 o                         
  -5 -17   5         52.86         53.93        11.93 o                         
  -4 -17   5       1209.66       1193.60        18.29 o                         
  -3 -17   5        380.04        387.84        12.90 o                         
  -2 -17   5        546.61        531.44        13.50 o                         
  -1 -17   5       1398.08       1428.86        28.96 o                         
   0 -17   5        258.44        245.74         8.59 o                         
   1 -17   5        572.24        619.19        13.29 o                         
   2 -17   5        358.05        358.45        12.40 o                         
   3 -17   5         95.40        101.92         7.18 o                         
   4 -17   5        681.81        690.07        53.28 o                         
   5 -17   5        107.99        118.10        18.11 o                         
   6 -17   5        123.83        144.79        19.96 o                         
   7 -17   5         55.97         37.75        14.68 o                         
   8 -17   5         85.15        103.22        20.27 o                         
 -10 -16   5        427.49        438.79        24.47 o                         
  -9 -16   5        236.80        264.42        19.12 o                         
  -8 -16   5        741.39        785.99        32.27 o                         
  -7 -16   5        105.96        106.25        17.01 o                         
  -6 -16   5        255.78        253.23        13.44 o                         
  -5 -16   5        427.30        442.54        13.35 o                         
  -4 -16   5       1642.10       1636.96        21.14 o                         
  -3 -16   5       2547.03       2487.64        26.27 o                         
  -2 -16   5        412.69        433.00        11.24 o                         
  -1 -16   5        107.44        103.30         9.63 o                         
   0 -16   5       1767.07       1836.39        24.47 o                         
   1 -16   5         90.34         89.71         9.63 o                         
   2 -16   5        953.65       1010.23        24.17 o                         
   3 -16   5        180.06        174.66         8.81 o                         
   4 -16   5        999.86        965.72        33.05 o                         
   5 -16   5        350.56        363.02        25.16 o                         
   6 -16   5        117.66        122.79        19.19 o                         
   7 -16   5        207.21        216.99        23.15 o                         
   8 -16   5        111.14        121.20        20.50 o                         
 -10 -15   5         62.53         83.46        15.09 o                         
  -9 -15   5        257.33        259.09        19.14 o                         
  -8 -15   5        478.20        468.10        22.37 o                         
  -7 -15   5        197.02        208.01        15.68 o                         
  -6 -15   5         36.18         36.61         8.60 o                         
  -5 -15   5        440.76        460.75        13.11 o                         
  -4 -15   5        829.88        852.41        15.05 o                         
  -3 -15   5       1032.96       1060.87        17.28 o                         
  -2 -15   5        157.83        162.24         8.02 o                         
  -1 -15   5       1178.57       1210.60        22.15 o                         
   0 -15   5        289.12        309.46        16.42 o                         
   1 -15   5        869.02        928.54        24.80 o                         
   2 -15   5         73.22         82.76         6.29 o                         
   3 -15   5       1132.13       1089.71        28.13 o                         
   4 -15   5       1259.56       1222.00        27.83 o                         
   5 -15   5        239.24        261.49        21.57 o                         
   6 -15   5        183.56        196.39        19.94 o                         
   7 -15   5        124.38        135.82        19.04 o                         
   8 -15   5        150.92        148.78        21.62 o                         
 -10 -14   5         69.06         74.81        13.56 o                         
  -9 -14   5        164.53        176.85        17.20 o                         
  -8 -14   5       1204.82       1246.30        35.33 o                         
  -7 -14   5         66.73         99.17        12.74 o                         
  -6 -14   5        823.00        866.38        21.27 o                         
  -5 -14   5        768.56        780.14        16.24 o                         
  -4 -14   5        690.53        692.85        14.61 o                         
  -3 -14   5       4076.71       4208.51        31.62 o                         
  -2 -14   5        188.61        191.95         7.89 o                         
  -1 -14   5        372.47        365.86        12.80 o                         
   0 -14   5        384.94        394.35        17.89 o                         
   1 -14   5        211.27        208.35         9.87 o                         
   2 -14   5       1629.83       1648.34        34.68 o                         
   3 -14   5       1250.92       1238.69        26.23 o                         
   4 -14   5        619.88        602.77        15.58 o                         
   5 -14   5        787.94        760.73        33.17 o                         
   6 -14   5        279.15        289.89        23.12 o                         
   7 -14   5        899.40        918.27        40.32 o                         
   8 -14   5        202.30        206.87        22.99 o                         
 -10 -13   5        148.20        152.55        16.50 o                         
  -9 -13   5        308.71        331.50        20.22 o                         
  -8 -13   5        660.27        711.75        27.52 o                         
  -7 -13   5        437.71        415.88        19.52 o                         
  -6 -13   5       1476.35       1478.02        27.80 o                         
  -5 -13   5       1656.05       1740.65        24.27 o                         
  -4 -13   5       1835.67       1875.95        20.50 o                         
  -3 -13   5       1021.77       1035.07        13.17 o                         
  -2 -13   5        184.06        170.95         7.24 o                         
  -1 -13   5       1254.70       1235.79        21.69 o                         
   0 -13   5        874.34        893.59        24.96 o                         
   1 -13   5        429.57        444.34        13.60 o                         
   2 -13   5        779.09        754.02        17.53 o                         
   3 -13   5         52.23         52.65         6.11 o                         
   4 -13   5        479.11        495.61        13.97 o                         
   5 -13   5        801.86        765.41        32.92 o                         
   6 -13   5        105.13        124.44        16.83 o                         
   7 -13   5        149.65        165.41        19.73 o                         
   8 -13   5        413.95        414.05        28.78 o                         
 -10 -12   5        140.35        130.62        20.06 o                         
  -9 -12   5         74.31        102.64        13.86 o                         
  -8 -12   5        504.72        497.17        17.03 o                         
  -7 -12   5        172.85        184.35        10.68 o
[truncated: 329,104 more chars]
