# Supplementary material for: Synthesis, characterization, and crystal structure of aqua­bis­(4,4′-dimeth­oxy-2,2′-bi­pyridine)[μ-(2R,3R)-tartrato(4−)]dicopper(II) octa­hydrate
Source: Acta Crystallogr E Crystallogr Commun. 2019 Jun 11;75(Pt 7):972–5. doi: 10.1107/S2056989019008053 (PMC6659323; doi:10.1107/S2056989019008053)
Supplement: Supplementary file 3 [file e-75-00972-Isup3.mol]

I
  --CCDC--050219    3D                              

 97 97  0  0  0  0  0  0  0  0999 V2000
    8.8492    9.8932    9.7971 C      0
    8.8739    9.0320   10.1976 H      0
    9.5838   10.9099   10.3547 C      0
   10.1112   10.7501   11.1283 H      0
    9.5511   12.1762    9.7779 C      0
    8.7693   12.3764    8.6268 C      0
    8.7281   13.2269    8.2049 H      0
    8.0633   11.2970    8.1258 C      0
   10.2687   14.4399    9.8294 C      0
   10.6051   14.4176    8.9087 H      0
   10.8389   15.0244   10.3710 H      0
    9.3510   14.7836    9.8331 H      0
    5.7409   10.1905    5.5627 C      0
    5.2986    9.3776    5.3476 H      0
    5.5580   11.2713    4.7432 C      0
    5.0007   11.2053    3.9770 H      0
    6.1993   12.4656    5.0460 C      0
    7.0631   12.5160    6.1535 C      0
    7.5461   13.3062    6.3662 H      0
    7.1846   11.3715    6.9232 C      0
    6.5835   14.7662    4.5128 C      0
    6.2855   15.1104    5.3807 H      0
    6.3542   15.4098    3.8101 H      0
    7.5538   14.6325    4.5297 H      0
    2.0684   10.2659    5.9292 C      0
    1.7991    9.3602    5.8304 H      0
    1.6513   11.1769    5.0041 C      0
    1.0964   10.9089    4.2811 H      0
    2.0482   12.5037    5.1342 C      0
    2.8709   12.8663    6.2094 C      0
    3.1637   13.7633    6.3194 H      0
    3.2450   11.8778    7.1109 C      0
    2.1028   14.6944    4.1628 C      0
    1.8749   15.1500    5.0003 H      0
    1.7040   15.1779    3.4093 H      0
    3.0765   14.6713    4.0579 H      0
    5.1222   11.0828   10.1252 C      0
    5.2540   10.3057   10.6556 H      0
    5.7492   12.2452   10.4822 C      0
    6.3195   12.2675   11.2413 H      0
    5.5449   13.3976    9.7220 C      0
    4.7187   13.3279    8.5927 C      0
    4.5676   14.0917    8.0481 H      0
    4.1308   12.1101    8.2951 C      0
    5.9041   15.7403    9.4820 C      0
    6.2195   15.6912    8.5555 H      0
    6.3681   16.4674    9.9471 H      0
    4.9390   15.9108    9.4900 H      0
    2.5615    6.8331    8.4191 C      0
    3.6970    7.0100    9.4332 C      0
    3.6033    6.3471   10.1756 H      0
    5.0146    6.7555    8.6495 C      0
    4.9559    5.8707    8.1874 H      0
    6.1626    6.7177    9.6609 C      0
    8.0921   10.0832    8.6966 N      0
    6.5214   10.2297    6.6614 N      0
    2.8485   10.5988    6.9791 N      0
    4.3202   11.0088    9.0404 N      0
   10.2857   13.1203   10.3739 O      0
    5.9324   13.5144    4.2457 O      0
    1.5899   13.3470    4.1943 O      0
    6.1751   14.5018   10.1435 O      0
    2.1938    7.9139    7.8317 O      0
    2.0963    5.7144    8.1468 O      0
    3.7122    8.3080    9.9446 O      0
    5.1973    7.7679    7.6886 O      0
    7.0656    7.5936    9.5187 O      0
    6.1805    5.8599   10.5598 O      0
    8.2546    7.7092    6.4930 O      0
    8.9740    7.6338    6.8770 H      0
    8.0125    7.1344    6.0304 H      0
    6.8097    8.7546    7.9807 Cu     0
    3.3689    9.3810    8.4312 Cu     0
    3.5644    4.1241    1.6302 O      0
    3.1530    4.5993    2.1381 H      0
    3.6339    4.6254    0.9774 H      0
    4.8533    6.6033    5.3331 O      0
    4.2926    6.0594    5.4370 H      0
    4.9118    6.9798    6.0392 H      0
    6.4636    3.4787    1.6835 O      0
    6.9085    4.1831    1.7105 H      0
    5.6470    3.7075    1.6756 H      0
    2.5430    5.0775    5.4963 O      0
    2.1972    5.4768    6.1177 H      0
    2.1169    5.4602    4.8697 H      0
    2.0397    6.0468    3.0065 O      0
    1.3418    6.1593    2.5920 H      0
    2.4386    6.7420    3.0632 H      0
    3.7856    8.2174    3.2989 O      0
    4.2460    8.3448    2.6705 H      0
    4.1699    7.8478    3.8923 H      0
    7.3915    5.7617    4.7528 O      0
    6.5799    5.9691    4.8174 H      0
    7.5647    5.7788    3.9447 H      0
   -0.2393    9.0114    3.6479 O      0
   -0.3168    8.2830    3.1330 H      0
   -0.3530    8.7039    4.4945 H      0
  1  2  1
  1  3  1
  1 55  1
  3  4  1
  3  5  1
  5  6  1
  5 59  1
  6  7  1
  6  8  1
  8 20  1
  8 55  1
  9 10  1
  9 11  1
  9 12  1
  9 59  1
 13 14  1
 13 15  1
 13 56  1
 15 16  1
 15 17  1
 17 18  1
 17 60  1
 18 19  1
 18 20  1
 20 56  1
 21 22  1
 21 23  1
 21 24  1
 21 60  1
 25 26  1
 25 27  1
 25 57  1
 27 28  1
 27 29  1
 29 30  1
 29 61  1
 30 31  1
 30 32  1
 32 44  1
 32 57  1
 33 34  1
 33 35  1
 33 36  1
 33 61  1
 37 38  1
 37 39  1
 37 58  1
 39 40  1
 39 41  1
 41 42  1
 41 62  1
 42 43  1
 42 44  1
 44 58  1
 45 46  1
 45 47  1
 45 48  1
 45 62  1
 49 50  1
 49 63  1
 49 64  1
 50 51  1
 50 52  1
 50 65  1
 52 53  1
 52 54  1
 52 66  1
 54 67  1
 54 68  1
 55 72  1
 56 72  1
 57 73  1
 58 73  1
 63 73  1
 65 73  1
 66 72  1
 66 73  1
 67 72  1
 69 70  1
 69 71  1
 69 72  1
 74 75  1
 74 76  1
 77 78  1
 77 79  1
 80 81  1
 80 82  1
 83 84  1
 83 85  1
 86 87  1
 86 88  1
 89 90  1
 89 91  1
 92 93  1
 92 94  1
 95 96  1
 95 97  1
M  END
$$$$
